# Supplementary material for: Territoriality modulates the coevolution of cooperative breeding and female song in songbirds
Source: Nat Ecol Evol. 2026 Feb 25;10(3):536–49. doi: 10.1038/s41559-026-02981-y (PMC12971482; doi:10.1038/s41559-026-02981-y)
Supplement: Supplementary file 4 — Supplementary Datasets 1–4. [file 41559_2026_2981_MOESM4_ESM.xlsx]

## Sheet: Contents
Supplementary Information Datasets for Snyder, Loughran-Pierce, and Creanza (2025), “Territoriality modulates the coevolution of cooperative breeding and female song in songbirds”, Nature Ecology and Evolution
Contents:
	Sheets
Supplementary Dataset 1 - Song Feature Data
	S1 - Dataset
	S1 - References
Supplementary Dataset 2 - Cooperative Breeding and Sociality Data
	S2 - Dataset
	S2 - Sources
	S2 - ColumnDescriptions
Supplementary Dataset 3 - Female Song Data
	S3 - Dataset
	S3 - References
Supplementart Dataset 4 - Territoriality Strength Classification Notes and Citations
	S4 - Dataset

## Sheet: SD1 - Dataset
BirdtreeFormat	Family	Polygyny source(s)	Polygyny Source data	Polygyny	EPP 10% threshold	EPP source(s)	EPP Source data	Syllable.rep.final	Data - Syllable repertoire source data	Source - Syll Rep	Syll.song.final	# syllables/song Data	Source - Syll/song	Song.rep.final	Data - Song repertoire	Source - Song rep	Duration.final	Data - Song duration (s)	Source - Song duration	Interval.final	Data - Interval source data	Interval source
Acanthornis_magna	Acanthizidae	HBW	M	0	NA			NA			NA			NA			NA			NA
Acridotheres_cristatellus	Sturnidae	HBW	M	0	NA			NA			NA			NA			NA			NA
Acridotheres_fuscus	Sturnidae	HBW	M	0	NA			NA			NA			NA			NA			NA
Acridotheres_ginginianus	Sturnidae	HBW	M	0	NA			NA			NA			NA			NA			NA
Acridotheres_tristis	Sturnidae	Peneaux and Griffin (2015); HBW; BNA	M; M; M	0	NA			NA			NA			NA			NA			NA
Acrocephalus_aequinoctialis	Acrocephalidae	HBW	M	0	NA			NA			NA			NA			NA			NA
Acrocephalus_arundinaceus	Acrocephalidae	HBW; Soma and Garamszegi (2011); Griffith, Owens, Thuman (2002); Hasselquist and Sherman (2001)	M/P; P; M/P; 30% P	1	1	Griffith, Owens, Thuman (2002); Soma et al (2011); Stutchbury (1998); Cornwallis et al (2010)	4.8% EPP; 3.1%/9.8% EPP; 30% EPP; 6.73% EPB	22.5	10-20; 30 (25-45)	Catchpole (1980); Szekely et al (1996) via Moore et al (2011)	5	5; 5	Garamszegi and Moller (2004); Read and Weary (1992)	500	LL; >100; 1000	MacDougall-Shackleton (1997)	7.35	3.2; 11.5	Garamszegi and Moller (2004); HBW	1.75	1.5; 2	Garamszegi and Moller (2004); HBW
Acrocephalus_baeticatus	Acrocephalidae	HBW	M	NA	NA			NA			NA			NA			NA			NA
Acrocephalus_bistrigiceps	Acrocephalidae	HBW, Soma and Garamszegi (2011)	P; P	1	0	Soma and Garamszegi (2011)	6.4% EPP	55	35-75	Hamao (2008)	10	10	Soma and Garamszegi (2011)	400	~300; Large	MacDougall-Shackleton (1997); Soma and Garamszegi (2011)	NA			NA
Acrocephalus_dumetorum	Acrocephalidae	HBW	M/P	NA	NA			NA	NA		3.48	1-15 notes (mean 3.48)	Marova et al (2010)	55.3	30-104 (mean 55.3)	Marova et al (2010) https://link.springer.com/article/10.1134/S106235901008008X	0.75	0.1-2.5 (mean 0.75)	Marova et al (2010)	0.25	0.1-0.4	Marova et al (2010)
Acrocephalus_familiaris	Acrocephalidae	HBW; Addison and Diamond (2011)	M, M	0	NA			NA			NA			NA			NA			NA
Acrocephalus_luscinius	Acrocephalidae	HBW	M	0	NA			NA			NA			NA			NA			NA
Acrocephalus_melanopogon	Acrocephalidae	HBW	M	0	NA			102	60-80; 134	Catchpole (1980); Feßl & Hoi (2000) via Moore et al (2011)	NA			NA			NA			NA
Acrocephalus_orinus	Acrocephalidae	HBW	M	0	NA			NA			NA			NA			NA			NA
Acrocephalus_paludicola	Acrocephalidae			NA	1	Cornwallis et al (2010)	70.97% EPB	15	10-20	Catchpole (1980)	20	20	Garamszegi and Moller (2004)	100	>100	Garamszegi and Moller (2004)	2.18	2.18	Garamszegi and Moller (2004)	NA
Acrocephalus_palustris	Acrocephalidae	Griffith, Owens, Thuman (2002); Bell et al (2004); Soma and Garamszegi (2011)	M/P; P; P	1	0	Cornwallis et al (2010)/Soma et al (2011); Griffith, Owens, Thuman (2002)	3.1% EPP; 9.1% EPB	241	80-100; 411; 241	Catchpole (1980); Bell et al (2004) via Moore et al (2011); Garamszegi et al (2005)	90	90	Garamszegi and Moller (2004)	100	>100	Garamszegi and Moller (2004)	5	5	Garamszegi and Moller (2004)	0.01	0.01	Read and Weary (1992)
Acrocephalus_schoenobaenus	Acrocephalidae	Griffith, Owens, Thuman (2002); Soma and Garamszegi (2011); Hasselquist and Sherman (2001); HBW	M/P; P; 12% P; 0-17.2% P	1	0	Griffith, Owens, Thuman (2002)/Soma (2011); Cornwallis et al (2010); Hasselquist and Sherman (2001)	7.9% EPP; 20.16% EPB; 9% EPP	55	35-55; 68; 35-75	Catchpole (1980); Moore et al (2011); Szekely et al (1996)	6.35	7.7; 5	Garamszegi and Moller (2004); Soma and Garamszegi (2011)	100	L; >100	MacDougall-Shackleton (1997);	19.5	19.5	Garamszegi and Moller (2004)	1.31	1.31	Garamszegi and Moller (2004)
Acrocephalus_scirpaceus	Acrocephalidae	HBW	M	0	NA			80	80 (70-90)	Catchpole (1980) via Moore et al (2011)	80	80	Read and Weary (1992)	500	L; 1000	MacDougall-Shackleton (1997);	260	20; 1000	HBW; Read and Weary (1992)	0.01	0.01	Read and Weary (1992)
Acrocephalus_sechellensis	Acrocephalidae	HBW	M	0	1	Griffith, Owens, Thuman (2002); Cornwallis et al (2010); HBW	38% EPP; 40% EPB; Qualitative	32	32	Catchpole and Komdeur (2008)	NA			NA			NA			NA
Acrocephalus_stentoreus	Acrocephalidae	HBW	M	0	NA			15	5-25	Opaev and Ivanitskii (2010)	NA			NA			NA			NA
Agelaioides_badius	Icteridae	Price (2009)	M	0	NA			NA			NA			NA	L	MacDougall-Shackleton (1997); Irwin (1990)	NA			NA
Agelaius_assimilis	Icteridae	HBW; Price (2009); Jaramillo and Burke (1999)	M; M; M	0	NA			NA			NA			NA			NA			NA
Agelaius_humeralis	Icteridae	HBW; Price (2009); Jaramillo and Burke (1999)	M; M; M	0	NA			NA			NA			NA			NA			NA
Agelaius_phoeniceus	Icteridae	Verner and Willson (1969); Jaramillo and Burke (1999); Price (2009); Hasselquist and Sherman (2001)	P; P; P; 56% P	1	1	Soma and Garamszegi (2011); HBW	28.3% EPP; 23-48% EPP	18.5	7-30	Irwin (1990)	3	3	Garamszegi and Moller (2004)	5	4; 5; 6	Garamszegi and Moller (2004); MacDougall-Shackleton (1997); DeVoogd et al (1993)	1.25	1.25	Garamszegi and Moller (2004)	14	14	Garamszegi and Moller (2004)
Agelaius_tricolor	Icteridae	Verner and Willson (1969); Price (2009); Soma 2011	P; P; M/P	1	NA			NA			NA			NA			1.25	1.25	HBW	NA
Agelaius_xanthomus	Icteridae	HBW; Price (2009); Jaramillo and Burke (1999)	M; M; M	0	NA			NA			NA			NA			NA			NA
Agelasticus_thilius	Icteridae	HBW; Price (2009); Jaramillo and Burke (1999)	M; M; M	0	NA			17.9	17.9 +/- 5.2	Irwin (1990)	NA			6	6	MacDougall-Shackleton (1997); Irwin (1990)	NA			NA
Ailuroedus_crassirostris	Ptilonorhynchidae	Loffrado and Borgia (1986); HBW	M; M	0	NA			NA			NA			NA			NA			NA
Ailuroedus_melanotis	Ptilonorhynchidae	Loffrado and Borgia (1986); HBW	M; M	0	NA			NA			NA			NA			NA			NA
Aimophila_aestivalis	Passerellidae	Haggerty (1988)	3.4% P	0	NA			NA			2	2	Read and Weary (1992)	20	20	MacDougall-Shackleton (1997);	0.55	0.55	Read and Weary (1992)	10	10	Read and Weary (1992)
Aimophila_botterii	Passerellidae	HBW	M	0	NA			NA			NA			NA	L ("L, Repertoire size >1, but otherwise unmeasured.")	MacDougall-Shackleton (1997);	NA			NA
Aimophila_carpalis	Passerellidae	HBW	M	0	NA			NA			NA			NA			NA			NA
Aimophila_humeralis	Passerellidae	HBW		NA	NA			NA			NA			NA			1.75	1.75	HBW	NA
Aimophila_mystacalis	Passerellidae	HBW	M	0	NA			NA			NA			NA			NA			NA
Aimophila_quinquestriata	Passerellidae	HBW	M	0	NA			NA			NA			75	75	MacDougall-Shackleton (1997);	NA			NA
Alauda_arvensis	Alaudidae	HBW; Delius (1965)	M; M	0	NA			341	341	Briefer et al (2009) via Moore et al (2011)	15	15	Read and Weary (1992)	NA			NA			NA
Alauda_razae	Alaudidae	HBW	M	0	NA			NA			NA			NA			NA			NA
Alophoixus_finschii	Pycnonotidae	Loffrado and Borgia (1986)	M	0	NA			NA			NA			NA			NA			NA
Amblyospiza_albifrons	Ploceidae	HBW	P	1	NA			NA			NA			NA			NA			NA
Amblyramphus_holosericeus	Icteridae	HBW	AppM	NA	NA			NA			NA			NA			NA			NA
Ammodramus_bairdii	Passerellidae	Wiggins (2006); HBW	M; M	0	NA			NA			NA			1	1	MacDougall-Shackleton (1997);	NA			NA
Ammodramus_caudacutus	Passerellidae			NA	NA			NA			NA			1	1	MacDougall-Shackleton (1997);	NA			NA
Ammodramus_henslowii	Passerellidae	HBW; Verner and Willson (1969); Zimmerman (1988)	M; M; M	0	NA			NA			NA			NA			NA			NA
Ammodramus_leconteii	Passerellidae	HBW	M	0	NA			NA			NA			NA			NA			NA
Ammodramus_maritimus	Passerellidae	HBW; Verner and Willson (1969)	M; M	0	1	Cornwallis et al (2010)	17% EPB	NA			3	3	Read and Weary (1992)	4	4	MacDougall-Shackleton (1997);	1	1	Read and Weary (1992)	4.4	4.4	Read and Weary (1992)
Ammodramus_savannarum	Passerellidae	HBW; Lohr et al (2013)	M; M	0	NA			NA			NA			NA			NA			NA
Ammomanes_deserti	Alaudidae	HBW	M	0	NA			NA			NA			NA			NA			NA
Amphispiza_belli	Passerellidae	HBW; Rich (1980)	M; M	0	NA			NA			NA			1	1	MacDougall-Shackleton (1997);	NA			NA
Amphispiza_bilineata	Passerellidae	HBW	M	0	NA			NA			NA			9	9	MacDougall-Shackleton (1997);	1.02	1.02	Dobson and Lemon (1975)	0.98	0.98	Dobson and Lemon (1975)
Anaplectes_rubriceps	Ploceidae	HBW	P	1	NA			NA			NA			NA			NA			NA
Andropadus_gracilis	Pycnonotidae	HBW	M	0	NA			NA			NA			NA			NA			NA
Andropadus_importunus	Pycnonotidae	HBW	M	0	NA			NA			NA			NA			NA			NA
Andropadus_milanjensis	Pycnonotidae	HBW	M	0	NA			NA			NA			NA			NA			NA
Andropadus_nigriceps	Pycnonotidae	HBW	M	0	NA			NA			NA			NA			NA			10	10	Read and Weary (1992)
Anthoscopus_caroli	Remizidae	HBW	M	0	NA			NA			NA			NA			2.5	2.5	Read and Weary (1992)	NA
Anthoscopus_minutus	Remizidae	HBW	M	0	NA			NA			NA			NA			NA			NA
Anthus_campestris	Motacillidae	HBW	M	0	NA			1	1	Wallschläger (1984) via Moore et al (2011)	3	3	Read and Weary (1992)	1	1	MacDougall-Shackleton (1997);	0.4	0.4	Read and Weary (1992)	NA
Anthus_chloris	Motacillidae	HBW	M	0	NA			NA			NA			NA			NA			NA
Anthus_crenatus	Motacillidae	HBW	M	0	NA			NA			NA			NA			NA			NA
Anthus_hoeschi	Motacillidae	HBW	M	0	NA			NA			NA			NA			NA			NA
Anthus_leucophrys	Motacillidae	HBW	M	0	NA			NA			NA			NA			NA			NA
Anthus_lineiventris	Motacillidae	HBW	M	0	NA			NA			NA			NA			NA			NA
Anthus_lutescens	Motacillidae	HBW	M	0	NA			NA			NA			NA			NA			NA
Anthus_melindae	Motacillidae	HBW	M	0	NA			NA			NA			NA			NA			NA
Anthus_novaeseelandiae	Motacillidae	HBW	M	0	NA			NA			NA			NA			NA			NA
Anthus_petrosus	Motacillidae	HBW	M	0	NA			NA			NA			NA			18	18	HBW	NA
Anthus_pratensis	Motacillidae	Hotker (1988); HBW	2% P; M	0	NA			NA			NA			1	1	MacDougall-Shackleton (1997);	NA			NA
Anthus_similis	Motacillidae	HBW	M	0	NA			NA			NA			NA			NA			NA
Anthus_spinoletta	Motacillidae	Hasselquist and Sherman (2001); Griffith et al (2002); Bollman and Reyer (1999); HBW	1% P; M/P; M; OccP	0	0	Griffith, Owens, Thuman (2002); Reyer et al (1997) via Stutchbury (1998); Cornwallis et al (2010)	5.2% EPP; 12% EPP; 12.4% EPB	5.1	5.1	[Syllables per song = 5.1; Song repertoire = 1]	5.1	3.2; 4-10	Soma and Garamszegi (2011); HBW	1	1	MacDougall-Shackleton (1997)/Garamszegi and Moller (2004)	10.57	10.64; 10.5	Garamszegi and Moller (2004); HBW	NA
Anthus_trivialis	Motacillidae	HBW	M	0	NA			11	11	Moore et al (2011)	6	6	Read and Weary (1992)	NA			8	8	HBW	NA
Anthus_vaalensis	Motacillidae	HBW	M	0	NA			NA			NA			NA			NA			NA
Apalis_thoracica	Cisticolidae	HBW	M	0	NA			NA			NA			NA			15	15	HBW	NA
Aphelocoma_californica	Corvidae	Vleck and Brown (1999); HBW	M; M	0	NA			NA			NA			NA			NA			NA
Aphelocoma_coerulescens	Corvidae	Smith (1980); HBW	M; M	0	0	Griffith, Owens, Thuman (2002)	0% EPP	NA			NA			NA			NA			NA
Aphelocoma_insularis	Corvidae	Collins and Corey (2005); HBW	M; M	0	NA			NA			NA			NA			10	10	HBW	NA
Aphelocoma_ultramarina	Corvidae			NA	0	Griffith, Owens, Thuman (2002); Cornwallis et al (2010); Vleck and Brown (1999)	1.4% EPP; 62.75% EPB; Qualitative	NA			NA			NA			NA			NA
Aplonis_dichroa	Sturnidae	HBW	M	0	NA			NA			NA			NA			NA			NA
Aplonis_opaca	Sturnidae	HBW	M	0	NA			NA			NA			NA			NA			NA
Arremonops_rufivirgatus	Passerellidae			NA	NA			NA			NA			1	1	MacDougall-Shackleton (1997)/Read and Weary (1992)	NA			NA
Arses_telescophthalmus	Monarchidae	HBW	M	0	NA			NA			NA			NA			NA			NA
Auriparus_flaviceps	Remizidae	Austin (1977); HBW	M; M	0	NA			NA			NA			NA			NA			NA
Automolus_ochrolaemus	Furnariidae	HBW	M	0	NA			NA			NA			NA			3	3	HBW	NA
Automolus_rubiginosus	Furnariidae	HBW	M	0	NA			NA			NA			NA			NA			NA
Baeolophus_atricristatus	Paridae	Brackbill (1970); BNA	M; M	0	NA			NA			1	1	Read and Weary (1992)	9	9	Dobson and Lemon (1975)	1.27	1.27	Dobson and Lemon (1975)	3.75	3.75	Dobson and Lemon (1975)
Baeolophus_bicolor	Paridae	Brackbill (1970); HBW	M; M	0	1	Cornwallis et al (2010)	22.9% EPB	NA			1.5	1.5	Read and Weary (1992)	12.85	12; 13.7	MacDougall-Shackleton (1997); Read and Weary (1992)	1.4	1.4	Read and Weary (1992)	1	1	Read and Weary (1992)
Baeolophus_inornatus	Paridae	Brackbill (1970); BNA	M; M	0	NA			NA			1.5	1.5	Read and Weary (1992)	11	11	Read and Weary (1992)	2.5	2.5	Read and Weary (1992)	1	1	Read and Weary (1992)
Baeolophus_wollweberi	Paridae	BNA	M	0	NA			NA			NA			2	2	MacDougall-Shackleton (1997);	NA			NA
Batis_occulta	Platysteiridae	HBW	M	0	NA			NA			NA			NA			NA			NA
Bleda_notatus	Pycnonotidae	HBW	M	0	NA			NA			NA			NA			NA			NA
Bleda_syndactylus	Pycnonotidae	HBW	M	0	NA			NA			NA			NA			NA			NA
Bombycilla_cedrorum	Bombycillidae	Verner and Willson (1969)	M	0	NA			NA			NA			NA			NA			NA
Bombycilla_garrulus	Bombycillidae	Ludlow (2009)	M	0	NA			NA			NA			NA			NA			NA
Bradornis_infuscatus	Muscicapidae	HBW	M	0	NA			NA			NA			NA			3.5	3.5	HBW	NA
Bradornis_mariquensis	Muscicapidae	HBW	M	0	NA			NA			2	1-3	HBW	NA			NA			NA
Bradornis_microrhynchus	Muscicapidae	HBW	M	0	NA			NA			NA			NA			NA			NA
Bradornis_pallidus	Muscicapidae	HBW	M	0	NA			NA			NA			NA			NA			NA
Bradypterus_baboecala	Locustellidae	HBW	M	0	NA			NA			NA			NA			10	10	HBW	NA
Bradypterus_barratti	Locustellidae	HBW	M	0	NA			NA			NA			NA			NA			NA
Bradypterus_cinnamomeus	Locustellidae	HBW	M	0	NA			NA			NA			NA			2	2	HBW	NA
Bradypterus_graueri	Locustellidae	HBW	M	0	NA			NA			NA			NA			1.5	1.5	HBW	NA
Bradypterus_lopezi	Locustellidae	HBW	M	0	NA			NA			NA			NA			NA			NA
Bradypterus_sylvaticus	Locustellidae	HBW	M	0	NA			NA			NA			NA			6	6	HBW	NA
Bradypterus_victorini	Macrosphenidae	HBW	M	0	NA			NA			NA			NA			NA			NA
Bubalornis_albirostris	Ploceidae	HBW	P	1	NA			NA			NA			NA			NA			NA
Bucanetes_githagineus	Fringillidae	HBW	M	0	NA			NA			NA			NA			NA			NA
Buphagus_africanus	Buphagidae	HBW	M	0	NA			NA			NA			NA			NA			NA
Buphagus_erythrorhynchus	Buphagidae	HBW	M	0	NA			NA			NA			NA			NA			NA
Cacicus_cela	Icteridae	HBW	P	1	NA			26	20-32 or large (Panama vs Suriname)	Irwin (1990)	NA			253.25	5-8; undefined (Panama vs Suriname)	Irwin (1990) (cites Trainer (1988) and Feekes (1982))	NA			NA
Cacicus_chrysopterus	Icteridae	Price (2009); HBW	M; M	0	NA			NA			NA			NA			NA			NA
Cacicus_haemorrhous	Icteridae	Price (2009); HBW	P; P	1	NA			NA			NA			NA			NA			NA
Cacicus_solitarius	Icteridae	Price (2009); HBW	M; M	0	NA			NA			NA			NA			NA			NA
Cacicus_uropygialis	Icteridae	Price (2009)	M	0	NA			11.3	>=11.3 +/- 3.3	Irwin (1990)	NA			12	12	MacDougall-Shackleton (1997); Irwin (1990)	NA			NA
Calamospiza_melanocorys	Passerellidae	Ford (1983); Verner and Willson (1969); Rising (1996); HBW	P; FPa; P; OccP	1	NA			NA			NA			NA			NA			NA
Calandrella_cinerea	Alaudidae	HBW	M	0	NA			NA			NA			NA			NA			NA
Calandrella_somalica	Alaudidae	HBW	M	0	NA			NA			NA			NA			NA			NA
Calcarius_lapponicus	Calcariidae	Hasselquist and Sherman (2001); Ford (1983); HBW	0% P; OppP; M	0	NA			NA			16	16	Read and Weary (1992)	1	1	MacDougall-Shackleton (1997);	2.25	2.25	Read and Weary (1992)	NA
Calcarius_mccownii	Calcariidae	Verner and Willson (1969); HBW	M; M	0	NA			NA			NA			NA			NA			NA
Calcarius_ornatus	Calcariidae	HBW	M	0	1	Cornwallis et al (2010); HBW	32% EPB; Qualitative	NA			7.5	7.5	Garamszegi and Moller (2004)	NA			2.375	2.25; 2.5	Garamszegi and Moller (2004); HBW	NA
Calcarius_pictus	Calcariidae	Briskie (1999); Griffith, Owens, Thuman (2002); Rising (1996)	Pga; Pga; Pr	NA	0	Briskie et al (1998) via Arnold and Owens (2002); Griffith, Owens, Thuman (2002)	3.2% EPP; 0.9% EPP	10.1	10.1 syll/song, 1 song	Briskie (1999)	10.1	10.1	Briskie (1999)	1	1	Garamszegi and Moller (2004)/Briskie (1999)	1.63	1.63	Garamszegi and Moller (2004)	NA
Calicalicus_madagascariensis	Vangidae	HBW	M	0	NA			NA			NA			NA			NA			NA
Callacanthis_burtoni	Fringillidae	HBW	M	0	NA			NA			NA			NA			NA			NA
Calocitta_formosa	Corvidae			NA	0	Cornwallis et al (2010)	9.38% EPP	NA			NA			NA			NA			NA
Camaroptera_brachyura	Cisticolidae	HBW	M	0	NA			NA			NA			NA			2.1	2.1	HBW	NA
Camaroptera_superciliaris	Cisticolidae	HBW	M	0	NA			NA			NA			NA			NA			NA
Campephaga_phoenicea	Campephagidae	HBW	M	0	NA			NA			NA			NA			7.5	7.5	HBW	NA
Campephaga_quiscalina	Campephagidae	HBW	M	0	NA			NA			NA			NA			NA			NA
Campylorhynchus_brunneicapillus	Troglodytidae	Kroodsma (1977); Verner and Willson (1969)	M; M	0	NA			NA			1		Read and Weary (1992)	NA			2.9	2.9	Read and Weary (1992)	7.8	7.8	Read and Weary (1992)
Campylorhynchus_griseus	Troglodytidae			NA	0	Griffith, Owens, Thuman (2002); Cornwallis et al (2010)	2.3% EPP; 0% EPB	NA			NA			NA			NA			NA
Campylorhynchus_nuchalis	Troglodytidae			NA	0	Griffith, Owens, Thuman (2002); Cornwallis et al (2010)	1.5% EPP; 4.6% EPB	NA			NA			5	5	Garamszegi and Moller (2004)	NA			NA
Cardinalis_cardinalis	Cardinalidae	Hasselquist and Sherman (2001); Soma and Garamszegi (2011); HBW	0% P; M; M	0	1	Soma and Garamszegi (2011); Cornwallis et al (2010)	13.5% EPP; 15.8% EPB	14	14	Anderson and Conner (1985) via Moore, et al (2011)	1.75	1; 2-3	Read and Weary (1992); HBW	13.835	9; 18.67	MacDougall-Shackleton (1997); Dobson and Lemon (1975)	1.8	1.8	Dobson and Lemon (1975)	6.9	6.9	Garamszegi and Moller (2004)
Carduelis_cannabina	Fringillidae	HBW	M	0	NA			NA			NA			NA			NA			NA
Carduelis_carduelis	Fringillidae	Smith (1980); HBW	M; M	0	NA			60	60	Guttinger and Clauss (1982) via Moore, et al (2011)	NA			NA			NA			NA
Carduelis_chloris	Fringillidae	Smith (1980); HBW	M; M	0	NA			32.5	30-35	Guttinger (1977)	3	3	Read and Weary (1992)	261	22; 1000	MacDougall-Shackleton (1997);	500	1000	Read and Weary (1992)	NA
Carduelis_citrinella	Fringillidae	HBW	M	0	NA			NA			NA			NA			NA			NA
Carduelis_flammea	Fringillidae	Smith (1980); HBW	M; M	0	NA			NA			NA			16	16	Garamszegi and Moller (2004)	100	100	Garamszegi and Moller (2004)	NA
Carduelis_flavirostris	Fringillidae	HBW	M	0	NA			NA			NA			NA			NA			NA
Carduelis_hornemanni	Fringillidae	HBW	M	0	NA			NA			NA			NA			NA			NA
Carduelis_lawrencei	Fringillidae	HBW	M	0	NA			NA			NA			NA			NA			NA
Carduelis_pinus	Fringillidae	HBW	M	0	NA			NA			NA			NA			NA			NA
Carduelis_psaltria	Fringillidae	HBW	M	0	NA			NA			NA			NA			NA			NA
Carduelis_spinoides	Fringillidae	HBW	M	0	NA			NA			NA			NA			NA			NA
Carduelis_spinus	Fringillidae	HBW	M	0	NA			NA			15	15	Read and Weary (1992)	NA			500	1000 (Inf)	Read and Weary (1992)	NA
Carduelis_tristis	Fringillidae	Smith (1980); HBW	M; M/P	0	1	Gissing et al (1998); Cornwallis et al (2010)	14% EPP; 26.7% EPB	33	33	Moore, et al (2011)	NA			100	>100	Garamszegi and Moller (2004)	300	100; 1000	Garamszegi and Moller (2004); Read and Weary (1992)	NA
Carpodacus_cassinii	Fringillidae	Smith (1980); HBW	M; M	0	NA			27	27	Samson (1978)	NA			86	86	MacDougall-Shackleton (1997);	NA			NA
Carpodacus_erythrinus	Fringillidae	HBW	M	0	1	Albrecht et al (2007); Cornwallis et al (2010)	32% EPB; 33.87% EPB	5.3	5.3 syll/song, 1 song	Bjorklund (1989)	4.9	4-5; 5.3 +/- 0.6	Martens and Kessler (2000); Bjorklund (1989)	1	1 song	Bjorklund (1989)	NA			NA
Carpodacus_mexicanus	Fringillidae	Hasselquist and Sherman (2001); HBW	3% P; M	0	1	Cornwallis et al (2010)	14.89% EPB	41.3	43.23; 38.8	calculated from Tracy and Baker (1999); Robinson and Creanza (in press) (2018)	1.3	1; 1.3; 15.5	Garamszegi and Moller (2004); Read and Weary (1992); Soma and Garamszegi (2011)	4.25	4; 4.5	MacDougall-Shackleton (1997); Soma and Garamszegi (2011)	1.9	1.9	Garamszegi and Moller (2004)	4.9	4.9	Garamszegi and Moller (2004)
Carpodacus_puniceus	Fringillidae	HBW	M	0	NA			NA			NA			NA			NA			NA
Carpodacus_purpureus	Fringillidae	HBW	M	0	NA			NA			15	15	Read and Weary (1992)	NA	L	MacDougall-Shackleton (1997);	2	2	Read and Weary (1992)	NA
Carpodacus_roseus	Fringillidae	HBW	M	0	NA			NA			NA			NA			NA			NA
Carpodacus_rubicilla	Fringillidae	HBW	M	0	NA			NA			NA			NA			NA			NA
Carpodacus_synoicus	Fringillidae	HBW	M	0	NA			NA			NA			NA			NA			NA
Catharus_fuscescens	Turdidae	BNA	M	0	NA			12	12	Dobson and Lemon (1979) via Moore, et al (2011)	3	3	Read and Weary (1992)	2	2	MacDougall-Shackleton (1997);	1.84	1.84	Read and Weary (1992)	5.645	4.56; 6.73	Read and Weary (1992); Dobson and Lemon (1975)
Catharus_guttatus	Turdidae			NA	NA			NA			4	4	Read and Weary (1992)	13	13	MacDougall-Shackleton (1997);	1.59	1.59	Read and Weary (1992)	5.345	3.71; 6.98	Read and Weary (1992); Dobson and Lemon (1975)
Catharus_minimus	Turdidae	HBW	M	0	NA			NA			NA			3	3, 3+	MacDougall-Shackleton (1997); Dobson and Lemon (1975)	2.14	2.14	Read and Weary (1992)	6.43	6.43	Read and Weary (1992)
Catharus_ustulatus	Turdidae			NA	NA			NA			6	6	Read and Weary (1992)	5	5	MacDougall-Shackleton (1997);	2	2	Read and Weary (1992)	5	5	Read and Weary (1992)
Catherpes_mexicanus	Troglodytidae	Kroodsma (1977)	M	0	NA			NA			3	3	Read and Weary (1992)	3	3	MacDougall-Shackleton (1997);	4.6	4.6	Read and Weary (1992)	NA
Cephalopyrus_flammiceps	unknown	HBW	M	0	NA			NA			NA			NA			NA			NA
Cercomacra_tyrannina	Thamnophilidae	Cornwallis et al 2010		NA	0	Griffith, Owens, Thuman (2002); Cornwallis et al (2010); Fleischer et al (1997) via Macedo et al (2008)	0% EPP; 0% EPB; 0% EPP	NA			NA			NA			NA			NA
Certhia_brachydactyla	Certhiidae			NA	NA			NA			NA			1.5	1; 2	MacDougall-Shackleton (1997); HBW	1.3	1.3	HBW	NA
Certhia_familiaris	Certhiidae	Kuitunen et al (1996); HBW	M; OccP	0	NA			5	5	[5 syll/song, 1 song - DeVoogd (1993)]	5	5	Read and Weary (1992)	1	1	MacDougall-Shackleton (1997);	2.1	1.2; 3	Read and Weary (1992); HBW	NA
Certhilauda_albescens	Alaudidae	HBW	M	0	NA			NA			NA			NA			1.25	1.25	HBW	NA
Certhilauda_barlowi	Alaudidae	HBW	M	0	NA			NA			NA			NA			1.75	1.75	HBW	NA
Certhilauda_burra	Alaudidae	HBW	M	0	NA			NA			NA			NA			1.25	1.25	HBW	NA
Certhilauda_chuana	Alaudidae	HBW	M	0	NA			NA			NA			NA			NA			NA
Certhilauda_erythrochlamys	Alaudidae	HBW	M	0	NA			NA			NA			NA			2.25	2.25	HBW	NA
Certhilauda_subcoronata	Alaudidae	HBW	M	0	NA			NA			NA			NA			NA			NA
Cettia_cetti	Scotocercidae	HBW	M	0	NA			NA			4	4	Read and Weary (1992)	NA			2	2	Read and Weary (1992)	17.5	17.5	Read and Weary (1992)
Cettia_fortipes	Scotocercidae	HBW	M	0	NA			NA			NA			NA			NA			NA
Chaetops_aurantius	Chaetopidae	HBW	M	0	NA			NA			NA			NA			NA			NA
Chaetops_frenatus	Chaetopidae	HBW	M	0	NA			NA			NA			NA			NA			NA
Chamaea_fasciata	Paradoxornithidae	Lack (1940); Verner and Willson (1969); HBW	M; M; M	0	NA			NA			NA			NA			3.5	3.5	HBW	NA
Chasiempis_sandwichensis	Monarchidae	BNA; HBW	M; M	0	NA			NA			NA			NA			NA			NA
Chlamydera_cerviniventris	Ptilonorhynchidae	Loffrado and Borgia (1986); HBW	EA; P	1	NA			NA			NA			NA			NA			NA
Chlamydera_guttata	Ptilonorhynchidae	HBW	P	1	NA			NA			NA			NA			NA			NA
Chlamydera_lauterbachi	Ptilonorhynchidae	HBW	P	1	NA			NA			NA			NA			NA			NA
Chlamydera_maculata	Ptilonorhynchidae	HBW	P	1	NA			NA			NA			NA			NA			NA
Chlamydera_nuchalis	Ptilonorhynchidae	Loffrado and Borgia (1986); HBW	EA; P	1	NA			NA			NA			NA			NA			NA
Chlorocichla_flaviventris	Pycnonotidae	HBW	M	0	NA			NA			NA			NA			NA			NA
Chloropeta_natalensis	Acrocephalidae	HBW	M	0	NA			NA			NA			NA			NA			NA
Chondestes_grammacus	Passerellidae	Verner and Willson (1969); Ford (1983); HBW	OppP; OppP; M	0	NA			NA			NA			NA			NA			NA
Chrysomus_icterocephalus	Icteridae	Price (2009); HBW	P; P	1	NA			NA			NA			NA			NA			NA
Cicinnurus_magnificus	Paradisaeidae	HBW	P	1	NA			NA			NA			NA			NA			NA
Cinclodes_albidiventris	Furnariidae	HBW	M	0	NA			NA			NA			NA			2	2	HBW	NA
Cinclodes_albiventris	Furnariidae	HBW	M	0	NA			NA			NA			NA			3.5	3.5	HBW	NA
Cinclodes_antarcticus	Furnariidae	HBW	M	0	NA			NA			NA			NA			NA			NA
Cinclodes_comechingonus	Furnariidae	HBW	M	0	NA			NA			NA			NA			NA			NA
Cinclodes_fuscus	Furnariidae	HBW	M	0	NA			NA			NA			NA			2	2	HBW	NA
Cincloramphus_cruralis	Locustellidae	HBW	P	1	NA			NA			NA			NA			NA			NA
Cinclus_cinclus	Cinclidae	Read and Weary (1991)	P	1	NA			NA			12	12	Read and Weary (1992)	NA			NA			NA
Cinclus_mexicanus	Cinclidae	HBW	OccP	0	NA			NA			2	2	Read and Weary (1992)	NA			NA			NA
Cinclus_pallasii	Cinclidae	HBW	M	0	NA			NA			NA			NA			NA			NA
Cinclus_schulzi	Cinclidae	HBW	M	0	NA			NA			NA			NA			NA			NA
Cinnyricinclus_leucogaster	Sturnidae	HBW	M	0	NA			NA			NA			NA			NA			NA
Cisticola_anonymus	Cisticolidae			NA	NA			NA			NA			NA			1.25	1.25	HBW	NA
Cisticola_ayresii	Cisticolidae	HBW	M	0	NA			NA			NA			NA			NA			NA
Cisticola_brunnescens	Cisticolidae	HBW	M	0	NA			NA			NA			NA			NA			NA
Cisticola_cinereolus	Cisticolidae			NA	NA			NA			NA			NA			1.75	1.75	HBW	NA
Cisticola_exilis	Cisticolidae			NA	NA			NA			NA			NA			NA			1.5	1.5	HBW
Cisticola_juncidis	Cisticolidae	HBW	P	1	NA			NA			2	2	Read and Weary (1992)	1	1	MacDougall-Shackleton (1997);	1	0.8; 1.2	Read and Weary (1992); HBW	1.6	1.6	Read and Weary (1992)
Cisticola_robustus	Cisticolidae	HBW	M	0	NA			NA			NA			NA			0.75	0.75	HBW	NA
Cisticola_tinniens	Cisticolidae	HBW	M	0	NA			NA			NA			NA			0.9	0.9	HBW	NA
Cistothorus_meridae	Troglodytidae			NA	NA			NA			NA			22.5	22.5	HBW	NA			NA
Cistothorus_palustris	Troglodytidae	Ford (1983); Verner and Willson (1969)	P; P	1	NA			NA			3	3	DeVoogd (1993)	106.5	54 (east), 159 (west)	MacDougall-Shackleton (1997); DeVoogd (1993)	NA			NA
Cistothorus_platensis	Troglodytidae	Ford (1983); Verner and Willson (1969)	P; P	1	NA			NA			66	66	Read and Weary (1992)	110	110	MacDougall-Shackleton (1997);	1.5	1.5	Read and Weary (1992)	2.1	2.1	Read and Weary (1992)
Clypicterus_oseryi	Icteridae	Price (2009); HBW	P; P	1	NA			NA			NA			NA			NA			NA
Coccothraustes_coccothraustes	Fringillidae	Smith (1980); HBW	M; M	0	NA			NA			6	6	Read and Weary (1992)	NA			NA			NA
Conopophaga_lineata	Conopophaga			NA	NA			NA			NA			NA			2.75	2.75	HBW	NA
Contopus_sordidulus	Tyrannidae	Ford (1983)	OppP	0	NA			NA			NA			NA			NA			NA
Coracina_azurea	Campephagidae	HBW	M	0	NA			NA			NA			NA			NA			NA
Coracina_cinerea	Campephagidae	HBW	M	0	NA			NA			NA			NA			NA			NA
Corvus_brachyrhynchos	Corvidae	Townsend et al (2009); HBW	M; M	0	1	Cornwallis et al (2010)	21.7% EPP	NA			NA			17	17	MacDougall-Shackleton (1997);	NA			NA
Corvus_corone	Corvidae	HBW	M	0	0	Cornwallis et al (2010)	0% EPP	NA			NA			NA			NA			NA
Corvus_monedula	Corvidae	Smith (1980)	M	0	0	Griffith, Owens, Thuman (2002)	0.9% EPP	NA			NA			NA			NA			NA
Corvus_rhipidurus	Corvidae	HBW	M	0	NA			NA			NA			NA			NA			NA
Cosmopsarus_regius	Sturnidae	HBW	M	0	NA			NA			NA			NA			NA			NA
Cosmopsarus_unicolor	Sturnidae	HBW	M	0	NA			NA			NA			NA			NA			NA
Cranioleuca_erythrops	Furnariidae	HBW	M	0	NA			NA			NA			NA			NA			NA
Creatophora_cinerea	Sturnidae	HBW	M	0	NA			NA			NA			NA			20	20	HBW	NA
Criniger_calurus	Pycnonotidae	Loffrado and Borgia (1986)	M	0	NA			NA			NA			NA			NA			NA
Culicicapa_ceylonensis	Stenostiridae	HBW	M	0	NA			NA			NA			NA			NA			NA
Curaeus_curaeus	Icteridae			NA	NA			NA			NA			NA			NA			NA
Cyanocitta_cristata	Corvidae	HBW	M	0	NA			NA			NA			NA			NA			NA
Cyclarhis_gujanensis	Vireonidae			NA	NA			NA			NA			2	2	MacDougall-Shackleton (1997);	NA			NA
Delichon_urbicum	Hirundinidae	Hasselquist and Sherman (2001); HBW	0% P; M	0	1	Griffith, Owens, Thuman (2002); Stutchbury (1998)	18.6% EPP; 73% EPP	NA			4	4	Read and Weary (1992)	NA			NA			NA
Dendroica_adelaidae	Parulidae			NA	NA			NA			NA			NA			NA			NA
Dendroica_caerulescens	Parulidae	Albrecht et al (2007)	M	0	1	Webster et al (2001); Stutchbury (1998)	23% EPP, 34% EPB; 44% EPP	NA			NA			NA	L	MacDougall-Shackleton (1997);	NA			NA
Dendroica_castanea	Parulidae			NA	NA			NA			2	2	Read and Weary (1992)	2	2	MacDougall-Shackleton (1997);	0.98	1; 0.96	Read and Weary (1992); Weary and Lemon (1988)	5	5	Read and Weary (1992)
Dendroica_cerulea	Parulidae	Barg et al (2006)	10% P	1	1	Barg et al (2006)	57.1% EPP	NA			NA			NA			NA			NA
Dendroica_coronata	Parulidae			NA	NA			NA			1.9	1.9	Read and Weary (1992)	2	2	MacDougall-Shackleton (1997);	1.495	1.5; 1.49	Read and Weary (1992); Weary and Lemon (1988)	11.105	11.1; 11.11	Read and Weary (1992); Weary and Lemon (1988)
Dendroica_discolor	Parulidae	Verner and Willson (1969)	P	1	NA			NA			6	6	DeVoogd et al (1993)	6	~9; 3	MacDougall-Shackleton (1997); DeVoogd (1993)	NA			NA
Dendroica_dominica	Parulidae			NA	NA			NA			NA			2	2	MacDougall-Shackleton (1997);	NA			NA
Dendroica_fusca	Parulidae	BNA	M	0	NA			NA			3.2	3.2	Read and Weary (1992)	2	2	MacDougall-Shackleton (1997);	1.495	1.5; 1.49	Read and Weary (1992); Weary and Lemon (1988)	4.375	4.4; 4.35	Read and Weary (1992); Weary and Lemon (1988)
Dendroica_magnolia	Parulidae			NA	NA			NA			3.1	3.1	Weary and Lemon (1988)	2	2	MacDougall-Shackleton (1997);	0.94	0.94	Weary and Lemon (1988)	8.33	8.33	Weary and Lemon (1988)
Dendroica_nigrescens	Parulidae			NA	NA			NA			4	4	Read and Weary (1992)	2	2	MacDougall-Shackleton (1997);	1.4	1.4	Read and Weary (1992)	NA
Dendroica_palmarum	Parulidae	Ford (1983)	OppP	0	NA			NA			NA			NA			NA			NA
Dendroica_pensylvanica	Parulidae	Soma and Garamszegi (2011)		NA	1	Cornwallis et al (2010); Soma and Garamszegi (2011)	60.6% EPB; 47% EPP	10.75	16.1; 5.4	Byers (1996) via Garamszegi et al (2004); Garamszegi et al (2005)	3.5	3.5	DeVoogd et al (1993)	5	5	MacDougall-Shackleton (1997);	1.285	1.3; 1.27	Read and Weary (1992); Weary and Lemon (1988)	7.12	7.1; 7.14	Read and Weary (1992); Weary and Lemon (1988)
Dendroica_petechia	Parulidae	Hasselquist and Sherman (2001); Ford (1983); Albrecht et al (2007)	0% P; FP; M	0	1	Cornwallis et al (2010); Stutchbury (1998)	51.41% EPB; 53% EPP	8.3	8.3+/- 1.8	Mennill (2001)	3.7	3.7	Read and Weary (1992)	12	4; 12; 13	Read and Weary (1992); MacDougall-Shackleton (1997); DeVoogd (1993)	1.28	1.3; 1.26	Garamszegi and Moller (2004); Weary and Lemon (1988)	7.12	7.1; 7.14	Garamszegi and Moller (2004); Weary and Lemon (1988)
Dendroica_striata	Parulidae	BNA; HBW; Eliason, B. C. (1986)	4% P; OcP; 22.6% P	1	NA			NA			NA			NA			NA			NA
Dendroica_tigrina	Parulidae			NA	NA			NA			1.2	1.2	Read and Weary (1992)	3	3	MacDougall-Shackleton (1997);	1.01	1; 1.02	Read and Weary (1992); Weary and Lemon (1988)	5.89	5.9; 5.88	Read and Weary (1992); Weary and Lemon (1988)
Dendroica_townsendi	Parulidae			NA	NA			NA			3	3	Read and Weary (1992)	NA			1.4	1.4	Read and Weary (1992)	NA
Dendroica_virens	Parulidae	BNA	M	0	NA			NA			2.4	2.4	Read and Weary (1992)	2	2	MacDougall-Shackleton (1997);	1.51	1.5; 1.52	Read and Weary (1992); Weary and Lemon (1988)	8.315	8.3; 8.33	Read and Weary (1992); Weary and Lemon (1988)
Dendronanthus_indicus	Motacillidae	HBW	M	0	NA			NA			NA			NA			NA			NA
Dicrurus_adsimilis	Dicruridae	HBW	M	0	NA			NA			NA			NA			NA			NA
Dicrurus_forficatus	Dicruridae	HBW	M	0	NA			NA			NA			NA			NA			NA
Dicrurus_ludwigii	Dicruridae	HBW	M	0	NA			NA			NA			NA			NA			NA
Dinemellia_dinemelli	Ploceidae	Loffrado and Borgia (1986); HBW	M; M	0	NA			NA			NA			NA			NA			NA
Dioptrornis_fischeri	Muscicapidae	HBW	M	0	NA			NA			NA			NA			NA			NA
Dives_dives	Icteridae	Price (2009); HBW	M; M	0	NA			NA			NA			NA			NA			NA
Dolichonyx_oryzivorus	Icteridae	Hasselquist and Sherman (2001); Verner and Willson (1969); HBW	25% P; P; M/P	1	1	Cornwallis et al (2010)	38% EPB	NA			9.5	7-11; 10	Capp and Searcy (1991); Garamszegi and Moller (2004)	10	10	MacDougall-Shackleton (1997);	4.625	3.5; 5.75	Garamszegi and Moller (2004); HBW	NA
Drymodes_brunneopygia	Petroicidae	HBW	M	0	NA			NA			NA			NA			NA			NA
Dryoscopus_cubla	Malaconotidae	HBW	M	0	NA			NA			NA			NA			NA			NA
Dumetella_carolinensis	Mimidae	Read (1991)	M	0	NA			328	328	Kroodsma (1997) via Moore, et al (2011)	500	infinite/1000	Read and Weary (1992)	500	L; 1000	MacDougall-Shackleton (1997); Read and Weary (1992)	0.27	0.27	Dobson and Lemon (1975)	0.19	0.19	Dobson and Lemon (1975)
Elaenia_chiriquensis	Tyrannidae			NA	1	Cornwallis et al (2010); Stutchbury et al (2007) via Macedo et al (2008)	66.7% EPB; 37% EPP	NA			NA			NA			NA			NA
Elminia_albicauda	Stenostiridae	HBW	M	0	NA			NA			NA			NA			NA			NA
Elminia_albiventris	Stenostiridae	HBW	M	0	NA			NA			NA			NA			NA			NA
Elminia_albonotata	Stenostiridae	HBW	M	0	NA			NA			NA			NA			NA			NA
Elminia_nigromitrata	Stenostiridae	HBW	M	0	NA			NA			NA			NA			NA			NA
Emberiza_cabanisi	Emberizidae	HBW	M	0	NA			NA			NA			NA			NA			NA
Emberiza_capensis	Emberizidae	HBW	M	0	NA			NA			NA			NA			NA			NA
Emberiza_cia	Emberizidae			NA	NA			NA			NA			NA			1.5	1.5	Read and Weary (1992)	6	6	Read and Weary (1992)
Emberiza_cioides	Emberizidae	HBW	M	0	NA			NA			NA			NA			NA			NA
Emberiza_cirlus	Emberizidae	Catchpole and MacGregor 1985	M	0	NA			NA			2	2	Read and Weary (1992)	3.25	3; 1-6 (3.5)	MacDougall-Shackleton (1997); Catchpole and MacGregor (1985)	0.43	0.43	Read and Weary (1992)	0.32	0.32	Read and Weary (1992)
Emberiza_citrinella	Emberizidae	Hasselquist and Sherman (2001); Smith (1980); Griffith et al (2002)	0% P; M; M/P	0	1	Griffith, Owens, Thuman (2002); Cornwallis et al (2010)	37.4% EPP; 68.8% EPB	4.5	5; 4.1; 4.5	Garamszegi et al (2005) via Moore, et al (2011); Hansen (1984); Garamszegi et al (2005)	3	3	Read and Weary (1992)	2.24	2.05; 2.1; 2.38; 1-4 (2.5)	Garamszegi, Biard, et al (2007); Catchpole and Macgregor (1985)	2.1	2.1	Garamszegi and Moller (2004)	7.01	7.01	Read and Weary (1992)
Emberiza_elegans	Emberizidae			NA	NA			109	109	Zeng et al (2005) via Moore, et al (2011)	NA			NA			NA			NA
Emberiza_flaviventris	Emberizidae	HBW	M	0	NA			NA			NA			NA			NA			NA
Emberiza_hortulana	Emberizidae	Catchpole and MacGregor 1985; HBW	M; M	0	NA			4.2	2-8 (4.2)	Osiejuk et al (2003)	2.5	3; 2	Read and Weary (1992); Osiejuk et al (2003)	2.75	3; 2.5	MacDougall-Shackleton (1997); Read and Weary (1992)	1.53	1.5; 1.56	Read and Weary (1992); Osiejuk et al (2003)	9	2.5-27.8 (mean 9.0)	Osiejuk et al (2003)
Emberiza_impetuani	Emberizidae	HBW	M	0	NA			NA			NA			NA			3	3	HBW	NA
Emberiza_schoeniclus	Emberizidae	Hasselquist and Sherman (2001); Soma and Garamszegi (2011); Smith (1980); HBW	0% P; FP; M; OccP	0	1	Stutchbury (1998); Soma and Garamszegi (2011)	88% EPP; 54.6% EPP	18.15	30; 6.3	E. Nemeth unpublished PhD thesis via Garamszegi, Balsby, Bell, et al (2004); Garamszegi et al (2005)	3	3	Read and Weary (1992)	17.5	20; 10-20	MacDougall-Shackleton (1997); Catchpole and MacGregor (1985)	1.98	1.98	Garamszegi and Moller (2004)	4.02	4.02	Garamszegi and Moller (2004)
Emberiza_striolata	Emberizidae	HBW	M	0	NA			NA			2.5	2-3	HBW	NA			1.75	1.75	HBW	NA
Emberiza_tahapisi	Emberizidae	HBW	M	0	NA			NA			NA			NA			NA			NA
Empidonax_alnorum	Tyrannidae			NA	NA			NA			NA			1	1	Macdougal-Shackleton (1997); Kroodsma (1984)	NA			NA
Empidonax_difficilis	Tyrannidae			NA	NA			NA			3	3	Read and Weary (1992)	3	3	Macdougal-Shackleton (1997); Davis et al (1963)	2	2	Read and Weary (1992)	7	7	Read and Weary (1992)
Empidonax_flaviventris	Tyrannidae			NA	NA			NA			3	3	Read and Weary (1992)	NA			NA			NA
Empidonax_minimus	Tyrannidae	Tarof et al (2005); BNA	M; M	0	1	Tarof et al (2005)	39% EPP	NA			NA			NA			NA			NA
Empidonax_traillii	Tyrannidae	BNA; Prescott (1986)	15%/50% P; OppP	1	1	Cornwallis et al (2010)	23% EPB	NA			2	2	Read and Weary (1992)	3	3	Macdougal-Shackleton (1997); Kroodsma (1984)	0.96	0.96	Read and Weary (1992)	NA
Empidonax_virescens	Tyrannidae	Woolfenden et al (2005)	2.4% P	0	1	Cornwallis et al (2010)	55.56% EPB	NA			3	3	Read and Weary (1992)	3	3	Payne and Budde (1979) via Macdougal-Shackleton (1997)	NA			NA
Empidornis_semipartitus	Muscicapidae	HBW	M	0	NA			NA			NA			NA			NA			NA
Eopsaltria_australis	Petroicidae	HBW	M	0	NA			NA			NA			NA			NA			NA
Epimachus_albertisi	Paradisaeidae	HBW	P	1	NA			NA			NA			2	2	MacDougall-Shackleton (1997);	NA			NA
Epimachus_fastuosus	Paradisaeidae	HBW	P	1	NA			NA			NA			NA			NA			NA
Epimachus_meyeri	Paradisaeidae	HBW	P	1	NA			NA			NA			NA			NA			NA
Eremalauda_starki	Alaudidae	HBW	M	0	NA			NA			NA			NA			NA			NA
Eremomela_icteropygialis	Cisticolidae	HBW	M	0	NA			NA			NA			NA			NA			NA
Eremophila_alpestris	Alaudidae			NA	NA			NA			NA			2	2	MacDougall-Shackleton (1997);	NA			NA
Eremopsaltria_mongolicus	Fringillidae	HBW	M	0	NA			NA			NA			NA			NA			NA
Eremopterix_australis	Alaudidae	HBW	M	0	NA			NA			NA			NA			NA			NA
Eremopterix_leucopareia	Alaudidae	HBW	M	0	NA			NA			NA			NA			NA			NA
Eremopterix_leucotis	Alaudidae	HBW	M	0	NA			NA			NA			NA			NA			NA
Eremopterix_nigriceps	Alaudidae	HBW	M	0	NA			NA			NA			NA			NA			NA
Eremopterix_verticalis	Alaudidae	HBW	M	0	NA			NA			NA			NA			NA			NA
Erithacus_rubecula	Muscicapidae	Tobias and Seddon (2000)	M	0	1	Cornwallis et al (2010)	16.57% EPB	NA			4	4	Read and Weary (1992)	500	LL; L; 1000; >100	MacDougall-Shackleton (1997); Dobson and Lemon (1975); DeVoogd (1993); Garamszegi and Moller (2004)	2.18	2.18	Dobson and Lemon (1975)	3.27	3.27	Garamszegi and Moller (2004)
Euphagus_carolinus	Icteridae	HBW	AppM	NA	NA			NA			NA			2	2	MacDougall-Shackleton (1997);	NA			NA
Euphagus_cyanocephalus	Icteridae	Verner and Willson (1969); HBW	P; M/P	1	NA			5	5 +/- 3.5	Irwin (1990)	NA			4	4	MacDougall-Shackleton (1997); Irwin (1990)	NA			NA
Euplectes_afer	Ploceidae	HBW	P	1	NA			NA			NA			NA			NA			NA
Euplectes_albonotatus	Ploceidae	HBW	P	1	NA			NA			NA			NA			NA			NA
Euplectes_ardens	Ploceidae	Loffrado and Borgia (1986); HBW	P; P	1	NA			NA			NA			NA			NA			NA
Euplectes_aureus	Ploceidae	HBW	P	1	NA			NA			NA			NA			NA			NA
Euplectes_axillaris	Ploceidae	Loffrado and Borgia (1986); HBW	P; P	1	NA			NA			NA			NA			NA			NA
Euplectes_capensis	Ploceidae	Loffrado and Borgia (1986); HBW	P; P	1	NA			NA			NA			NA			NA			NA
Euplectes_franciscanus	Ploceidae	HBW	P	1	NA			NA			NA			NA			NA			NA
Euplectes_gierowii	Ploceidae	HBW	P	1	NA			NA			NA			NA			NA			NA
Euplectes_hartlaubi	Ploceidae	HBW	P	1	NA			NA			NA			NA			NA			NA
Euplectes_hordeaceus	Ploceidae	HBW	P	1	NA			NA			NA			NA			NA			NA
Euplectes_jacksoni	Ploceidae	Loffrado and Borgia (1986)	P(L)	1	NA			NA			NA			NA			NA			NA
Euplectes_macroura	Ploceidae	HBW	P	1	NA			NA			NA			NA			NA			NA
Euplectes_nigroventris	Ploceidae	HBW	P	1	NA			NA			NA			NA			NA			NA
Euplectes_orix	Ploceidae	HBW	P	1	1	HBW	19% EPP	NA			NA			NA			NA			NA
Euplectes_progne	Ploceidae	HBW	P	1	NA			NA			NA			NA			NA			NA
Euryceros_prevostii	Vangidae	HBW	M	0	NA			NA			NA			NA			NA			NA
Ficedula_albicollis	Muscicapidae	Soma and Garamszegi (2011)	P	1	1	Griffith, Owens, Thuman (2002); Cornwallis et al (2010); Soma and Garamszegi (2011)	15.5% EPP; 39.35% EPB; 17.4% EPP	31.4	31.4; 42.2; 26.9	Garamszegi, Boulinier et al (2002); Garamszegi et al (2005); Garamszegi (2007)	7.675	8.4; 6.95	DeVoogd et al (1993); Soma and Garamszegi (2011)	500	L; >100; 1000 - DeVoogd et al 1993)	MacDougall-Shackleton (1997); Garamszegi and Moller (2004); DeVoogd (1993)	2.95	2.95	Garamszegi and Moller (2004)	18.88	18.88	Garamszegi and Moller (2004)
Ficedula_hypoleuca	Muscicapidae	Soma and Garamszegi (2011)	P	1	1	Griffith, Owens, Thuman (2002); Cornwallis et al (2010); Stutchbury (1998)	8.4% EPP; 13.9% EPB; 15% EPP	28.4	27; 29.8	Epsmark and Lampe (1993/1987) via Moore, et al (2011); Garamszegi et al (2005)	6.83	9; 4.66	Read and Weary (1992); Soma and Garamszegi (2011)	100	L; >100	MacDougall-Shackleton (1997); Garamszegi and Moller (2004)	2	2	Garamszegi and Moller (2004)	6.11	6.11	Garamszegi and Moller (2004)
Ficedula_parva	Muscicapidae	HBW	M	0	NA			NA			NA			NA			NA			NA
Ficedula_semitorquata	Muscicapidae	HBW	TypM	NA	NA			NA			NA			NA			2.5	2.5	HBW	NA
Ficedula_zanthopygia	Muscicapidae			NA	NA			NA			NA			NA			NA			NA
Foudia_eminentissima	Ploceidae	HBW	M	0	NA			NA			NA			NA			NA			NA
Foudia_flavicans	Ploceidae	HBW	M	0	NA			NA			NA			NA			NA			NA
Foudia_madagascariensis	Ploceidae	HBW	M	0	NA			NA			NA			NA			NA			NA
Foudia_rubra	Ploceidae	HBW	M	0	NA			NA			NA			NA			NA			NA
Foudia_sechellarum	Ploceidae	HBW	M	0	NA			NA			NA			NA			NA			NA
Fringilla_coelebs	Fringillidae	Hasselquist and Sherman (2001); Smith (1980); Griffith et al (2002); HBW	0% P; M; M/P; M	0	1	Griffith, Owens, Thuman (2002); Cornwallis et al (2010)	17% EPP; 23.1% EPB	17.9	18; 17.8	Moore, et al (2011); Garamszegi et al (2005)	5	5	Read and Weary (1992)	2.75	3; 2.5	MacDougall-Shackleton (1997); Garamszegi and Moller (2004)	2.1	2.1	Dobson and Lemon (1975)	8.08	8.09; 8.07	Garamszegi and Moller (2004); Dobson and Lemon (1975)
Fringilla_montifringilla	Fringillidae	Smith (1980); HBW	M; M	0	NA			NA			NA			NA			NA			NA
Fringilla_teydea	Fringillidae	HBW	M	0	NA			NA			NA			NA			NA			NA
Furnarius_rufus	Furnariidae	HBW	M	0	NA			NA			NA			NA			NA			NA
Galerida_cristata	Alaudidae	HBW	M	0	NA			55	55	Moore, et al (2011)	NA			NA			NA			NA
Galerida_magnirostris	Alaudidae	HBW	M	0	NA			NA			NA			NA			NA			NA
Galerida_modesta	Alaudidae	HBW	M	0	NA			NA			NA			NA			NA			NA
Galerida_theklae	Alaudidae	HBW	M	0	NA			NA			NA			NA			NA			NA
Garrulax_morrisonianus	Leiothrichidae	HBW	M	0	NA			NA			NA			NA			NA			NA
Geospiza_conirostris	Thraupidae			NA	NA			NA			NA			1	1	MacDougall-Shackleton (1997);	NA			NA
Geospiza_difficilis	Thraupidae			NA	NA			NA			NA			1	1	MacDougall-Shackleton (1997);	NA			NA
Geospiza_fortis	Thraupidae			NA	NA			NA			NA			1	1	MacDougall-Shackleton (1997);	NA			NA
Geospiza_fuliginosa	Thraupidae			NA	NA			NA			NA			1	1	MacDougall-Shackleton (1997);	NA			NA
Geospiza_magnirostris	Thraupidae			NA	NA			NA			NA			1	1	MacDougall-Shackleton (1997);	NA			NA
Geospiza_scandens	Thraupidae			NA	0	Petren et al (1999) via Macedo et al (2008)	8% EPP, 15% EPB	NA			NA			1	1	MacDougall-Shackleton (1997);	NA			NA
Geothlypis_trichas	Parulidae	Ford (1983); Albrecht et al (2007); Griffith et al (2002); Verner and Willson (1969)	OppP; M; M/P; OppP	0	1	Griffith, Owens, Thuman (2002)	22% EPP	5	5	Lemon et al (1983) via Moore, et al (2011)	4.9	4.9	Read and Weary (1992)	1	1	MacDougall-Shackleton (1997);	1.88	1.9; 1.86	Read and Weary (1992); Weary and Lemon (1988)	5.58	5.6; 5.56	Read and Weary (1992); Weary and Lemon (1988)
Gerygone_igata	Acanthizidae			NA	NA			NA			NA			NA			12	12	HBW	NA
Gracula_religiosa	Sturnidae	HBW	M	0	NA			NA			NA			NA			NA			NA
Grallina_cyanoleuca	Monarchidae			NA	0	Griffith, Owens, Thuman (2002); Cornwallis et al (2010)	3% EPP; 6% EPB	NA			NA			NA			NA			NA
Gymnopithys_leucaspis	Formicariidae	Smith (1980); HBW	M; M	0	NA			NA			NA			NA			3.7	3.7	HBW	NA
Gymnorhina_tibicen	Artamidae			NA	1	Durrant and Hugh et al (2005) via Akcay (2007); Cornwallis et al (2010)	44% EPP; 75.71% EPB	NA			NA			14	14	MacDougall-Shackleton (1997);	NA			NA
Hemignathus_munroi	Fringillidae	Ralph and Fancy (1996); HBW	M; M	0	NA			NA			NA			NA			NA			NA
Hemignathus_virens	Fringillidae	HBW	M	0	NA			NA			NA			NA			NA			NA
Heteromirafra_ruddi	Alaudidae	HBW	M	0	NA			NA			NA			NA			NA			NA
Himatione_sanguinea	Fringillidae	HBW	M	0	NA			NA			NA			NA			NA			NA
Hippolais_icterina	Acrocephalidae			NA	NA			NA			1.5	1.5	Read and Weary (1992)	NA			NA			NA
Hippolais_polyglotta	Acrocephalidae			NA	NA			NA			12	12	Read and Weary (1992)	NA			NA			NA
Hirundo_ariel	Hirundinidae	HBW; Griffith et al (2002);	M; M/P	0	1	Griffith, Owens, Thuman (2002); Stutchbury (1998)	14% EPP; 20% EPP	NA			NA			NA			NA			NA
Hirundo_rustica	Hirundinidae	Hasselquist and Sherman (2001); Soma et al (2011); Griffith et al (2002); HBW	0% P; FP; M/P; OccP	0	1	Griffith, Owens, Thuman (2002); Cornwallis et al (2010); Soma and Garamszegi (2011)	28.2% EPP; 42.22% EPB; 28.8% EPP	22.9	20; 22.9; 27.6	Galeotti et al (1997) via Moore, et al (2011); Garamszegi et al (2006); Wilkins et al (2015)	17.4	12; 16.9; 19.8; 17.8	DeVoogd et al (1993); Soma and Garamszegi (2011); Garamszegi and Moller (2004); Garamszegi et al (2006)	56	12; >100	DeVoogd (1993); Garamszegi and Moller (2004)	4.75	4.01; 6; 4.75	Garamszegi and Moller (2004); Read and Weary (1992); Garamszegi et al (2006)	3.025	0.05; 6	Garamszegi and Moller (2004); Read and Weary (1992)
Hirundo_semirufa	Hirundinidae	HBW	M	0	NA			NA			NA			NA			NA			NA
Histurgops_ruficaudus	Ploceidae	HBW	M	0	NA			NA			NA			NA			NA			NA
Hyliota_australis	Hyliotidae	HBW	M	0	NA			NA			NA			NA			NA			NA
Hyliota_flavigaster	Hyliotidae	HBW	M	0	NA			NA			NA			NA			NA			NA
Hyliota_violacea	Hyliotidae	HBW	M	0	NA			NA			NA			NA			NA			NA
Hylocichla_mustelina	Turdidae	Verner and WIlson (1969)	M	0	1	Cornwallis et al (2010); BNA	16.58% EPB; 6%/40% EPP	16	16	Dobson and Lemon (1979) via Moore, et al (2011)	4	4	Read and Weary (1992)	18	18	MacDougall-Shackleton (1997);	1.56	1.56	Dobson and Lemon (1975)	3.02	3; 3.04	HBW; Dobson and Lemon (1975)
Hypergerus_atriceps	Cisticolidae	HBW	M	0	NA			NA			NA			NA			NA			NA
Hypothymis_azurea	Monarchidae	HBW	M	0	NA			NA			NA			NA			NA			NA
Hypsipetes_olivaceus	Pycnonotidae	Loffrado and Borgia (1986)	M	0	NA			NA			NA			NA			NA			NA
Icteria_virens	Icteriidae	Ford (1983)	OppP	0	NA			NA			NA			NA			NA			NA
Icterus_bullockii	Icteridae	BNA; HBW	M; 2.1% P	0	NA			NA			NA			NA			NA			NA
Icterus_galbula	Icteridae	Hasselquist and Sherman (2001)	0% P	0	NA			8.5	>=8.5+/-2.6	Irwin (1990)	10.7	10.7	Read and Weary (1992)	6.5	6.5	MacDougall-Shackleton (1997); Dobson and Lemon (1975)	1.4	1.4	Garamszegi and Moller (2004)	10.59	10.59	Garamszegi and Moller (2004)
Icterus_gularis	Icteridae	HBW	M	0	NA			NA			NA			NA			NA			NA
Icterus_pustulatus	Icteridae	Price (2009); HBW	M; OccP	0	NA			NA			NA			NA			NA			NA
Ixos_amaurotis	Pycnonotidae	Loffrado and Borgia (1986)	M	0	NA			NA			NA			NA			NA			NA
Junco_hyemalis	Passerellidae	HBW	1% P	0	1	Cornwallis et al (2010); BNA	34.2% EPB; 28% EPP	1.8	2.4; 1.2	Titus (1998); Garamszegi et al (2005)	1.05	1; 1.1	Read and Weary (1992); Titus (1998)	5	5; 2-8	MacDougall-Shackleton (1997); Garamszegi and Moller (2004); Cardoso et al (2007)	1.4	1.4	Garamszegi and Moller (2004)	4.5	4.5	Garamszegi and Moller (2004)
Junco_phaeonotus	Passerellidae			NA	NA			NA			NA			2	2	MacDougall-Shackleton (1997);	1.63	1.63	Dobson and Lemon (1975)	5.46	5.46	Dobson and Lemon (1975)
Lagonosticta_senegala	Estrildidae			NA	NA			NA			NA			1	1	MacDougall-Shackleton (1997);	NA			NA
Lalage_tricolor	Campephagidae	HBW	M	0	NA			NA			NA			NA			NA			NA
Lamprotornis_australis	Sturnidae	HBW	M	0	NA			NA			NA			NA			NA			NA
Lamprotornis_caudatus	Sturnidae	HBW	M	0	NA			NA			NA			NA			NA			NA
Lamprotornis_chalybaeus	Sturnidae	HBW	M	0	NA			NA			NA			NA			NA			NA
Lamprotornis_corruscus	Sturnidae	HBW	M	0	NA			NA			NA			NA			NA			NA
Lamprotornis_mevesii	Sturnidae	HBW	M	0	NA			NA			NA			NA			NA			NA
Lamprotornis_nitens	Sturnidae	HBW	M	0	NA			NA			NA			NA			NA			NA
Lamprotornis_pulcher	Sturnidae	HBW	M	0	NA			NA			NA			NA			NA			NA
Lamprotornis_purpureiceps	Sturnidae	HBW	M	0	NA			NA			NA			NA			NA			NA
Lamprotornis_purpuroptera	Sturnidae	HBW	M	0	NA			NA			7	7	HBW	NA			NA			NA
Lamprotornis_splendidus	Sturnidae	HBW	M	0	NA			NA			NA			NA			NA			NA
Lamprotornis_superbus	Sturnidae	Rubenstein (2007); HBW	M; M	0	1	Cornwallis et al (2010); Rubenstein (2007)	25% EPB; 14% EPP	39	39 +/- 19	Keen et al (2016)	NA			NA			NA			NA
Laniarius_erythrogaster	Malaconotidae	HBW	M	0	NA			NA			NA			NA			4	4	HBW	NA
Lanius_bucephalus	Laniidae	HBW	M	0	1	Griffith, Owens, Thuman (2002); Cornwallis et al (2010)	10.1% EPP; 16.7% EPB	NA			NA			NA			NA			NA
Lanius_collaris	Laniidae	HBW	M	0	NA			NA			NA			NA			NA			NA
Lanius_collurio	Laniidae			NA	0	Griffith, Owens, Thuman (2002); Cornwallis et al (2010)	5.2% EPP; 33.33% EPB	NA			12	12	Read and Weary (1992)	NA			NA			NA
Lanius_dorsalis	Laniidae	HBW	M	0	NA			NA			NA			NA			NA			NA
Lanius_excubitor	Laniidae	HBW	M	0	NA			NA			NA			NA			NA			NA
Lanius_gubernator	Laniidae			NA	NA			NA			NA			NA			NA			NA
Lanius_ludovicianus	Laniidae	Ford (1983); Smith (1980); HBW	OppP; M; M	0	1	Cornwallis et al (2010)	13.89% EPB	NA			NA			NA			NA			NA
Lanius_minor	Laniidae	HBW	M	0	NA			NA			NA			NA			NA			NA
Lanius_nubicus	Laniidae	HBW	M	0	NA			NA			NA			NA			NA			NA
Lanius_schach	Laniidae	HBW	M	0	NA			NA			NA			NA			NA	up to 15min	HBW	NA
Lanius_senator	Laniidae	HBW	M	0	NA			NA			NA			NA			NA			NA
Lanius_somalicus	Laniidae	HBW	M	0	NA			NA			NA			NA			NA			NA
Lanius_sphenocercus	Laniidae	HBW	M	0	NA			NA			NA			NA			NA			NA
Lanius_tigrinus	Laniidae	HBW	M	0	NA			NA			NA			NA			NA			NA
Lanius_vittatus	Laniidae	HBW	M	0	NA			NA			NA			NA			NA			NA
Leptasthenura_striolata	Furnariidae	HBW	M	0	NA			NA			NA			NA			NA			NA
Leptasthenura_yanacensis	Furnariidae	HBW	M	0	NA			NA			NA			NA			4	4	HBW	NA
Leucopsar_rothschildi	Sturnidae	HBW	M	0	NA			NA			NA			NA			NA			NA
Leucosticte_atrata	Fringillidae	Verner and Willson (1969); HBW	M; M	0	NA			NA			NA			NA			NA			NA
Leucosticte_australis	Fringillidae	Shreeve (1980); HBW	M; M	0	NA			NA			NA			NA			NA			NA
Leucosticte_tephrocotis	Fringillidae	Shreeve (1980); HBW	M; M	0	NA			NA			NA			NA			NA			NA
Limnothlypis_swainsonii	Parulidae	BNA	M	0	NA			NA			NA			1	1	MacDougall-Shackleton (1997);	NA			NA
Locustella_fluviatilis	Locustellidae	HBW	M	0	NA			2.5	2; 2-4	Wahlstrom (1966) via Moore, et al (2011); Szekely et al (1996)	NA			NA			NA			NA
Locustella_luscinioides	Locustellidae	Neto and Gosler (2005); HBW	M	0	NA			1.25	1, 1-2	Wahlstrom (1966) via Moore, et al (2011); Szekely et al (1996)	1	1	Read and Weary (1992)	1	1	MacDougall-Shackleton (1997);	46	46	Read and Weary (1992)	NA
Locustella_naevia	Locustellidae	HBW	M	0	NA			1.25	1, 1-2	Wahlstrom (1966) via Moore, et al (2011); Szekely et al (1996)	1	1	Read and Weary (1992)	1	1	MacDougall-Shackleton (1997);	51	51	Read and Weary (1992)	1.5	1.5	Read and Weary (1992)
Lonchura_striata	Estrildidae			NA	NA			11	11	Clayton (1987)	11	11	DeVoogd et al (1993)	1	1	MacDougall-Shackleton (1997);	NA			NA
Lophorina_superba	Paradisaeidae	HBW	P	1	NA			NA			NA			NA			NA			NA
Loxia_curvirostra	Fringillidae	Smith (1980); HBW	M; M	0	0	Cornwallis et al (2010)	0% EPB	NA			NA			NA			NA			NA
Loxia_leucoptera	Fringillidae	HBW	M	0	NA			NA			NA			NA			5	5	Read and Weary (1992)	NA
Loxia_scotica	Fringillidae	HBW	M	0	NA			NA			NA			NA			NA			NA
Loxioides_bailleui	Fringillidae	Cornwallis et al 2010		NA	0	Griffith, Owens, Thuman (2002); Cornwallis et al (2010); Fleischer et al (1994) via Macedo et al (2008)	0% EPP; 0% EPB; 0% EPP	NA			NA			NA			NA			NA
Loxops_coccineus	Fringillidae	Lepson and Freed (1995); HBW	M; M	0	NA			NA			NA			NA			NA			NA
Lullula_arborea	Alaudidae	HBW	M	0	NA			NA			NA			NA			NA			NA
Luscinia_luscinia	Muscicapidae			NA	NA			49	49	Griessman and Naguib (2002) via Briefer et al (2009)	NA			NA			NA			NA
Luscinia_megarhynchos	Muscicapidae	Read and Weary (1991); Thomas (2002); Amrhein et al (2002)	P; M; M	0	NA			1160	1160	Hultsch (1980) (PhD diss) via Moore, et al (2011)	7.5	7.5	Read and Weary (1992)	220	220	MacDougall-Shackleton (1997);	3.12	3.12	Read and Weary (1992)	3.78	3.78	Read and Weary (1992)
Luscinia_svecica	Muscicapidae	HBW; Albrecht et al (2007)	5-15% P; M	1	1	HBW; Stutchbury (1998)	33%/64% EPB; 44% EPP	NA			11.5	18; 5	Read and Weary (1992); Garamszegi and Moller (2004)	NA			10	5; 15	Garamszegi and Moller (2004); HBW	NA
Macronyx_ameliae	Motacillidae	HBW	M	0	NA			NA			NA			NA			NA			NA
Macronyx_aurantiigula	Motacillidae	HBW	M	0	NA			NA			NA			NA			NA			NA
Macronyx_capensis	Motacillidae	HBW	M	0	NA			NA			NA			NA			NA			NA
Macronyx_croceus	Motacillidae	HBW	M	0	NA			NA			NA			NA			NA			NA
Macronyx_fuellebornii	Motacillidae	HBW	M	0	NA			NA			NA			NA			NA			NA
Macronyx_sharpei	Motacillidae	HBW	M	0	NA			NA			NA			NA			NA			NA
Malaconotus_blanchoti	Malaconotidae	HBW	M	0	NA			NA			NA			NA			NA			3	3	HBW
Malimbus_cassini	Ploceidae	Loffrado and Borgia (1986)	M	0	NA			NA			NA			NA			NA			NA
Malimbus_coronatus	Ploceidae	HBW	M	0	NA			NA			NA			NA			NA			NA
Malimbus_erythrogaster	Ploceidae	HBW	M	0	NA			NA			NA			NA			NA			NA
Malimbus_ibadanensis	Ploceidae	HBW	M	0	NA			NA			NA			NA			NA			NA
Malimbus_malimbicus	Ploceidae	HBW	M	0	NA			NA			NA			NA			2.5	2.5	HBW	NA
Malimbus_nitens	Ploceidae	HBW	M	0	NA			NA			NA			NA			NA			NA
Malimbus_racheliae	Ploceidae	HBW	M	0	NA			NA			NA			NA			NA			NA
Malimbus_rubricollis	Ploceidae	Loffrado and Borgia (1986); HBW	M	0	NA			NA			NA			NA			NA			NA
Malimbus_scutatus	Ploceidae	HBW	M	0	NA			NA			NA			NA			NA			NA
Malurus_alboscapulatus	Maluridae	HBW	M	0	NA			NA			NA			NA			3.5	3.5	HBW	NA
Malurus_amabilis	Maluridae	HBW	M	0	NA			NA			NA			NA			NA			NA
Malurus_coronatus	Maluridae	HBW	M	0	0	Cornwallis et al (2010)	5.8% EPB	NA			NA			NA			NA			NA
Malurus_cyaneus	Maluridae			NA	1	Cornwallis et al (2010)	69.28% EPB	3	Syllables per song = 3, song repertoire = 1		3	3	Garamszegi and Moller (2004)	1	1	Garamszegi and Moller (2004);	2.9	2.9	Garamszegi and Moller (2004)	NA
Malurus_cyanocephalus	Maluridae	HBW	M	0	NA			NA			NA			NA			NA			NA
Malurus_elegans	Maluridae	HBW	M	0	NA			NA			NA			NA			NA			NA
Malurus_lamberti	Maluridae	HBW	M	0	NA			NA			NA			NA			NA			NA
Malurus_leucopterus	Maluridae	HBW	M	0	NA			NA			NA			NA			4	4	HBW	NA
Malurus_melanocephalus	Maluridae			NA	1	Webster et al (2008) via Macedo et al (2008)	51% EPP, 62.7% EPB	NA			NA			NA			NA			NA
Malurus_pulcherrimus	Maluridae	HBW	M	0	NA			NA			NA			NA			NA			NA
Malurus_splendens	Maluridae	HBW	M	0	1	Cornwallis et al (2010)	55.35% EPB	NA			NA			NA			NA			NA
Manorina_melanocephala	Meliphagidae			NA	0	Griffith, Owens, Thuman (2002); Cornwallis et al (2010)	5.9% EPP; 5.7% EPB	NA			NA			NA			NA			NA
Manucodia_chalybatus	Paradisaeidae	HBW	M	0	NA			NA			NA			NA			NA			NA
Manucodia_keraudrenii	Paradisaeidae	HBW	M	0	NA			NA			NA			NA			30	30	HBW	NA
Melaenornis_edolioides	Muscicapidae	HBW	M	0	NA			NA			NA			NA			NA			NA
Melaenornis_pammelaina	Muscicapidae	HBW	M	0	NA			NA			NA			NA			NA			1	1	HBW
Melanocorypha_calandra	Alaudidae	HBW	M	0	NA			NA			NA			NA			NA			NA
Melanodryas_cucullata	Petroicidae	HBW	M	0	NA			NA			NA			NA			NA			NA
Melocichla_mentalis	Macrosphenidae	HBW	M	0	NA			NA			NA			NA			NA			NA
Melophus_lathami	Emberizidae	HBW	M	0	NA			NA			NA			NA			NA			NA
Melospiza_georgiana	Passerellidae	Verner and Willson (1969); Ford (1983); HBW	P; FP	1	1	Cornwallis et al (2010)	41.6% EPB	3	3	Lachlan et al (2014)	3.5	3.5	Read and Weary (1992)	3	3; 3.5; 2.2	MacDougall-Shackleton (1997); Garamszegi and Moller (2004); Marler and Peters (1982)	2	2	Read and Weary (1992)	NA
Melospiza_lincolnii	Passerellidae	HBW	M	0	NA			20.4	6-31 (mean 20.4+/- 5.9)	Cicero and Benowitz-Fredericks (2000)	NA			2	2	MacDougall-Shackleton (1997);	NA			NA
Melospiza_melodia	Passerellidae	Soma and Garamszegi (2011); Smith (1980); Verner and WIlson (1969)	FP; M; FP	0	0	Soma and Garamszegi (2011); Cornwallis et al (2010)	8.8% EPP; 40.87% EPB	38	38	Borror (1965) via Moore, et al (2011)	5	5	Read and Weary (1992)	12	9; 15+	MacDougall-Shackleton (1997); DeVoogd (1993); Dobson and Lemon (1975)	2.62	2.62	Dobson and Lemon (1975)	7.625	6.07; 9.18	Garamszegi and Moller (2004); Dobson and Lemon (1975)
Miliaria_calandra	Emberizidae	Hasselquist and Sherman (2001); Smith (1980); HBW	35% P; M; P	1	0	Stutchbury (1998); Cornwallis et al (2010)	7% EPP; 6.7% EPB	9	9	Moore, et al (2011)/Macauley library analysis	20	20	Read and Weary (1992)	2.25	2; 2-3 (2.5)	Garamszegi and Moller (2004); Catchpole and MacGregor (1985)	1.6	1.6	Garamszegi and Moller (2004)	10.89	10.89	Garamszegi and Moller (2004)
Mimus_gilvus	Mimidae	HBW	M	0	NA			500	Large	Botero et al (2009)	2.96	2.96 ± 0.03	Botero et al (2008)	500	Large	Botero et al (2009)	NA			NA
Mimus_gundlachii	Mimidae	HBW	M	0	NA			NA			NA			NA			NA			NA
Mimus_longicaudatus	Mimidae	HBW	M	0	NA			NA			NA			NA			NA			NA
Mimus_parvulus	Mimidae	HBW	7% P	1	NA			NA			NA			NA			NA			NA
Mimus_patagonicus	Mimidae	HBW	M	0	NA			NA			NA			NA			NA			NA
Mimus_polyglottos	Mimidae	Soma and Garamszegi (2011); Verner and WIlson (1969)	FP; FP	0	0	Soma and Garamszegi (2011)	8% EPP	216	216 (66-244)	Wildenthal (1965) via Moore, et al (2011)	190	infinite/1000; 190; 20	DeVoogd (1993); BNA; Garamszegi and Moller (2004);	345	190; 1000	MacDougall-Shackleton (1997); DeVoogd (1993)	3.06	3.06	Dobson and Lemon (1975)	1.1	1.1	Garamszegi and Moller (2004)
Mimus_thenca	Mimidae	HBW	M	0	NA			NA			NA			NA			NA			NA
Mino_anais	Sturnidae	HBW	M	0	NA			NA			NA			NA			NA			NA
Mirafra_africana	Alaudidae	HBW	M	0	NA			NA			NA			NA			0.6	0.6	HBW	1	1	HBW
Mirafra_africanoides	Alaudidae	HBW	M	0	NA			NA			NA			NA			3.5	3.5	HBW	NA
Mirafra_gilletti	Alaudidae	HBW	M	0	NA			NA			NA			NA			NA			NA
Mirafra_hova	Alaudidae	HBW	M	0	NA			NA			NA			NA			NA			NA
Mirafra_hypermetra	Alaudidae	HBW	M	0	NA			NA			NA			NA			3	3	HBW	NA
Mirafra_poecilosterna	Alaudidae	HBW	M	0	NA			NA			NA			NA			NA			NA
Mirafra_sabota	Alaudidae	HBW	M	0	NA			NA			NA			NA			NA			NA
Mniotilta_varia	Parulidae			NA	NA			NA			3.6	3.6	Read and Weary (1992)	2	2	MacDougall-Shackleton (1997);	2.01	2; 2.02	Read and Weary (1992); Weary and Lemon (1988)	6.275	6.3; 6.25	Read and Weary (1992); Weary and Lemon (1988)
Mohoua_albicilla	Mohouidae	HBW	M	0	NA			NA			NA			NA			NA			NA
Mohoua_novaeseelandiae	Mohouidae	HBW	M	0	NA			NA			NA			NA			NA			NA
Mohoua_ochrocephala	Mohouidae	HBW	M	0	NA			NA			NA			NA			NA			NA
Molothrus_aeneus	Icteridae	Price (2009); HBW	P; P	1	NA			NA			NA			NA			NA			NA
Molothrus_ater	Icteridae	Cornwallis et al 2010		NA	1	Cornwallis et al (2010)	24% EPB	15	15	Allan and Suthers (1994) via Moore, et al (2011)	NA			4	4	MacDougall-Shackleton (1997);	NA			NA
Molothrus_rufoaxillaris	Icteridae	Price (2009)	M	0	NA			NA			NA			NA			NA			NA
Montifringilla_nivalis	Passeridae	Loffrado and Borgia (1986)	M	0	NA			NA			NA			NA			NA			NA
Motacilla_aguimp	Motacillidae	HBW	M	0	NA			NA			NA			NA			NA			NA
Motacilla_alba	Motacillidae	HBW	M	0	NA			NA			9	9	Read and Weary (1992)	NA			NA			NA
Motacilla_capensis	Motacillidae	HBW	M	0	NA			NA			NA			NA			NA			NA
Motacilla_cinerea	Motacillidae	HBW	M	0	NA			NA			NA			NA			NA			NA
Motacilla_citreola	Motacillidae	HBW	M	0	NA			NA			NA			NA			NA			NA
Motacilla_clara	Motacillidae	HBW	M	0	NA			NA			NA			NA			NA			NA
Motacilla_flava	Motacillidae	HBW	M	0	NA			2	2	Odeen and Bjorklund (2003) via Moore, et al (2011)	NA			NA			NA			NA
Motacilla_grandis	Motacillidae	HBW	OccP	0	NA			NA			NA			NA			NA			NA
Motacilla_madaraspatensis	Motacillidae	HBW	M	0	NA			NA			NA			NA			NA			NA
Muscicapa_adusta	Muscicapidae	HBW	M	0	NA			NA			NA			NA			NA			NA
Muscicapa_caerulescens	Muscicapidae	HBW	M	0	NA			NA			NA			NA			NA			NA
Muscicapa_cassini	Muscicapidae	HBW	M	0	NA			NA			NA			NA			3.5	3.5	HBW	NA
Muscicapa_comitata	Muscicapidae	HBW	M	0	NA			NA			NA			NA			NA			NA
Muscicapa_epulata	Muscicapidae	HBW	M	0	NA			NA			NA			NA			NA			NA
Muscicapa_infuscata	Muscicapidae	HBW	M	0	NA			NA			NA			NA			NA			NA
Muscicapa_sethsmithi	Muscicapidae	HBW	M	0	NA			NA			NA			NA			NA			NA
Muscicapa_striata	Muscicapidae	Smith (1980); HBW	M	0	NA			NA			NA			NA			NA			NA
Myadestes_palmeri	Turdidae	HBW	M	0	NA			NA			NA			NA			NA			NA
Mycerobas_carnipes	Fringillidae	HBW	M	0	NA			NA			NA			NA			NA			NA
Myiarchus_cinerascens	Tyrannidae			NA	NA			NA			2	2	Read and Weary (1992)	2	2	Davis (1961) via Macdougal-Shackleton (1997)	4	4	Read and Weary (1992)	NA
Myiarchus_crinitus	Tyrannidae	Macdougall-Shackleton and Robertson (1995)	M	0	NA			NA			2	2	Read and Weary (1992)	2	2	Davis (1961) via Macdougal-Shackleton (1997)	3.5	3.5	Read and Weary (1992)	NA
Myioborus_pictus	Parulidae	Ford (1983)	OppP	0	NA			NA			NA			NA			NA			NA
Myioparus_griseigularis	Muscicapidae	HBW	M	0	NA			NA			NA			NA			NA			NA
Myioparus_plumbeus	Muscicapidae	HBW	M	0	NA			NA			NA			NA			NA			NA
Myrmecocichla_aethiops	Muscicapidae	HBW	M	0	NA			NA			NA			NA			NA			NA
Namibornis_herero	Muscicapidae	HBW	M	0	NA			NA			NA			NA			NA			NA
Nectarinia_coccinigaster	Nectariniidae			NA	NA			NA			NA			1	1	MacDougall-Shackleton (1997);	NA			NA
Nectarinia_dussumieri	Nectariniidae			NA	NA			NA			NA			NA			60	60	HBW	NA
Nectarinia_osea	Nectariniidae			NA	1	Griffith, Owens, Thuman (2002)	23% EPP	NA			NA			NA			1.6	1.6	Garamszegi and Moller (2004)	NA
Nesopsar_nigerrimus	Icteridae	Price (2009); HBW	M; M	0	NA			NA			NA			NA			NA			NA
Nesospiza_acunhae	Thraupidae	HBW	M	0	NA			NA			NA			NA			NA			NA
Nicator_chloris	Nicatoridae	HBW	M	0	NA			NA			NA			NA			NA			NA
Nicator_gularis	Nicatoridae	HBW	M	0	NA			NA			NA			NA			3	3	HBW	NA
Notiomystis_cincta	Notiomystidae			NA	1	Griffith, Owens, Thuman (2002); Cornwallis et al (2010)	35.2% EPP; 80% EPB	NA			NA			NA			NA			NA
Oenanthe_oenanthe	Muscicapidae	Hasselquist and Sherman (2001); HBW	0% P; M	0	1	Cornwallis et al (2010)	22.22% EPB	46	46	Moore, et al (2011)/Macauley Library analysis	18	18	Read and Weary (1992)	NA			1.25	1.25	HBW	6	6	HBW
Onychognathus_albirostris	Sturnidae	HBW	M	0	NA			NA			NA			NA			NA			NA
Onychognathus_morio	Sturnidae	HBW	M	0	NA			NA			NA			NA			NA			NA
Onychognathus_nabouroup	Sturnidae	HBW	M	0	NA			NA			NA			NA			NA			NA
Onychognathus_salvadorii	Sturnidae	HBW	M	0	NA			NA			NA			NA			NA			NA
Onychognathus_tenuirostris	Sturnidae	HBW	M	0	NA			NA			NA			NA			NA			NA
Onychognathus_tristramii	Sturnidae	HBW	M	0	NA			NA			NA			NA			NA			NA
Onychognathus_walleri	Sturnidae	HBW	M	0	NA			NA			NA			NA			NA			NA
Oporornis_formosus	Parulidae			NA	1	BNA	~33% EPP	NA			NA			1	1	MacDougall-Shackleton (1997);	NA			NA
Oporornis_philadelphia	Parulidae			NA	NA			NA			2.06	1.72; 2.4	Pitocchelli (1990); Read and Weary (1992)/Weary and Lemon (1988)	1.5	1; 2	Weary and Lemon (1988); MacDougall-Shackleton (1997)	1.275	1.3; 1.25	Read and Weary (1992); Weary and Lemon (1988)	7.12	7.1; 7.14	Read and Weary (1992); Weary and Lemon (1988)
Oporornis_tolmiei	Parulidae			NA	NA			NA			NA			1	1	MacDougall-Shackleton (1997);	NA			NA
Oreomystis_mana	Fringillidae	HBW	M	0	NA			NA			NA			NA			NA			NA
Oreoscoptes_montanus	Mimidae	HBW	M	0	NA			NA			NA			NA			166	166	HBW	NA
Orthonyx_spaldingii	Orthonychidae	HBW	M	0	NA			NA			NA			NA			NA			NA
Oxyruncus_cristatus	Tityridae			NA	NA			NA			NA			1	1	MacDougall-Shackleton (1997)	NA			NA
Pachycephala_pectoralis	Pachycephalidae	Soma and Garamszegi (2011)	M	0	1	Cornwallis et al (2010); van Dongen WFD (2005) PhD thesis via Soma and Garamszegi (2011)	23.1% EPB; 19.2% EPP	NA			3.84	3.84	Soma and Garamszegi (2011)	10.1	10.1	Soma and Garamszegi (2011)	NA			NA
Padda_oryzivora	Estrildidae			NA	NA			5	2-8	Ota & Soma (2014)	NA			NA			NA			NA
Panurus_biarmicus	Panuridae	HBW; Hasselquist and Sherman (2001)	M; 0% P	0	1	Hoi and Hoi-Leitner (1997) via Stutchbury (1998); Cornwallis et al (2010); Hasselquist and Sherman (2001)	44% EPP; 29.5% EPB; 14% EPP	NA			NA			NA			2	2	Garamszegi and Moller (2004), HBW	NA
Paradisaea_minor	Paradisaeidae	HBW	P	1	NA			NA			NA			NA			NA			NA
Paradoxornis_webbianus	Paradoxornithidae	HBW	M	0	1	Cornwallis et al (2010)	26% EPB	NA			NA			NA			NA			NA
Pardalotus_punctatus	Pardalotidae	HBW	M	0	NA			NA			NA			NA			NA			NA
Pardalotus_quadragintus	Pardalotidae	HBW	M	0	NA			NA			NA			NA			NA			NA
Pardalotus_striatus	Pardalotidae	HBW	M	0	NA			NA			NA			NA			NA			NA
Paroreomyza_montana	Fringillidae	HBW	M	0	NA			NA			NA			NA			NA			NA
Parotia_carolae	Paradisaeidae	HBW	P	1	NA			NA			NA			NA			NA			NA
Parotia_wahnesi	Paradisaeidae	HBW	P	1	NA			NA			NA			NA			NA			NA
Parula_americana	Parulidae	Ford (1983)	OppP	0	NA			NA			2.7	2.7	Read and Weary (1992)	2	2	MacDougall-Shackleton (1997);	1.575	1.6; 1.55	Read and Weary (1992); Weary and Lemon (1988)	5.28	5.3; 5.26	Read and Weary (1992); Weary and Lemon (1988)
Parus_albiventris	Paridae	HBW	M	0	NA			NA			NA			NA			NA			NA
Parus_ater	Paridae	HBW	M	0	NA			NA			2	2	Read and Weary (1992)	8.5	14; 3	MacDougall-Shackleton (1997); DeVoogd (1993)	2.1	2.1	Garamszegi and Moller (2004)	NA
Parus_atricapillus	Paridae	HBW; Hasselquist and Sherman (2001)	M; 0% P	0	1	Otter et al (1994) via Stutchbury (1998)	31% EPF	2	2	Kroodsma et al (1999) via Moore, et al (2011)	2	1; 2; 2.5	Read and Weary (1992); DeVoogd et al (1993); Garamszegi and Moller (2004)	1.5	1; 2	MacDougall-Shackleton (1997); DeVoogd (1993)	NA			NA
Parus_caeruleus	Paridae	Hasselquist and Sherman (2001); Soma and Garamszegi (2011)	17% P; FP	1	1	Soma and Garamszegi (2011)	12% EPP	6.5	9.6; 3.4	L. Gorissen, unpublished data via Garamszegi, Balsby, Bell et al (2004); Garamszegi et al (2005)	2.44	2; 2.88	Read and Weary (1992); Garamszegi and Moller (2004)	4.5	3; 4; 5; 5.5	MacDougall-Shackleton (1997); Garamszegi and Moller (2004); Soma and Garamszegi (2004); HBW	2.4	2.4	Garamszegi and Moller (2004)	4.6	4.6	Garamszegi and Moller (2004)
Parus_carolinensis	Paridae	HBW	M	0	1	Cornwallis et al (2010)	56% EPB	NA			4	4	DeVoogd et al (1993)	3	3	MacDougall-Shackleton (1997);	1.2	1.2	Read and Weary (1992)	3	3	Read and Weary (1992)
Parus_cinctus	Paridae	HBW	M	0	NA			NA			NA			1	1	MacDougall-Shackleton (1997);	NA			NA
Parus_cinerascens	Paridae	HBW	M	0	NA			NA			NA			NA			NA			NA
Parus_cristatus	Paridae	HBW; Hasselquist and Sherman (2001)	M; 0% P	0	1	Cornwallis et al (2010)	30% EPP	2	Syllables per song = 2; Song repertoire = 1		2	2	Read and Weary (1992)	1	1	MacDougall-Shackleton (1997);	3.2	3.2	Garamszegi and Moller (2004)	7.1	7.1	Garamszegi and Moller (2004)
Parus_cyanus	Paridae	HBW	M	0	NA			NA			NA			NA			NA			NA
Parus_hudsonicus	Paridae	HBW	M	0	NA			NA			NA			NA			NA			NA
Parus_leucomelas	Paridae	HBW	M	0	NA			NA			NA			NA			NA			NA
Parus_lugubris	Paridae	HBW	M	0	NA			NA			NA			NA			NA			NA
Parus_major	Paridae	Soma and Garamszegi (2011); Hasselquist and Sherman (2001)	FP; 0% P	0	0	Cornwallis et al (2010); Soma and Garamszegi (2011)	29.86% EPB; 9.6% EPP	7.9	10; 7.9; 3.4	Rivera-Gutierrez, Pinxten, & Eens (2011); E Van Duyse unpublished data via Garamszegi, Balsby, Bell et al (2004); Garamszegi et al (2005)	2.2	2; 2.4	Read and Weary (1992); Soma and Garamszegi (2011)	3.75	3; 4.5; 3.75	MacDougall-Shackleton (1997); DeVoogd (1993); Soma and Garamszegi (2011)	3	3	Garamszegi and Moller (2004)	NA
Parus_montanus	Paridae	HBW	M	0	NA			1	Syllables per song = 1; Song repertoire = 1		1	1	Read and Weary (1992)	1	1	MacDougall-Shackleton (1997);	1	1	Garamszegi and Moller (2004)	NA
Parus_niger	Paridae	HBW	M	0	NA			NA			NA			NA			NA			NA
Parus_palustris	Paridae	HBW	M	0	NA			NA			2	2	Read and Weary (1992)	12	4; 20	MacDougall-Shackleton (1997); HBW	1.5	1.5	Read and Weary (1992)	3.5	3.5	Read and Weary (1992)
Parus_rufescens	Paridae	HBW	M	0	NA			NA			NA			NA			NA			NA
Parus_rufonuchalis	Paridae	HBW	M	0	NA			NA			NA			NA			NA			NA
Parus_sclateri	Paridae	HBW	M	0	NA			NA			NA			NA			NA			NA
Passer_domesticus	Passeridae	Loffrado and Borgia (1986); Hasselquist and Sherman (2001); Griffith et al (2002)	M; 3% P; M/P	0	1	Griffith, Owens, Thuman (2002); Cornwallis et al (2010)	10.1% EPP; 23.71% EPB	6	6	Nivison (1978) PhD dissertation via Moore, et al (2011)	1	1*	Garamszegi and Moller (2004);	1	1*	Garamszegi and Moller (2004)	0.17	0.17	Garamszegi and Moller (2004)	NA
Passer_griseus	Passeridae	Loffrado and Borgia (1986)	M	0	NA			NA			NA			NA			NA			NA
Passer_montanus	Passeridae	Loffrado and Borgia (1986)	M	0	NA			10	10	Lang and Barlow (1997) via Moore, et al (2011)	6	6	Read and Weary (1992)	1	1	Garamszegi and Moller (2004)	0.11	0.11	Garamszegi and Moller (2004)	7.1	7.1	Garamszegi and Moller (2004)
Passer_rutilans	Passeridae	Loffrado and Borgia (1986)	M	0	NA			NA			NA			NA			NA			NA
Passerculus_sandwichensis	Passerellidae	Hasselquist and Sherman (2001); Ford (1983); Albrecht et al (2007)	50% P; FP; P	1	1	Freeman-Gallant (1997) via Stutchbury (1998); Cornwallis et al (2010)	58% EPP; 62.96% EPB	5	Syllables per song = 5; Song repertoire = 1		5	5	Read and Weary (1992)	1	1	MacDougall-Shackleton (1997);	2.25	2.25	Garamszegi and Moller (2004)	6.3	6.3	Garamszegi and Moller (2004)
Passerella_iliaca	Passerellidae			NA	NA			19.87	19.87	averaged from data (Martin 1979)	7			3	1; 3; 3.2	MacDougall-Shackleton (1997) (Red Fox Sparrow); MacDougall-Shackleton (1997) (Slate-Colored Fox Sparrow); Read and Weary (1992)	2.2	2.2	Read and Weary (1992)	NA
Passerina_amoena	Cardinalidae	HBW	OccP	0	NA			8.16	Syllables per song = 8.16; Song repertoire = 1		8.16	7.32; 9	Thompson (1968); Read and Weary (1992)	1	1	MacDougall-Shackleton (1997);	2.13	2.13	Thompson (1968)	8.7	8.61; 8.79	Read and Weary (1992); Dobson and Lemon (1975)
Passerina_caerulea	Cardinalidae			NA	1	HBW; Cornwallis et al (2010)	53% EPP; 70% EPB	NA			NA			NA			4	4	HBW	NA
Passerina_ciris	Cardinalidae	Ford (1983); Verner and Willson (1969)	P; FP	1	NA			NA			12.21	12.21	Thompson (1968)	4	4	MacDougall-Shackleton (1997);	1.955	1.91; 2	Read and Weary (1992), Dobson and Lemon (1975); HBW	7.37	7.37	Read and Weary (1992)
Passerina_cyanea	Cardinalidae	Hasselquist and Sherman (2001); Ford (1983)	3% P; FP	0	1	HBW; Cornwallis et al (2010)	35% EPP; 29.27% EPB	8	8	Payne (1981) via Moore, et al (2011)	7.315	5.63; 9	Thompson (1968); Read and Weary (1992)	1	1	MacDougall-Shackleton (1997);	2.35	2.2; 2.5	Thompson (1968); Dobson and Lemon (1975)	8.6	8.59; 8.61	Garamszegi and Moller (2004); Dobson and Lemon (1975)
Passerina_leclancherii	Cardinalidae			NA	NA			NA			18	18	Thompson (1968)	5	5	Dobson and Lemon (1975)	2.21	2.21	Thompson (1968)	3.4	3.4	Dobson and Lemon (1975)
Passerina_versicolor	Cardinalidae			NA	NA			NA			5	5	Thompson (1968)	2	2	MacDougall-Shackleton (1997);	1.7	1.7	Dobson and Lemon (1975)	2	2	Dobson and Lemon (1975)
Perisoreus_canadensis	Corvidae	HBW	M	0	NA			NA			NA			NA	L (>1, not measured)	MacDougall-Shackleton (1997);	NA			NA
Perisoreus_infaustus	Corvidae	HBW	M	0	NA			NA			NA			NA			NA			NA
Petrochelidon_fulva	Hirundinidae	HBW	M	0	NA			NA			NA			NA			NA			NA
Petrochelidon_pyrrhonota	Hirundinidae	HBW	M	0	0	Brown and Brown (1988) via Moller and Briskie (1995)	6% EPP	NA			NA			NA			7	7	Read and Weary (1992)	NA
Petroica_australis	Petroicidae	HBW	M	0	0	Griffith, Owens, Thuman (2002); Cornwallis et al (2010)	0% EPP; 0% EPB	23.6	23.6	HBW	NA			NA			NA			NA
Petroica_goodenovii	Petroicidae	Dowling and Mulder (2006); HBW	M	0	1	Cornwallis et al (2010); Dowling and Mulder (2006)	37% EPB; 23% EPP	NA			NA			NA			NA			NA
Petroica_macrocephala	Petroicidae	HBW	M	0	NA			NA			NA			NA			NA			NA
Petronia_petronia	Passeridae			NA	1	Cornwallis et al (2010)	57.1% EPB	NA			NA			NA			NA			NA
Petronia_xanthocollis	Passeridae	Loffrado and Borgia (1986)	M	0	NA			NA			NA			NA			NA			NA
Pezopetes_capitalis	Passerellidae	HBW	M	0	NA			NA			NA			NA			NA			NA
Phacellodomus_maculipectus	Furnariidae	HBW	M	0	NA			NA			NA			NA			2.75	2.75	HBW	NA
Phacellodomus_striaticollis	Furnariidae	HBW	M	0	NA			NA			NA			NA			NA			NA
Phainopepla_nitens	Bombycillidae	Verner and Willson (1969); HBW	M; M	0	0	Cornwallis et al (2010)	0% EPB	NA			NA			NA			NA			NA
Pheucticus_ludovicianus	Cardinalidae	Verner and Willson (1969)	OppP	0	NA			19	19	Lemon and Chatfield (1973) via Moore, et al (2011)	10	10	Read and Weary (1992)	259.5	19; 1000	MacDougall-Shackleton (1997); DeVoogd et al (1993)	3.7	3.7 Dobson and Lemon (1975)	Dobson and Lemon (1975)	10.5	10.5	Read and Weary (1992)
Pheucticus_melanocephalus	Cardinalidae	HBW	M	0	NA			NA			NA			25	25	MacDougall-Shackleton (1997);	NA			NA
Philetairus_socius	Ploceidae	HBW	M	0	0	Cornwallis et al (2010)	2.27% EPB	NA			NA			NA			NA			NA
Phoenicurus_ochruros	Muscicapidae			NA	NA			5	5	Moore, et al (2011)/Macauley Library analysis	NA			NA			NA			NA
Phoenicurus_phoenicurus	Muscicapidae	Read (1991)	P	1	NA			NA			18	18	Read and Weary (1992)	200	200	MacDougall-Shackleton (1997);	NA			NA
Pholidornis_rushiae	unknown	HBW	M	0	NA			NA			NA			NA			2	2	HBW	NA
Phyllastrephus_cabanisi	Pycnonotidae	HBW	M	0	NA			NA			NA			NA			NA			NA
Phyllastrephus_debilis	Pycnonotidae	HBW	M	0	NA			NA			NA			NA			NA			NA
Phyllastrephus_fischeri	Pycnonotidae	Loffrado and Borgia (1986)	M	0	NA			NA			NA			NA			NA			NA
Phyllastrephus_flavostriatus	Pycnonotidae	HBW	M	0	NA			NA			NA			NA			NA			NA
Phyllastrephus_icterinus	Pycnonotidae	HBW	M	0	NA			NA			NA			NA			NA			NA
Phyllastrephus_terrestris	Pycnonotidae	Loffrado and Borgia (1986); HBW	M; M	0	NA			NA			NA			NA			NA			7	7	HBW
Phylloscopus_bonelli	Phylloscopidae	HBW	M	0	NA			NA			1	1	Read and Weary (1992)	5	5	MacDougall-Shackleton (1997);	0.7	0.7	Read and Weary (1992)	8	8	Read and Weary (1992)
Phylloscopus_collybita	Phylloscopidae	Read (1991)	P	1	NA			2	2 syll/song, 1 song	[Syll/song, Song - DeVoogd (1993)]	2	2	DeVoogd (1993)	1	1	MacDougall-Shackleton (1997);	4	4	Read and Weary (1992)	2.7	2.7	Read and Weary (1992)
Phylloscopus_fuscatus	Phylloscopidae	Soma and Garamszegi (2011)	P	1	1	Cornwallis et al (2010); Soma and Garamszegi (2011)	59% EPB; 45% EPP	25.3	18.6; 25.3; 27	Forstmeier and Balsby (2002); Garamszegi et al (2005); Forstmeier (2001) via Ivanitskii et al (2010)	1.5	1.5	Soma and Garamszegi (2011)	NA			NA			NA
Phylloscopus_humei	Phylloscopidae	HBW	M	0	NA			NA			NA			NA			NA			NA
Phylloscopus_nitidus	Phylloscopidae	HBW	M	0	NA			NA			NA			NA			NA			NA
Phylloscopus_ruficapilla	Phylloscopidae	HBW	M	0	NA			NA			NA			NA			NA			NA
Phylloscopus_sibilatrix	Phylloscopidae	Hasselquist and Sherman (2001)	23% P	1	0	Hasselquist and Sherman (2001); Cornwallis et al (2010)	0% EPP; 0% EPB	NA			1.5	1.5	Read and Weary (1992)	2	2	MacDougall-Shackleton (1997);	3.2	3; 3.4	HBW; Garamszegi and Moller (2004)	4.6	4.6	Garamszegi and Moller (2004)
Phylloscopus_sindianus	Phylloscopidae	HBW	M	0	NA			NA			NA			NA			NA			NA
Phylloscopus_trochilus	Phylloscopidae	Hasselquist and Sherman (2001); Soma and Garamszegi (2011); Griffith, Owens, Thuman (2002)	5% P; FP; M/P	0	1	Griffith, Owens, Thuman (2002); Cornwallis et al (2010); Soma and Garamszegi (2011)	17.2% EPP; 38.2% EPB; 18.5% EPP	35.1	80; 29.7; 35.1	Järvi et al (1980); Gil and Slater (2000); Garamszegi et al (2005)	9	9	Read and Weary (1992)	31	31	MacDougall-Shackleton (1997);	3.31	3.31	Dobson and Lemon (1975)	7.28	7.28	Garamszegi and Moller (2004)
Phylloscopus_umbrovirens	Phylloscopidae	HBW	M	0	NA			NA			NA			NA			NA			NA
Pica_hudsonia	Corvidae	HBW	M	0	1	HBW	Qualitative	NA			NA			3	3	HBW	NA			NA
Pica_nuttalli	Corvidae	HBW	M	0	NA			NA			NA			NA	L (>1, not studied)	MacDougall-Shackleton (1997)	NA			NA
Pica_pica	Corvidae	HBW	M	0	1	Cornwallis et al (2010)	16.98% EPB	NA			NA			NA			NA			NA
Pinicola_enucleator	Fringillidae	HBW	M	0	NA			NA			NA			NA			NA			NA
Pipilo_aberti	Passerellidae			NA	NA			NA			NA			1	1	MacDougall-Shackleton (1997);	NA			NA
Pipilo_chlorurus	Passerellidae	HBW	M	0	NA			NA			NA			NA	L	MacDougall-Shackleton (1997);	NA			NA
Pipilo_erythrophthalmus	Passerellidae	HBW	M	0	NA			15	15 (8-28)	Brenowitz et al (1991)	1	1	Read and Weary (1992)	6.5	7; 6	MacDougall-Shackleton (1997); Dobson and Lemon (1975)	0.83	0.83	Dobson and Lemon (1975)	4.39	4.39	Dobson and Lemon (1975)
Pipilo_fuscus	Passerellidae			NA	NA			NA			1	1	Read and Weary (1992)	6	6	MacDougall-Shackleton (1997);	1.505	1.49; 1.52	Dobson and Lemon (1975); Read and Weary (1992)	11	10.4; 11.6	Read and Weary (1992); Dobson and Lemon (1975)
Pipilo_maculatus	Passerellidae	HBW	M	0	NA			13	12-14	Kroodsma (1971)* When study was conducted, these were classified as "Pipilo erythrophthalmus" - later, Western species "Spotted Towhee" was separated as "Pipilo maculatus," while Eastern Towhee remained "Pipilo erythrophthalmus"	2	2* (we visually counted syllables from spectrograms)	Kroodsma (1971)	7.75	7.75	Kroodsma (1971) (included spectrograms for 4 individuals for 11 song types)	NA			NA
Piranga_ludoviciana	Cardinalidae			NA	NA			NA			5		Read and Weary (1992)	500	L; 1000	MacDougall-Shackleton (1997); Read Weary (1992)	NA			NA
Piranga_olivacea	Cardinalidae			NA	1	Cornwallis et al (2010)	29% EPB	NA			5.5		Read and Weary (1992)	500	L; 1000	MacDougall-Shackleton (1997); Read Weary (1992)	2.75	2.75	Read and Weary (1992)	9.5	9.5	Read and Weary (1992)
Piranga_rubra	Cardinalidae			NA	NA			NA			10.7		Read and Weary (1992)	500	L; 1000	MacDougall-Shackleton (1997); Read Weary (1992)	21	21	Read and Weary (1992)	NA
Platysteira_castanea	Platysteiridae	HBW	M	0	NA			NA			NA			NA			NA			NA
Platysteira_chalybea	Platysteiridae	HBW	M	0	NA			NA			NA			NA			NA			NA
Platysteira_concreta	Platysteiridae	HBW	M	0	NA			NA			NA			NA			NA			NA
Platysteira_cyanea	Platysteiridae	HBW	M	0	NA			NA			NA			NA			NA			NA
Platysteira_peltata	Platysteiridae	HBW	M	0	NA			NA			NA			NA			NA			NA
Plectrophenax_nivalis	Calcariidae	Ford (1983); Verner and Willson (1969); Soma and Garamszegi (2011)	OppP; OppP; FP	0	1	Soma and Garamszegi (2011)	20% EPP	7.46	7.46	[song rep = 1; syll/song = 7.46]	7.46	7.46	Hofstad et al (2002)	1	1	MacDougall-Shackleton (1997);	NA			NA
Plocepasser_donaldsoni	Ploceidae	Loffrado and Borgia (1986)	M	0	NA			NA			NA			NA			NA			NA
Plocepasser_mahali	Ploceidae	Loffrado and Borgia (1986); HBW	M; M	0	NA			NA			NA			NA			500	unbroken sequence lasting for 6–20 minutes	HBW	NA
Ploceus_alienus	Ploceidae	HBW	M	0	NA			NA			NA			NA			NA			NA
Ploceus_angolensis	Ploceidae	HBW	M	0	NA			NA			NA			NA			NA			NA
Ploceus_baglafecht	Ploceidae	HBW	M	0	NA			NA			NA			NA			NA			NA
Ploceus_benghalensis	Ploceidae	HBW	P	1	NA			NA			NA			NA			NA			NA
Ploceus_bertrandi	Ploceidae	HBW	M	0	NA			NA			NA			NA			NA			NA
Ploceus_bicolor	Ploceidae	Loffrado and Borgia (1986); HBW	M; M	0	NA			NA			NA			NA			NA			NA
Ploceus_capensis	Ploceidae	HBW	P	1	NA			NA			NA			NA			27	27	HBW	NA
Ploceus_cucullatus	Ploceidae	HBW	P	1	NA			NA			NA			NA			NA			NA
Ploceus_galbula	Ploceidae	HBW	P	1	NA			NA			NA			NA			NA			NA
Ploceus_grandis	Ploceidae	HBW	M	0	NA			NA			NA			NA			NA			NA
Ploceus_heuglini	Ploceidae	HBW	P	1	NA			NA			NA			NA			NA			NA
Ploceus_intermedius	Ploceidae	HBW	P	1	NA			NA			NA			NA			NA			NA
Ploceus_jacksoni	Ploceidae	HBW	P	1	NA			NA			NA			NA			NA			NA
Ploceus_luteolus	Ploceidae	HBW	M	0	NA			NA			NA			NA			NA			NA
Ploceus_megarhynchus	Ploceidae	HBW	P	1	NA			NA			NA			NA			NA			NA
Ploceus_melanocephalus	Ploceidae	HBW	P	1	NA			NA			NA			NA			NA			NA
Ploceus_melanogaster	Ploceidae	HBW	M	0	NA			NA			NA			NA			NA			NA
Ploceus_nigerrimus	Ploceidae	HBW	P	1	NA			NA			NA			NA			NA			NA
Ploceus_nigricollis	Ploceidae	Loffrado and Borgia (1986); HBW	M	0	NA			NA			NA			NA			NA			NA
Ploceus_ocularis	Ploceidae	Loffrado and Borgia (1986); HBW	M	0	NA			NA			NA			NA			NA			NA
Ploceus_olivaceiceps	Ploceidae	HBW	M	0	NA			NA			NA			NA			NA			NA
Ploceus_pelzelni	Ploceidae	HBW	M	0	NA			NA			NA			NA			NA			NA
Ploceus_philippinus	Ploceidae	HBW	P	1	NA			NA			NA			NA			NA			NA
Ploceus_preussi	Ploceidae	HBW	M	0	NA			NA			NA			NA			NA			NA
Ploceus_princeps	Ploceidae	HBW	M	0	NA			NA			NA			NA			NA			NA
Ploceus_sanctithomae	Ploceidae	HBW	M	0	NA			NA			NA			NA			NA			NA
Ploceus_spekei	Ploceidae	HBW	P	1	NA			NA			NA			NA			NA			NA
Ploceus_superciliosus	Ploceidae	HBW	M	0	NA			NA			NA			NA			NA			NA
Ploceus_taeniopterus	Ploceidae	HBW	P	1	NA			NA			NA			NA			NA			NA
Ploceus_tricolor	Ploceidae	HBW	M	0	NA			NA			NA			NA			NA			NA
Ploceus_velatus	Ploceidae	HBW	P	1	NA			NA			NA			NA			NA			NA
Ploceus_vitellinus	Ploceidae	HBW	P	1	NA			NA			NA			NA			NA			NA
Ploceus_xanthops	Ploceidae	HBW	M	0	NA			NA			NA			NA			NA			NA
Ploceus_xanthopterus	Ploceidae	HBW	P	1	NA			NA			NA			NA			NA			NA
Poephila_acuticauda	Estrildidae			NA	NA			NA			NA			NA			NA			NA
Polioptila_dumicola	unknown	HBW	M	0	NA			NA			NA			NA			NA			NA
Pomatostomus_temporalis	Pomatostomidae	Blackmore and Heinsohn (2007)	M	0	NA			NA			NA			NA			NA			NA
Pooecetes_gramineus	Passerellidae	HBW	M	0	NA			NA			6.6	6.6	Read and Weary (1992)	6.2	6; 6.4	MacDougall-Shackleton (1997); Read and Weary (1992)	2.7	2.7	Read and Weary (1992)	NA
Prinia_gracilis	unknown	HBW	M	0	NA			NA			NA			NA			NA			NA
Prionodura_newtoniana	Ptilonorhynchidae	Loffrado and Borgia (1986); HBW	EA; P	1	NA			NA			NA			NA			1.5	1.5	HBW	NA
Prionops_retzii	unknown	HBW	M	0	NA			NA			NA			NA			NA			NA
Progne_subis	Hirundinidae	Hasselquist and Sherman (2001); Ford (1983); HBW	0% P; FP; M	0	1	Stutchbury (1998); Cornwallis et al (2010)	22% EPP; 24.39% EPB	10	Syllables per song = 10; Song repertoire = 1		10	10	Read and Weary (1992)	1	1	MacDougall-Shackleton (1997);	3	3	Garamszegi and Moller (2004)	17	17	Garamszegi and Moller (2004)
Promerops_cafer	Promeropidae	HBW	M	0	1	Cornwallis et al (2010)	70.2% EPB	NA			NA			NA			NA			NA
Promerops_gurneyi	unknown	HBW	M	0	NA			NA			NA			NA			NA			NA
Protonotaria_citrea	Parulidae	Ford (1983)	OppP	0	NA			NA			NA			NA			NA			NA
Prunella_collaris	Prunellidae			NA	0	Cornwallis et al (2010)	0% EPB	NA			NA			NA			NA			NA
Prunella_modularis	Prunellidae			NA	0	Griffith, Owens, Thuman (2002); Cornwallis et al (2010); Moller and Briskie (1995)	0.8% EPP; 2.2% EPB; 1-22% EPP	48	12*4 = 48 "With a few exceptions, the songs in an individual's repertoire were completely different, ie. they did not contain a single element in common"	Snow and Snow (1983) [12 syllables/song, 4 songs - Garamszegi and Moller (2004)]	12	12	Read and Weary (1992)	4	4	MacDougall-Shackleton (1997);	2.875	2-3.5; 3	Snow and Snow (1983); Garamszegi and Moller (2004)	NA
Psaltriparus_minimus	Aegithalidae			NA	0	Griffith, Owens, Thuman (2002)	0% EPP	NA			NA			NA			NA			NA
Psarocolius_angustifrons	Icteridae	Price (2009); HBW	P; P	1	NA			NA			NA			NA			1.2	1.2	HBW	NA
Psarocolius_atrovirens	Icteridae	Price (2009); HBW	P; P	1	NA			NA			NA			NA			1	1	HBW	NA
Psarocolius_bifasciatus	Icteridae	HBW	P	1	NA			NA			NA			NA			NA			NA
Psarocolius_guatimozinus	Icteridae	Price (2009); HBW	P; P	1	NA			NA			NA			NA			NA			NA
Psarocolius_viridis	Icteridae	Price (2009); HBW	P; P	1	NA			NA			NA			NA			1.5	1.5	HBW	NA
Psarocolius_wagleri	Icteridae	Price (2009); HBW	P; P	1	NA			NA			NA			NA			NA			NA
Pseudonestor_xanthophrys	Fringillidae			NA	NA			NA			NA			NA			NA			NA
Pseudonigrita_arnaudi	Ploceidae	Loffrado and Borgia (1986); HBW	M; M	0	NA			NA			8.5	7-10	HBW	NA			NA			NA
Pseudopodoces_humilis	Paridae			NA	1	HBW	Qualitative	NA			NA			NA			NA			NA
Pseudoseisura_cristata	Furnariidae			NA	NA			NA			NA			NA			7	7	HBW	NA
Pseudoseisura_lophotes	Furnariidae	HBW	M	0	NA			NA			NA			NA			15	15	HBW	NA
Psophodes_olivaceus	unknown			NA	NA			NA			NA			NA			NA			NA
Pteridophora_alberti	Paradisaeidae	HBW	P	1	NA			NA			NA			NA			NA			NA
Ptilonorhynchus_violaceus	Ptilonorhynchidae	Loffrado and Borgia (1986); HBW	EA; P	1	NA			NA			3.6	3.6	Soma and Garamszegi (2011)	NA			NA			NA
Ptiloris_magnificus	Paradisaeidae	HBW	P	1	NA			NA			NA			NA			NA			NA
Pycnonotus_barbatus	Pycnonotidae	Loffrado and Borgia (1986); HBW	M; M	0	NA			NA			NA			5.5	5.5	HBW	1.4	1.4	HBW	4.5	4.5	HBW
Pycnonotus_capensis	Pycnonotidae	HBW	M	0	NA			NA			NA			NA			NA			NA
Pycnonotus_nigricans	Pycnonotidae	HBW	M	0	NA			NA			NA			NA			NA			NA
Pycnonotus_sinensis	Pycnonotidae	Loffrado and Borgia (1986); HBW	M; M	0	NA			NA			NA			NA			NA			NA
Pycnonotus_xanthopygos	Pycnonotidae	HBW	M	0	NA			NA			NA			NA			NA			NA
Pycnoptilus_floccosus	Acanthizidae			NA	NA			NA			4	3-5	HBW	NA			NA			NA
Pyrocephalus_rubinus	Tyrannidae	Rios-Chelen et al. (2008)	M	0	1	Rios-Chelen et al. (2008)	94%/80% EPP	NA			NA			NA			NA			NA
Pyrrhocorax_graculus	unknown	HBW	M	0	NA			NA			NA			NA			NA			NA
Pyrrhula_pyrrhula	Fringillidae	Smith (1980); HBW	M; M	0	NA			NA			NA			NA			NA			NA
Quelea_cardinalis	Ploceidae	HBW	P	1	NA			NA			NA			NA			NA			NA
Quelea_quelea	Ploceidae	HBW	M	0	1	Cornwallis et al (2010)	43.2% EPB	NA			NA			NA			NA			NA
Quiscalus_lugubris	Icteridae	Price (2009); HBW	M; M	0	NA			NA			NA			NA			NA			NA
Quiscalus_major	Icteridae	Ford (1983)	P	1	NA			10	>=10 +/- 5.5	Irwin (1990)	NA			NA	L	MacDougall-Shackleton (1997);	NA			NA
Quiscalus_mexicanus	Icteridae	Jaramillo and Burke (1999)		1	1	HBW	37% EPP	NA			NA			NA			NA			NA
Quiscalus_quiscula	Icteridae	Price (2009); Verner and Willson (1969); HBW	M; M; M	0	NA			3	3	Irwin (1990)	NA			1	1	MacDougall-Shackleton (1997);	NA			NA
Ramphocelus_costaricensis	Thraupidae			NA	1	Cornwallis et al (2010)	55% EPB	NA			NA			NA			NA			NA
Regulus_ignicapilla	Regulidae			NA	NA			4	Syllables per song = 4; Song repertoire = 1		4	4	Read and Weary (1992)	1	1	MacDougall-Shackleton (1997);	2	2	Read and Weary (1992)	5.5	5.5	Read and Weary (1992)
Regulus_regulus	Regulidae			NA	NA			6	Syllables per song = 6; Song repertoire = 1		6	6	Read and Weary (1992)	1	1	MacDougall-Shackleton (1997);	3.7	3.7	Read and Weary (1992)	6.3	6.3	Read and Weary (1992)
Remiz_pendulinus	Remizidae	HBW		NA	0	Griffith, Owens, Thuman (2002)	7% EPP	NA			NA			NA			NA			NA
Rhipidura_leucophrys	Rhipiduridae	HBW	M	0	NA			NA			NA			3.5	3.5	HBW	NA			NA
Rhodopechys_obsoletus	Fringillidae	HBW	M	0	NA			NA			NA			NA			NA			NA
Rhodopechys_sanguineus	Fringillidae	HBW	M	0	NA			NA			NA			NA			NA			NA
Riparia_riparia	Hirundinidae	HBW; Hasselquist and Sherman (2001)	M; 0% P	0	1	HBW	14%/24% EPP, 36%/40% EPB	3	3	Moore, et al (2011) (Macauley library analysis)	NA			NA			NA			NA
Salpinctes_obsoletus	Troglodytidae	Kroodsma (1977)	M	0	NA			94	69-119	Kroodsma (1975) via Briefer (2011)	1	1	Read and Weary (1992)	9.4	9.4	Read and Weary (1992)	1.5	1.5	Read and Weary (1992)	3.5	3.5	Read and Weary (1992)
Saroglossa_spiloptera	unknown	HBW	M	0	NA			NA			NA			NA			NA			NA
Saxicola_rubetra	Muscicapidae			NA	NA			130	130	Schwager and Guttinger (1984) via Moore, et al (2011)	15	15	Read and Weary (1992)	NA			NA			NA
Saxicola_torquatus	Muscicapidae			NA	NA			NA			8	8	DeVoogd et al (1993)	500	1000	DeVoogd et al (1993)	NA			NA
Sayornis_nigricans	Tyrannidae	BNA; HBW	M; M	0	1	HBW	19% EPP	NA			NA			NA			NA			NA
Sayornis_phoebe	Tyrannidae	Ford (1983)	OppP	0	1	Cornwallis et al (2010)	10.31% EPB	5	5	Kroodsma (1985)	2	2	Read and Weary (1992)	2	2	Macdougal-Shackleton (1997); Kroodsma (1977)	0.4	0.4	Garamszegi and Moller (2004)	1.7	1.7	Garamszegi and Moller (2004)
Scenopoeetes_dentirostris	unknown			1	NA			NA			NA			NA			NA			NA
Scissirostrum_dubium	unknown	HBW	M	0	NA			NA			NA			NA			NA			NA
Sclerurus_caudacutus	Furnariidae	HBW	M	0	NA			NA			NA			NA			NA			NA
Sclerurus_guatemalensis	Furnariidae	HBW	M	0	NA			NA			NA			NA			NA			NA
Scotocerca_inquieta	unknown	HBW	M	0	NA			NA			NA			NA			NA			NA
Seiurus_aurocapilla	Parulidae	Verner and Willson (1969); Ford (1983)	FPga; OppP	0	NA			3	Syllables per song = 3; Song repertoire = 1	Read and Weary (1992)	3	3	Read and Weary (1992)	1	1	MacDougall-Shackleton (1997);	2.715	2.7; 2.73	Read and Weary (1992); Weary and Lemon (1988)	4.78	4.8; 4.76	Read and Weary (1992); Weary and Lemon (1988)
Seiurus_motacilla	Parulidae	Mattsson and Cooper (2009); Mulvihill et al (2002)	2.9% P; 1.4% P	0	NA			NA			NA			NA	L	MacDougall-Shackleton (1997);	NA			NA
Seiurus_noveboracensis	Parulidae	Verner and Willson (1969); Ford (1983)	FP; OppP	0	NA			3.8	Syllables per song = 3.8; Song repertoire = 1	Read and Weary (1992)	3.8	3.8	Read and Weary (1992)	1	1	MacDougall-Shackleton (1997);	1.805	1.8; 1.81	Read and Weary (1992); Weary and Lemon (1988)	7.695	7.7; 7.69	Read and Weary (1992)
Sericornis_frontalis	Acanthizidae			NA	1	Griffith, Owens, Thuman (2002); Cornwallis et al (2010)	12.4% EPP; 12.5% EPB	NA			NA			NA			NA			NA
Serinus_alario	Fringillidae	HBW	M	0	NA			NA			NA			NA			NA			NA
Serinus_albogularis	Fringillidae	HBW	M	0	NA			NA			NA			NA			NA			NA
Serinus_atrogularis	Fringillidae	HBW	M	0	NA			NA			NA			NA			NA			NA
Serinus_burtoni	Fringillidae	HBW	M	0	NA			NA			NA			NA			NA			NA
Serinus_canaria	Fringillidae	HBW	M	0	NA			69.85	20-30; 69; 70.7; 81	Leitner & Catchpole (2004); Leitner et al (2001); Garamszegi et al (2005); Briefer (2011)	9.5	10; 9 (6-12); 400*	DeVoogd (1993); Leitner et al (2001); Garamszegi and Moller (2004);	300	>300; 316.2; >100	MacDougall-Shackleton (1997); DeVoogd (1993); Garamszegi and Moller (2004)	8.3	9.9 (breeding season), 6.7 (non-breeding)	Leitner et al (2001)	NA
Serinus_canicollis	Fringillidae	HBW	M	0	NA			NA			NA			NA			20	20	HBW	NA
Serinus_citrinipectus	Fringillidae	HBW	M	0	NA			NA			NA			NA			NA			NA
Serinus_flaviventris	Fringillidae	HBW	M	0	NA			NA			NA			NA			NA			NA
Serinus_flavivertex	Fringillidae	HBW	M	0	NA			NA			NA			NA			15	15	HBW	NA
Serinus_gularis	Fringillidae	HBW	M	0	NA			NA			NA			NA			NA			NA
Serinus_leucopterus	Fringillidae	HBW	M	0	NA			NA			NA			NA			NA			NA
Serinus_mennelli	Fringillidae	HBW	M	0	NA			NA			NA			NA			NA			NA
Serinus_mozambicus	Fringillidae	HBW	M	0	NA			NA			NA			NA			NA			NA
Serinus_nigriceps	Fringillidae	HBW	M	0	NA			NA			NA			NA			NA			NA
Serinus_pusillus	Fringillidae	HBW	M	0	NA			NA			NA			NA			NA			NA
Serinus_scotops	Fringillidae	HBW	M	0	NA			NA			NA			NA			NA			NA
Serinus_serinus	Fringillidae	HBW	M	0	0	Griffith, Owens, Thuman (2002)	9.4% EPP	58.75	40-87; 42-66	Mamede and Mota (2012); Mota and Cardoso (2001)	NA			NA			NA			NA
Serinus_striolatus	Fringillidae	HBW	M	0	NA			NA			NA			NA			NA			NA
Serinus_sulphuratus	Fringillidae	HBW	M	0	NA			NA			NA			NA			NA			NA
Serinus_syriacus	Fringillidae	HBW	M	0	NA			NA			NA			NA			NA			NA
Serinus_totta	Fringillidae	HBW	M	0	NA			NA			NA			NA			NA			NA
Serinus_tristriatus	Fringillidae	HBW	M	0	NA			NA			NA			NA			NA			NA
Setophaga_ruticilla	Parulidae	Hasselquist and Sherman (2001); Soma and Garamszegi (2011); Verner and Willson (1969); Smith (1980)	3% P; M; FP; M	0	1	Soma and Garamszegi (2011)	39.8% EPP	4	1 syllable/song repeated, 4 songs of simple repeated syllable	MacNally and Lemon (1985)	1.6	1.6	Read and Weary (1992)	4	4	MacDougall-Shackleton (1997);	0.91	0.9; 0.92	Read and Weary (1992); Weary and Lemon (1988)	5.28	5.3; 5.26	Read and Weary (1992); Weary and Lemon (1988)
Sialia_currucoides	Turdidae			NA	NA			NA			NA			2	2	MacDougall-Shackleton (1997);	NA			NA
Sialia_mexicana	Turdidae	HBW; BNA	M; M	0	1	Cornwallis et al (2010); HBW	45.1% EPB; 19% EPP	NA			NA			NA			NA			NA
Sialia_sialis	Turdidae	Verner and Willson (1969); Smith (1980)	FP; M	0	1	Stutchbury (1998); Cornwallis et al (2010)	24% EPF; 26% EPB	NA			NA			NA			NA			NA
Sigelus_silens	Muscicapidae	HBW	M	0	NA			NA			NA			NA			NA			NA
Sitta_carolinensis	Sittidae	Smith (1980)	M	0	NA			NA			1	1	Read and Weary (1992)	2	2	MacDougall-Shackleton (1997);	2	2	Read and Weary (1992)	NA
Sitta_europaea	Sittidae	HBW	M	0	NA			NA			NA			NA			NA			NA
Speculipastor_bicolor	unknown	HBW	M	0	NA			NA			NA			NA			NA			NA
Sphenoeacus_afer	Macrosphenidae	HBW	M	0	NA			NA			NA			NA			NA			NA
Spiza_americana	Cardinalidae	Verner and Willson (1969); Ford (1983); HBW	P; P; P	1	NA			2	Syllables per song = 2; Song repertoire = 1	Read and Weary (1992)	2	2	Read and Weary (1992)	1	1	MacDougall-Shackleton (1997);	1.5	1.5	Read and Weary (1992)	NA
Spizella_arborea	Passerellidae	HBW	M	0	NA			NA			NA			1	1	MacDougall-Shackleton (1997);	NA			NA
Spizella_atrogularis	Passerellidae	HBW	M	0	NA			NA			NA			2	2	MacDougall-Shackleton (1997);	NA			NA
Spizella_breweri	Passerellidae	HBW	M	0	NA			NA			NA			NA	L	MacDougall-Shackleton (1997);	NA			NA
Spizella_pallida	Passerellidae	HBW	M	0	NA			1	Syllables per song = 1; Song repertoire = 1	Read and Weary (1992)	1	1	Read and Weary (1992)	1	1	MacDougall-Shackleton (1997);	1.75	1.75	Read and Weary (1992)	6.25	6.25	Read and Weary (1992)
Spizella_passerina	Passerellidae	Ford (1983); Verner and Willson (1969); HBW	OppP; OppP; M	0	NA			1	1	Liu and Kroodsma (2006) via Moore, et al (2011)	1	1	Read and Weary (1992)	1	1	Liu and Kroodsma (2006) (Each male sparrow has one song type, with one type of syllable repeated many times.)	2.61	2.61 Dobson and Lemon (1975)	Dobson and Lemon (1975)	6.79	6.79	Dobson and Lemon (1975)
Spizella_pusilla	Passerellidae	HBW; BNA	2% P; M	0	1	Cornwallis et al (2010)	20.57% EPB	2	Syllables per song = 2; Song repertoire = 1	Garamszegi and Moller (2004)	2	2	Read and Weary (1992)	1	1	MacDougall-Shackleton (1997);	3	3	Garamszegi and Moller (2004)	NA
Spizocorys_conirostris	Alaudidae	HBW	M	0	NA			NA			NA			NA			NA			NA
Spizocorys_fringillaris	Alaudidae	HBW	M	0	NA			NA			NA			NA			NA			NA
Sporophila_minuta	unknown	HBW	M	0	NA			NA			NA			NA			NA			NA
Sporopipes_frontalis	Ploceidae	HBW	M	0	NA			NA			NA			NA			NA			NA
Sporopipes_squamifrons	Ploceidae	HBW	M	0	NA			NA			2	2	HBW	NA			NA			NA
Spreo_bicolor	Sturnidae	HBW	M	0	NA			NA			NA			NA			NA			NA
Spreo_fischeri	Sturnidae	HBW	M	0	NA			NA			NA			NA			NA			NA
Stenostira_scita	Stenostiridae	HBW	M	0	NA			NA			NA			NA			NA			NA
Sturnella_bellicosa	Icteridae			NA	NA			34.5	26-43	Irwin (1990)	NA			3	3	MacDougall-Shackleton (1997); Irwin (1990)	NA			NA
Sturnella_defilippii	Icteridae			NA	NA			NA			NA			2	2	MacDougall-Shackleton (1997); Irwin (1990)	NA			NA
Sturnella_loyca	Icteridae			NA	NA			NA			NA			8	8	MacDougall-Shackleton (1997); Irwin (1990)	NA			NA
Sturnella_magna	Icteridae	Jaramillo and Burke (1999); Verner and Willson (1969); Price (2009)	P; P; P	1	NA			389.5	297-482	Irwin (1990)	5	5	Read and Weary (1992)	70	70	MacDougall-Shackleton (1997); Irwin (1990)	1.28	1.28	Read and Weary (1992)	NA
Sturnella_neglecta	Icteridae	Jaramillo and Burke (1999); Verner and Willson (1969); Price (2009)	P; P; P	1	NA			86	71-101	Irwin (1990)	8	8	Read and Weary (1992)	8	8	MacDougall-Shackleton (1997); Irwin (1990)	1.75	1.5; 2	HBW; Read and Weary (1992)	8	8	Read and Weary (1992)
Sturnella_superciliaris	Icteridae			NA	NA			NA			NA			2	2	MacDougall-Shackleton (1997); Irwin (1990)	NA			NA
Sturnus_contra	Sturnidae	HBW	M	0	NA			NA			NA			NA			NA			NA
Sturnus_malabaricus	Sturnidae	HBW	M	0	NA			NA			NA			NA			NA			NA
Sturnus_pagodarum	Sturnidae	HBW	M	0	NA			NA			NA			NA			NA			NA
Sturnus_philippensis	Sturnidae	HBW	M	0	NA			NA			NA			NA			NA			NA
Sturnus_roseus	Sturnidae	HBW	M	0	NA			NA			NA			NA			NA			NA
Sturnus_sturninus	Sturnidae	HBW	M	0	NA			NA			NA			NA			NA			NA
Sturnus_unicolor	Sturnidae			NA	1	Cornwallis et al (2010)	36.49% EPB	NA			NA			NA			NA			NA
Sturnus_vulgaris	Sturnidae	Hasselquist and Sherman (2001); Soma and Garamszegi (2011)	44% P; FP	1	0	Cornwallis et al (2010); Soma and Garamszegi (2011); Hasselquist and Sherman (2001)	40.4% EPB; 9.1% EPP; 8% EPP	41.95	44; 39.9	Moore, et al (2011); Eens (1997)	9.6	15; 4.2	Read and Weary (1992); DeVoogd et al (1993)	40.13	49; 35; 40.13	MacDougall-Shackleton (1997); DeVoogd (1993); Garamszegi and Moller (2004)	24.77	24.77	Garamszegi and Moller (2004)	5	5	Garamszegi and Moller (2004)
Sylvia_atricapilla	Sylviidae	Read (1991)	P	1	NA			NA			25	25	DeVoogd et al (1993)	500	1000	DeVoogd et al (1993)	4.5	4; 5	HBW; Read and Weary (1992)	4.2	4.2	Read and Weary (1992)
Sylvia_boehmi	Sylviidae	HBW	M	0	NA			NA			NA			NA			3	3	HBW	3.5	3.5	HBW
Sylvia_borin	Sylviidae	HBW	M	0	NA			NA			20	20	Read and Weary (1992)	500	1000	DeVoogd et al (1993)	3.75	3.5; 4	Read and Weary (1992); HBW	1.55	1.55	Read and Weary (1992)
Sylvia_buryi	Sylviidae	HBW	M	0	NA			NA			NA			NA			NA			NA
Sylvia_cantillans	Sylviidae	HBW	M	0	NA			NA			NA			NA			3	3	HBW	NA
Sylvia_communis	Sylviidae	Soma and Garamszegi (2011)	P	1	NA			367.5	119; 616	Moore, et al (2011); Balsby and Dabelsteen (2001)	15	15	Read and Weary (1992)	3	3	HBW	4.125	2.5; 5.75	Read and Weary (1992); HBW	5	5	Read and Weary (1992)
Sylvia_conspicillata	Sylviidae	HBW	M	0	NA			NA			NA			NA			1.95	1.95	HBW	NA
Sylvia_curruca	Sylviidae	HBW	M	0	NA			68	68	Klit (1999) via Moore, et al (2011)	8	8	Read and Weary (1992)	NA			1.75	1.75	Read and Weary (1992)	9	9	Read and Weary (1992)
Sylvia_deserticola	Sylviidae			NA	NA			NA			NA			NA			3.45	3.45	HBW	NA
Sylvia_hortensis	Sylviidae	HBW	M	0	NA			NA			NA			NA			4	4	Read and Weary (1992)	6	6	Read and Weary (1992)
Sylvia_leucomelaena	Sylviidae	HBW	M	0	NA			NA			NA			NA			1.4	1.4	HBW	NA
Sylvia_melanocephala	Sylviidae	HBW	M	0	NA			NA			NA			NA			3.5	3.5	HBW	NA
Sylvia_melanothorax	Sylviidae	HBW	M	0	NA			NA			NA			NA			3	3	HBW	NA
Sylvia_mystacea	Sylviidae	HBW	M	0	NA			NA			NA			NA			6	6	HBW	NA
Sylvia_nana	Sylviidae			NA	NA			NA			NA			NA			1.5	1.5	HBW	NA
Sylvia_nisoria	Sylviidae			NA	NA			74	74	Moore, et al (2011)/Szekely et al (1996)	NA			NA			6	6	Read and Weary (1992)	11	11	Read and Weary (1992)
Sylvia_rueppelli	Sylviidae	HBW	M	0	NA			NA			NA			NA			1.8	1.8	HBW	NA
Sylvia_sarda	Sylviidae	HBW	M	0	NA			NA			NA			NA			2.85	2.85	HBW	NA
Sylvia_subcaerulea	Sylviidae	HBW	M	0	NA			NA			NA			NA			NA			NA
Sylvia_undata	Sylviidae	HBW	M	0	NA			NA			NA			NA			2.25	2.25	HBW	NA
Sylvietta_brachyura	Macrosphenidae	HBW	M	0	NA			NA			NA			NA			NA			NA
Sylvietta_denti	Macrosphenidae	HBW	M	0	NA			NA			NA			NA			3.5	3.5	HBW	NA
Sylvietta_rufescens	Macrosphenidae	HBW	M	0	NA			NA			NA			NA			NA			NA
Sylvietta_virens	Macrosphenidae	HBW	M	0	NA			NA			NA			NA			NA			NA
Sylvietta_whytii	Macrosphenidae	HBW	M	0	NA			NA			NA			NA			NA			NA
Synallaxis_brachyura	Furnariidae	HBW	M	0	NA			NA			NA			NA			0.3	0.3	HBW	1.5	1.5	HBW
Synallaxis_erythrothorax	Furnariidae	HBW	M	0	NA			NA			NA			NA			NA			NA
Synallaxis_zimmeri	Furnariidae	HBW	M	0	NA			NA			NA			NA			1	1	HBW	1.5	1.5	HBW
Tachycineta_albilinea	Hirundinidae	Griffith, Owens, Thuman 2002; HBW	M/P; M	0	1	Moore et al (1999) via Macedo et al (2008)	15% EPY, 26% EPB	NA			NA			NA			NA			NA
Tachycineta_bicolor	Hirundinidae	HBW; Hasselquist and Sherman (2001)	M; 2% P	0	1	Stutchbury (1998); Cornwallis et al (2010)	47% EPF; 79.94% EPB	2.6	2.6	Horn (1996)	2.5	2.5	Garamszegi and Moller (2004)	2.6	2.6	MacDougall-Shackleton (1997);	NA			NA
Tachycineta_thalassina	Hirundinidae	Ford (1983)	OppP	0	NA			NA			NA			NA			NA			NA
Taeniopygia_guttata	Estrildidae	HBW	M	0	0	Griffith, Owens, Thuman (2002); Cornwallis et al (2010)	2.4% EPP; 5.71% EPB	8	8	Zann (1990)	7.4	6.8; 8	Garamszegi and Moller (2004); DeVoogd et al (1993)	1	1	MacDougall-Shackleton (1997);	0.9	0.9	Garamszegi and Moller (2004)	NA
Tchagra_minutus	Malaconotidae	HBW	M	0	NA			NA			NA			NA			NA			NA
Telespiza_cantans	Fringillidae	Morin (1992); HBW	M	0	NA			NA			NA			NA			NA			NA
Telespiza_ultima	Fringillidae	HBW	M	0	NA			NA			NA			NA			NA			NA
Tephrodornis_pondicerianus	Vangidae	HBW	M	0	NA			NA			NA			NA			NA			NA
Terpsiphone_atrochalybeia	Monarchidae	HBW	M	0	NA			NA			NA			NA			NA			NA
Terpsiphone_bedfordi	Monarchidae	HBW	M	0	NA			NA			NA			NA			NA			NA
Terpsiphone_corvina	Monarchidae	HBW	M	0	NA			NA			NA			NA			NA			NA
Terpsiphone_paradisi	Monarchidae	HBW	M	0	NA			NA			NA			NA			NA			NA
Terpsiphone_rufiventer	Monarchidae	HBW	M	0	NA			NA			NA			NA			NA			NA
Terpsiphone_rufocinerea	Monarchidae	HBW	M	0	NA			NA			NA			NA			NA			NA
Terpsiphone_viridis	Monarchidae	HBW	M	0	NA			NA			NA			NA			NA			NA
Thraupis_episcopus	Thraupidae	HBW	M	0	NA			NA			NA			NA			NA			NA
Thripadectes_rufobrunneus	Furnariidae	HBW	M	0	NA			NA			NA			NA			NA			NA
Thryomanes_bewickii	Troglodytidae	Kroodsma (1977); Verner and Willson (1969)	M; M	0	NA			NA			4	4	Read and Weary (1992)	9.5	3; 16	MacDougall-Shackleton (1997); Read and Weary (1992)	2.05	1.71; 2.39	Read and Weary (1992); Dobson and Lemon (1975)	5.35	4.48; 6.22	Dobson and Lemon (1975); Read and Weary (1992)
Thryothorus_felix	Troglodytidae			NA	NA			NA			NA			5	5+	Dobson and Lemon (1975)	1.2	1.2	Dobson and Lemon (1975)	6.1	6.1	Dobson and Lemon (1975)
Thryothorus_leucotis	Troglodytidae			NA	NA			NA			NA			NA			NA			NA
Thryothorus_ludovicianus	Troglodytidae	Verner and Willson (1969); Griffith, Owens, Thuman (2002); HBW	M; M/P; M	0	0	Griffith, Owens, Thuman (2002); Cornwallis et al (2010)	0% EPP; 0% EPB	NA			2.5	2.5	Garamszegi and Moller (2004)	30	28; 30; 36	Garamszegi and Moller (2004); Read and Weary (1992); HBW	1.63	1.66; 1.6	Dobson and Lemon (1975); Garamszegi and Moller (2004)	3.6	3.6	Garamszegi and Moller (2004)
Thryothorus_rufalbus	Troglodytidae			NA	NA			NA			NA			14	14	MacDougall-Shackleton (1997);	NA			NA
Thryothorus_sinaloa	Troglodytidae			NA	NA			NA			NA			8	8	Dobson and Lemon (1975)	2.6	2.6	Dobson and Lemon (1975)	7.95	7.95	Dobson and Lemon (1975)
Tiaris_olivaceus	Thraupidae	HBW	M	0	NA			NA			NA			NA			NA			NA
Tmetothylacus_tenellus	unknown	HBW	M	0	NA			NA			NA			NA			NA			NA
Toxostoma_bendirei	Mimidae	HBW	M	0	NA			NA			NA			NA	L	MacDougall-Shackleton (1997);	NA			NA
Toxostoma_crissale	Mimidae	HBW	M	0	NA			NA			NA			NA			NA			NA
Toxostoma_curvirostre	Mimidae	HBW; Verner and Willson (1969)	M; M	0	NA			NA			NA			NA			NA			NA
Toxostoma_lecontei	Mimidae	HBW	M	0	NA			NA			NA			NA			NA			NA
Toxostoma_longirostre	Mimidae	HBW	M	0	NA			NA			NA			NA			NA			NA
Toxostoma_rufum	Mimidae	HBW	M	0	NA			2400	2400	Boughey and Thompson (1981)	500	1000	DeVoogd et al (1993)	1450	>2000; 1000; 1800; 1100	MacDougall-Shackleton (1997); DeVoogd et al (1993); Kroodsma and Parker (1977); Boughey and Thompson (1981)	0.6255	two birds: 0.662, 0.589	Boughey and Thompson (1981)	0.7965	two birds: 0.707, 0.886	Boughey and Thompson (1981)
Trochocercus_cyanomelas	Monarchidae	HBW	M	0	NA			NA			NA			NA			2	2	HBW	NA
Trochocercus_nitens	Monarchidae	HBW	M	0	NA			NA			NA			NA			NA			NA
Troglodytes_aedon	Troglodytidae	Hasselquist and Sherman (2001); Albrecht et al (2007); Ford (1983)	12% P; P; P	1	0	Griffith, Owens, Thuman (2002); Cornwallis et al (2010)	8.4% EPP; 34.1% EPB	28	28	dos Santos et al (2015)	6	6	Read and Weary (1992)	100	L; >100	MacDougall-Shackleton (1997); Garamszegi and Moller (2004)	1.7	1.7	Garamszegi and Moller (2004)	NA
Troglodytes_cobbi	Troglodytidae	HBW	M	0	NA			NA			NA			NA			NA			NA
Troglodytes_troglodytes	Troglodytidae	HBW; BNA; Verner and Willson (1969)	P; 3% P; P?	1	NA			NA			47	47	Read and Weary (1992)	13.75	21; 6.5	MacDougall-Shackleton (1997); DeVoogd (1993)	6.3	6.3	Read and Weary (1992)	5.6	5.6	Read and Weary (1992)
Turdoides_altirostris	Leiothrichidae	HBW	M	0	NA			NA			NA			NA			NA			NA
Turdoides_squamiceps	Leiothrichidae			NA	0	Griffith, Owens, Thuman (2002); Cornwallis et al (2010)	0% EPP; 0% EPB	NA			NA			NA			NA			NA
Turdus_albicollis	Turdidae			NA	1	HBW	36.4% EPB	NA			NA			NA			NA			NA
Turdus_cardis	Turdidae	HBW	P	1	NA			NA			NA			NA			NA			NA
Turdus_grayi	Turdidae			NA	1	Stutchbury 1998 (from Stuchbury et al 1998)	53% EPP	14.5	9-20	Vargas-Castro et al (2015)	NA			NA			NA			NA
Turdus_helleri	Turdidae	HBW	M	0	NA			NA			NA			NA			NA			NA
Turdus_iliacus	Turdidae			NA	NA			685.2	685.2	Garamszegi et al (2005)	2	2	Read and Weary (1992)	1	1	MacDougall-Shackleton (1997);	0.9	0.9	Read and Weary (1992)	8.49	8.49	Read and Weary (1992)
Turdus_merula	Turdidae	HBW	M	0	1	Cornwallis et al (2010)	28.57% EPB	108	108	Moore, et al (2011)/Garamszegi et al (2005)	13	6; 20	Read and Weary (1992); DeVoogd et al (1993)	34	32; 34; 1000	MacDougall-Shackleton (1997); Read and Weary (1992); DeVoogd (1993)	2.4	2.4		2.55	1.6; 3.5	Garamszegi and Moller (2004); Todt (1970) via Guttinger, Wolffgram, and Thimm (1978)
Turdus_migratorius	Turdidae	Ford (1983); Verner and Willson (1969); HBW	OppP; OppP; M	0	1	Cornwallis et al (2010)	71.9% EPB	38	38	Moore et al (2011)/Dobson and Lemon (1979)	NA			256.5	13; 1000	MacDougall-Shackleton (1997); Garamszegi and Moller (2004); Read and Weary (1992)	1.93	1.93	Dobson and Lemon (1975)	2.28	2.28	Garamszegi and Moller (2004)
Turdus_philomelos	Turdidae			NA	NA			344.6	Two populations (Forest, Urban): 305.9, 383.2	Deoniziak and Osiejuk (2019)	9	9	Read and Weary (1992)	160	149; 171	MacDougall-Shackleton (1997); DeVoogd (1993)	0.6	0.6	Read and Weary (1992)	0.9	0.9	Read and Weary (1992)
Turdus_pilaris	Turdidae	HBW	M	0	1	HBW	Qualitative	NA			NA			27	27	MacDougall-Shackleton (1997);	NA			NA
Turdus_torquatus	Turdidae			NA	NA			NA			NA			2	2	MacDougall-Shackleton (1997);	NA			NA
Turdus_viscivorus	Turdidae			NA	NA			NA			3.5	3.5	Read and Weary (1992)	256	12; 1000	MacDougall-Shackleton (1997); Read and Weary (1992)	1	1	Read and Weary (1992)	1.1	0.6+; 1.6	Isaac and Marler (1963) via Guttinger, Wolffgramm, and Thimm (1978); Read and Weary (1992)
Tylas_eduardi	Vangidae	HBW	M	0	NA			NA			NA			NA			NA			NA
Tyrannus_tyrannus	Tyrannidae	D. Rowe and M. Murphy, unpublished data via Stutchbury et al (2007)		NA	1	Stutchbury et al (2007), from D. Rowe and M. Murphy, unpublished data	60% EPF	NA			NA			NA			NA			NA
Vanga_curvirostris	Vangidae	HBW	M	0	NA			NA			NA			NA			2	2	HBW	NA
Vermivora_chrysoptera	Parulidae			NA	1	Cornwallis et al (2010)	55.5% EPB	NA			NA			2	2	MacDougall-Shackleton (1997);	NA			NA
Vermivora_peregrina	Parulidae			NA	NA			4.5	Syllables per song = 4.5; Song repertoire = 1		4.5	4.5	Read and Weary (1992)	1	1	MacDougall-Shackleton (1997);	2.885	2.9; 2.87	Read and Weary (1992); Weary and Lemon (1988)	3.585	3.6; 3.57	Read and Weary (1992); Weary and Lemon (1988)
Vermivora_pinus	Parulidae			NA	NA			4	4	Gill and Murray (1972) via Moore, et al (2011)	2	2	Read and Weary (1992)	2	2	MacDougall-Shackleton (1997);	2.6	2.6	Read and Weary (1992)	NA
Vermivora_ruficapilla	Parulidae			NA	NA			2.7	2.7 sylls/song, 1 song	Weary and Lemon (1988)	2.7	2.7	Weary and Lemon (1988)	1	1	Weary and Lemon (1988)	1.93	1.93	Weary and Lemon (1988)	5.88	5.88	Weary and Lemon (1988)
Vestiaria_coccinea	Fringillidae	HBW	M	0	NA			NA			NA			NA			NA			NA
Vidua_chalybeata	Viduidae	Loffrado and Borgia (1986)	EA	1	NA			NA			NA			18	18+	MacDougall-Shackleton (1997);	NA			NA
Vidua_macroura	Viduidae	Loffrado and Borgia (1986)	EA	1	NA			NA			NA			NA			NA			NA
Vidua_paradisaea	Viduidae			NA	NA			33	Syllables per song = 33; Song repertoire = 1		33	33	DeVoogd et al (1993)	1	1	MacDougall-Shackleton (1997);	NA			NA
Vireo_altiloquus	Vireonidae			NA	NA			NA			NA			9	9	MacDougall-Shackleton (1997); Dobson and Lemon	0.51	0.51	Dobson and Lemon (1975)	1.57	1.57	Dobson and Lemon (1975)
Vireo_atricapilla	Vireonidae	HBW	M	0	NA			NA			NA			500	LL (very large, uncounted)	MacDougall-Shackleton (1997);	NA			NA
Vireo_bellii	Vireonidae	HBW	M	0	NA			NA			NA			NA			1.4	1.4	HBW	NA
Vireo_flavifrons	Vireonidae	Smith (1980)	M	0	NA			NA			1.5	1.5	Read and Weary (1992)	6	6	MacDougall-Shackleton (1997); Dobson and Lemon (1975)	0.35	0.35	Dobson and Lemon (1975)	2.45	2.45	Read and Weary (1992)
Vireo_flavoviridis	Vireonidae			NA	NA			NA			NA			21	21	Dobson and Lemon (1975)	0.17	0.17	Dobson and Lemon (1975)	1.29	1.29	Dobson and Lemon (1975)
Vireo_griseus	Vireonidae	HBW	M	0	NA			NA			4	4	Read and Weary (1992)	5.1	5; 5.2	MacDougall-Shackleton (1997); Read and Weary (1992)	1	1	Read and Weary (1992)	3	3	Read and Weary (1992)
Vireo_huttoni	Vireonidae			NA	NA			NA			NA			1	1	MacDougall-Shackleton (1997); Dobson and Lemon (1975)	0.29	.29 Dobson and Lemon (1975)	Dobson and Lemon (1975)	1.54	1.54	Dobson and Lemon (1975)
Vireo_olivaceus	Vireonidae	HBW	M	0	1	Griffith, Owens, Thuman (2002)	57.9% EPP	NA			2	2	Read and Weary (1992)	43	43	MacDougall-Shackleton (1997);	0.425	0.35; 0.5	Dobson and Lemon (1975)	1.71	1.42; 2	Garamszegi and Moller (2004); HBW
Vireo_philadelphicus	Vireonidae	HBW	M	0	NA			NA			NA			25	25	MacDougall-Shackleton (1997);	0.4	0.4	Dobson and Lemon (1975)	2.25	1.5; 2.25; 2.47	HBW; Read and Weary (1992); Dobson and Lemon (1975)
Vireo_solitarius	Vireonidae	Smith (1980)	M	0	0	Griffith, Owens, Thuman (2002); Cornwallis et al (2010)	2.7%; 6.3% EPB	NA			2	2	Read and Weary (1992)	17	15 (13 Eastern 17 Western); 20	MacDougall-Shackleton (1997); Dobson and Lemon (1975); HBW	0.34	0.35 East .37 West; 0.34; 0.3	Dobson and Lemon (1975); Garamszegi and Moller (2004); HBW	2.3	2.3; 2.09 (East)/2.51 (West)	Garamszegi and Moller (2004); Dobson and Lemon (1975)
Vireo_vicinior	Vireonidae			NA	NA			NA			NA			12	12	MacDougall-Shackleton (1997);	0.21	0.21	Dobson and Lemon (1975)	1.39	1.39	Dobson and Lemon (1975)
Volatinia_jacarina	Thraupidae	HBW	M	0	1	Carvalho et al (2006) and Macedo (unpubl) via Macedo et al (2008)	50% EPY, 63% EPB	NA			NA			NA			NA			NA
Wilsonia_canadensis	Parulidae			NA	1	BNA	Qualitative	17.43	17.43	Robinson and Creanza (in press) (2018)	12.1	12.1	Read and Weary (1992)	5	5	MacDougall-Shackleton (1997);	1.505	1.5; 1.51	Read and Weary (1992); Weary and Lemon (1988)	4.185	4.2; 4.17	Read and Weary (1992); Weary and Lemon (1988)
Wilsonia_citrina	Parulidae	HBW; Albrecht et al (2007); Hasselquist and Sherman (2001)	M; M; 0% P	0	1	Albrecht et al (2007); Cornwallis et al (2010)	27% EPP; 35.3% EPB	NA			4	4	Garamszegi and Moller (2004)	7	7	MacDougall-Shackleton (1997);	1.1	1.1	Garamszegi and Moller (2004)	6.7	6.7	Garamszegi and Moller (2004)
Wilsonia_pusilla	Parulidae	Ford (1983); Hasselquist and Sherman (2001)	FP; 0% P	0	1	Hasselquist and Sherman (2001)	32% EPP	NA			2	2	Garamszegi and Moller (2004)	3	3	MacDougall-Shackleton (1997);	1.2	1.2	Garamszegi and Moller (2004)	4	4	Garamszegi and Moller (2004)
Xanthocephalus_xanthocephalus	Icteridae	Jaramillo and Burke (1999); Verner and Willson (1969); Price (2009); HBW	P; P; P; P	1	NA			NA			3	3	Read and Weary (1992)	2	2	MacDougall-Shackleton (1997); Irwin (1990)	2.75	2.75	Read and Weary (1992)	46	46	Read and Weary (1992)
Xenops_minutus	Furnariidae	HBW	M	0	NA			NA			NA			NA			NA			NA
Yuhina_brunneiceps	Zosteropidae	HBW	M	0	1	HBW	40% EPP	NA			NA			NA			NA			NA
Zonotrichia_albicollis	Passerellidae	HBW	M	0	1	Cornwallis et al (2010)	31.3% EPB	5	5	Moore, et al (2011)/BNA	4.5	4; 5	Read and Weary (1992); BNA	1	1; 1+	MacDougall-Shackleton (1997); Dobson and Lemon (1975)	2.87	2.87	Dobson and Lemon (1975)	9.165	5.83; >=10-15	Garamszegi and Moller (2004); BNA
Zonotrichia_atricapilla	Passerellidae	HBW	M	0	NA			NA			NA			1	1	MacDougall-Shackleton (1997);	NA			NA
Zonotrichia_capensis	Passerellidae	Smith (1980); HBW	M; M	0	NA			NA			NA			1	1	MacDougall-Shackleton (1997);	NA			NA
Zonotrichia_leucophrys	Passerellidae	Petrinovich and Patterson (1978); Verner and Willson (1969); Hasselquist and Sherman (2001); HBW	FP; FP; 3% P; M	0	1	Cornwallis et al (2010)	25.7% EPB	4	4 syll/song, 1 song	Garamszegi and Moller (2004)	4	4	Read and Weary (1992)	1	1; 1+	MacDougall-Shackleton (1997); Dobson and Lemon (1975)	1.9	1.9	Dobson and Lemon (1975)	11	11	Garamszegi and Moller (2004)
Zonotrichia_querula	Passerellidae	HBW	M	0	NA			NA			NA			2	2	MacDougall-Shackleton (1997);	NA			NA
Zoothera_naevia	Turdidae			NA	NA			NA			NA			5	5	MacDougall-Shackleton (1997);	NA			NA
Zosterops_lateralis	Zosteropidae			NA	0	Robertson (1996) via Macedo et al (2008)	0% EPY, 0% EPB	60	60	Barnett and Briskie (2007)	NA			NA			NA			NA

## Sheet: SD1 - References
References cited in SD1 - Dataset tab
Addison, J. A., & Diamond, A. W. (2011). Population genetics and effective population size of the critically endangered Nihoa Millerbird (Acrocephalus familiaris kingi). The Auk, 128(2), 265–272.
Akçay, E., & Roughgarden, J. (2007). Extra-Pair Paternity in Birds: Review of the Genetic Benefits. Evolutionary Ecology Research, 9(5), 855.
Albrecht, T., Schnitzer, J., Kreisinger, J., Exnerová, A., Bryja, J., & Munclinger, P. (2007). Extrapair paternity and the opportunity for sexual selection in long-distant migratory passerines. Behavioral Ecology: Official Journal of the International Society for Behavioral Ecology, 18(2), 477–486.
Allan, S. E., & Suthers, R. A. (1994). Lateralization and motor stereotype of song production in the brown-headed cowbird. Developmental Neurobiology, 25(9), 1154–1166.
Amrhein, V., Korner, P., & Naguib, M. (2002). Nocturnal and diurnal singing activity in the nightingale: correlations with mating status and breeding cycle. Animal Behaviour, 64(6), 939–944.
Anderson, M. E., & Conner, R. N. (1985). Northern Cardinal Song in Three Forest Habitats in Eastern Texas. The Wilson Bulletin, 97(4), 436–449.
Arnold, K. E., & Owens, I. P. F. (2002). Extra-pair paternity and egg dumping in birds: life history, parental care and the risk of retaliation. Proceedings. Biological Sciences / The Royal Society, 269(1497), 1263–1269.
Austin, G. T. (1977). Production and Survival of the Verdin. The Wilson Bulletin, 89(4), 572–582.
Balsby, T. J. S., & Dabelsteen, T. (2001). The meaning of song repertoire size and song length to male whitethroats Sylvia communis. Behavioural Processes, 56(2), 75–84.
Barg, J. J., Aiama, D. M., Jones, J., Robertson, R. J., & Yasukawa, K. (2006). Within-territory Habitat Use And Microhabitat Selection By Male Cerulean Warblers (Dendroica Cerulea). The Auk, 123(3), 795–806.
Barnett, C. A., & Briskie, J. V. (2007a). Energetic state and the performance of dawn chorus in silvereyes (Zosterops lateralis). Behavioral Ecology and Sociobiology, 61(4), 579–587.
Barnett, C. A., & Briskie, J. V. (2007b). Energetic state and the performance of dawn chorus in silvereyes (Zosterops lateralis). Behavioral Ecology and Sociobiology, 61(4), 579–587.
Bell, B. D., Borowiec, M., Lontkowski, J., & Pledger, S. (2004). Short records of marsh warbler (Acrocephalus palustris) song provide indices that correlate with nesting success. Journal of Ornithology / DO-G, 145(1), 8–15.
Björklund, M. (1989). Microgeographic Variation in the Song of the Scarlet Rosefinch Carpodacus erythrinus. Ornis Scandinavica, 20(4), 255–264.
Blackmore, C. J., & Heinsohn, R. (2007). Reproductive success and helper effects in the cooperatively breeding grey-crowned babbler. Journal of Zoology, 273(3), 326–332.
Blackmore, C. J., & Heinsohn, R. (2008). Variable mating strategies and incest avoidance in cooperatively breeding grey-crowned babblers. Animal Behaviour, 75(1), 63–70.
Bollmann, K., & Reyer, H. U. (1999). Why does monogamy prevail in the Alpine Water Pipits Anthus spinoletta. In Proceedings of the International Ornithological Congress (Vol. 22, pp. 2666–2688).
Bonita C. Eliason. (1986). Female Site Fidelity and Polygyny in the Blackpoll Warbler (Dendroica striata). The Auk, 103(4), 782–790.
Borror, D. J. (1965). Song Variation in Maine Song Sparrows. The Wilson Bulletin, 77(1), 5–37.
Botero, C. A., Boogert, N. J., Vehrencamp, S. L., & Lovette, I. J. (2009). Climatic patterns predict the elaboration of song displays in mockingbirds. Current Biology: CB, 19(13), 1151–1155.
Boughey, M. J., & Thompson, N. S. (1981). Song variety in the brown thrasher (Toxostoma rufum). Ethology: Formerly Zeitschrift Fur Tierpsychologie, 56(1), 47–58.
Brackbill, H. (1970). Tufted Titmouse Breeding Behavior. The Auk, 87(3), 522–536.
Brenowitz, E. A. (1991). Evolution of the vocal control system in the avian brain. Seminars in Neuroscience, 3(5), 399–407.
Briefer, E., Aubin, T., & Rybak, F. (2009). Response to displaced neighbours in a territorial songbird with a large repertoire. Die Naturwissenschaften, 96(9), 1067–1077.
Briefer, E., Rybak, F., & Aubin, T. (2011). Microdialect And Group Signature In The Song Of The Skylark Alauda Arvensis. Bioacoustics, 20(3), 219–233.
Briskie, J. V. (1999). Song variation and the structure of local song dialects in the polygynandrous Smith’s Longspur. Canadian Journal of Zoology, 77(10), 1587–1594.
Briskie, J. V., Montgomerie, R., Põldmaa, T., & Boag, P. T. (1998). Paternity and paternal care in the polygynandrous Smith’s longspur. Behavioral Ecology and Sociobiology, 43(3), 181–190.
Byers, B. E. (1996). Geographic Variation of Song Form within and among Chestnut-Sided Warbler Populations. The Auk, 113(2), 288–299.
Capp, M. S., & Searcy, W. A. (1991). An experimental study of song type function in the bobolink (Dolichonyx oryzivorus). Behavioral Ecology and Sociobiology, 28(3), 179–186.
Cardoso, G. C., & Mota, P. G. (2007). Song diversification and complexity in canaries and seedeaters (Serinus spp.). Biological Journal of the Linnean Society. Linnean Society of London, 92(1), 183–194.
Carvalho, C. B. V., Macedo, R. H., & Graves, J. A. (2006). Breeding Strategies Of A Socially Monogamous Neotropical Passerine: Extra-pair Fertilizations, Behavior, And Morphology. The Condor, 108(3), 579–590.
Catchpole, C. K. (1980). Sexual Selection and the Evolution of Complex Songs Among European Warblers of the Genus Acr Ocephal Us. Behaviour, 74(1), 149–165.
Catchpole, C. K., & Komdeur, J. (1993). The song of the Seychelles warbler Acrocephalus sechellensis, an island endemic. The Ibis, 135(2), 190–195.
Catchpole, C. K., & McGregor, P. K. (1985). Sexual selection, song complexity and plumage dimorphism in European buntings of the genus Emberiza. Animal Behaviour, 33(4), 1378–1380.
Cicero, C., & Benowitz-Fredericks, M. (2000). Song Types And Variation In Insular Populations Of Lincoln’s Sparrow (Melospiza Lincolnii), And Comparisons With Other Melospiza. The Auk, 117(1), 52–64.
Clayton, N. S. (1987). Song learning in Bengalese finches: a comparison with zebra finches. Ethology: Formerly Zeitschrift Fur Tierpsychologie, 76(3), 247–255.
Collins, C. T., & Corey, K. A. (2005). Territory Acquisition By Island Scrub-jays: How To Become A Breeder. In Proceedings of the Sixth California Islands Symposium: Ventura, California, December 1-3, 2003 (p. 257). Institute for Wildlife Studies.
Cornwallis, C. K., West, S. A., Davis, K. E., & Griffin, A. S. (2010). Promiscuity and the evolutionary transition to complex societies. Nature, 466(7309), 969–972.
Davis, J., Fisler, G. F., & Davis, B. S. (1963). The Breeding Biology of the Western Flycatcher. The Condor, 65(5), 337–382.
Davis, L. I. (1961). Songs of North American Myiarchus. The Texas Journal of Science, 8, 327–344.
Delius, J. D. (1965). A population study of skylarks Alauda arvensis. The Ibis, 107(4), 466–492.
Deoniziak K, Osiejuk TS. Habitat-related differences in song structure and complexity in a songbird with a large repertoire. BMC Ecol. 2019 Sep 18;19(1):40. doi: 10.1186/s12898-019-0255-7. PMID: 31533798; PMCID: PMC6749692.
Devoogd, T. J., Krebs, J. R., Healy, S. D., & Purvis, A. (1993). Relations between song repertoire size and the volume of brain nuclei related to song: comparative evolutionary analyses amongst oscine birds. Proceedings. Biological Sciences / The Royal Society, 254(1340), 75–82.
Dobson, C. W., & Lemon, R. E. (1975). Re-examination of monotony threshold hypothesis in bird song. Nature, 257, 126.
dos Santos, E. B., Llambías, P. E., & Rendall, D. (2016). The structure and organization of song in Southern House Wrens (Troglodytes aedon chilensis). Journal of Ornithology / DO-G, 157(1), 289–301.
Dowling, D. K., & Mulder, R. A. (2006). Red plumage and its association with reproductive success in red-capped robins. Annales Zoologici Fennici, 43(4), 311–321.
Durrant, K. L., & Hughes, J. M. (2005). Differing rates of extra-group paternity between two populations of the Australian magpie (Gymnorhina tibicen). Behavioral Ecology and Sociobiology, 57(6), 536–545.
Eens, M. (1997). Understanding the Complex Song of the European Starling: An Integrated Ethological Approach. In P. J. B. Slater, J. S. Rosenblatt, C. T. Snowdon, & M. Milinski (Eds.), Advances in the Study of Behavior (Vol. 26, pp. 355–434). Academic Press.
Falls, J. B., & Kopachena, J. G. (1994). White-throated Sparrow: Zonotrichia Albicollis. American Ornithologists’ Union.
Feekes, F. (1982). Song mimesis within colonies of Cacicus c. cela (Icteridae, Aves). A colonial password? Ethology: Formerly Zeitschrift Fur Tierpsychologie, 58(2), 119–152.
Feßl, B., & Hoi, H. (2001). Do female Moustached Warblers Acrocephalus melanopogon choose complex song?--A mate choice experiment. na.
Ford, N. L. (1983). Variation in Mate Fidelity in Monogamous Birds. In R. F. Johnston (Ed.), Current Ornithology (pp. 329–356). Boston, MA: Springer US.
Forstmeier, W., & Balsby, T. J. S. (2002). Why Mated Dusky Warblers Sing So Much: Territory Guarding And Male Quality Announcement. Behaviour, 139(1), 89–111.
Forstmeier, W., & Kessler, A. (2001). Morphology and foraging behaviour of Siberian Phylloscopus warblers. Journal of Avian Biology, 32(2), 127–138.
Forstmeier, W., Kuijper, D. P. J., & Leisler, B. (2001). Polygyny in the dusky warbler, Phylloscopus fuscatus: the importance of female qualities. Animal Behaviour, 62(6), 1097–1108.
Freeman-Gallant, C. R. (1997). Extra-pair paternity in monogamous and polygynous Savannah sparrows,Passerculus sandwichensis. Animal Behaviour, 53(2), 397–404.
Galeotti, P., Saino, N., Sacchi, R., & Møller, A. P. (1997). Song correlates with social context, testosterone and body condition in male barn swallows. Animal Behaviour, 53(4), 687–700.
Garamszegi, L. Z., Balsby, T. J. S., Bell, B. D., Borowiec, M., Byers, B. E., Draganoiu, T., … Møller, A. P. (2005). Estimating the complexity of bird song by using capture-recapture approaches from community ecology. Behavioral Ecology and Sociobiology, 57(4), 305–317.
Garamszegi, L. Z., Boulinier, T., Møller, A. P., Török, J., Michl, G., & Nichols, J. D. (2002). The estimation of size and change in composition of avian song repertoires. Academic Press.
Garamszegi, L. Z., Eens, M., Erritzøe, J., & Møller, A. P. (2005). Sperm competition and sexually size dimorphic brains in birds. Proceedings. Biological Sciences / The Royal Society, 272(1559), 159–166.
Garamszegi LZ, Hegyi G, Heylen D, Ninni P, de Lope F, Eens M, Møller AP. The design of complex sexual traits in male barn swallows: associations between signal attributes. J Evol Biol. 2006 Nov;19(6):2052-66. doi: 10.1111/j.1420-9101.2006.01135.x. PMID: 17040402.
Garamszegi, L. Z., & Møller, A. P. (2004). Extrapair paternity and the evolution of bird song. Behavioral Ecology: Official Journal of the International Society for Behavioral Ecology, 15(3), 508–519.
Garamszegi, L. Z., Török, J., Hegyi, G., Szöllõsi, E., Rosivall, B., & Eens, M. (2007). Age-Dependent Expression of Song in the Collared Flycatcher, Ficedula albicollis. Ethology: Formerly Zeitschrift Fur Tierpsychologie, 113(3), 246–256.
Gil, D., & Slater, P. J. B. (2000). Multiple song repertoire characteristics in the willow warbler (Phylloscopus trochilus): correlations with female choice and offspring viability. Behavioral Ecology and Sociobiology, 47(5), 319–326.
Gil, D., & Slater, P. J. B. (2000). Song Organisation And Singing Patterns Of The Willow Warbler, Phylloscopus Trochilus. Behaviour, 137(6), 759–782.
Gill, F. B., & Murray, B. G. (1972). Song Variation in Sympatric Blue-Winged and Golden-Winged Warblers. The Auk, 89(3), 625–643.
G. J. Gissing, T. J. Crease, & Middleton, A. L. A. (1998). Extrapair Paternity Associated with Renesting in the American Goldfinch. The Auk, 115(1), 230–234.
Grießmann, B., & Naguib, M. (2002). Song Sharing in Neighboring and Non-Neighboring Thrush Nightingales (Luscinia luscinia) and its Implications for Communication. Ethology: Formerly Zeitschrift Fur Tierpsychologie, 108(5), 377–387.
Griffith, S. C., Owens, I. P. F., & Thuman, K. A. (2002). Extra pair paternity in birds: a review of interspecific variation and adaptive function. Molecular Ecology, 11(11), 2195–2212.
Guttinger, H. R., & Clauss, G. (1982). Song Organization In Hybrids Between Goldfinch (Carduelis-carduelis) And Canary (Serinus-canaris) In Comparison To Their Parent Species. Journal Fur Ornithologie, 123(3), 269–286.
Güttinger, H. R., Wolffgramm, J., & Thimm, F. (1978). The Relationship Between Species Specific Song Programs and Individual Learning in Songbirds. Behaviour, 65(1), 241–261.
Haggerty, T. M. (1988). Aspects of the Breeding Biology and Productivity of Bachman’s Sparrow in Central Arkansas. The Wilson Bulletin, 100(2), 247–255.
Hamao, S. (2008). Syntactical complexity of songs in the Black-browed Reed Warbler Acrocephalus bistrigiceps. Ornithological Science, 7(2), 173–177.
Hans R. Güttinger. (1977). Variable and Constant Structures in Greenfinch Songs (Chloris chloris) in Different Locations. Behaviour, 60(3/4), 304–318.
Hasselquist, D., & Sherman, P. W. (2001). Social mating systems and extrapair fertilizations in passerine birds. Behavioral Ecology: Official Journal of the International Society for Behavioral Ecology, 12(4), 457–466.
Hofstad, E., Espmark, Y., Moksnes, A., Haugan, T., & Ingebrigtsen, M. (2002). The relationship between song performance and male quality in snow buntings (Plectrophenax nivalis). Canadian Journal of Zoology, 80(3), 524–531.
Hoi, H., & Hoi-Leitner, M. (1997). An alternative route to coloniality in the bearded tit: females pursue extra-pair fertilizations. Behavioral Ecology: Official Journal of the International Society for Behavioral Ecology, 8(2), 113–119.
Horn, A. G. (1996). Dawn song repertoires of tree swallows (Tachycineta bicolor). Canadian Journal of Zoology, 74(6), 1084–1091.
Hotker, H. (1988). Lifetime Reproductive Output of Male and Female Meadow Pipits Anthus pratensis. The Journal of Animal Ecology, 57(1), 109–117.
Irwin, R. E. (1990). Directional sexual selection cannot explain variation in song repertoire size in the New World blackbirds (Icterinae). Ethology: Formerly Zeitschrift Fur Tierpsychologie, 85(3), 212–224.
Isaac, D., & Marler, P. (1963). Ordering of sequences of singing behaviour of mistle thrushes in relationship to timing. Animal Behaviour, 11(1), 179–188.
Ivanitskii, V. V., & Marova, I. M. (2010). The problem of vocal memory in songbirds: complicated acoustic constructions in the song of Pallas’s warbler (Phylloscopus proregulus). Doklady Biological Sciences: Proceedings of the Academy of Sciences of the USSR, Biological Sciences Sections / Translated from Russian, 432, 201–204.
Jaramillo, A., & Burke, P. (1999). New World blackbirds: the icterids.
Järvi, T., Radesäter, T., & Jakobsson, S. (1980). The Song of the Willow Warbler Phylloscopus trochilus with Special Reference to Singing Behaviour in Agonistic Situations. Ornis Scandinavica, 11(3), 236–242.
Joyce L. Wildenthal. (1965). Structure in Primary Song of the Mockingbird (Mimus polyglottos). The Auk, 82(2), 161–189.
Keen, S., Meliza, C. D., Pilowsky, J., & Rubenstein, D. R. (2016). Song in a Social and Sexual Context: Vocalizations Signal Identity and Rank in Both Sexes of a Cooperative Breeder. Frontiers in Ecology and Evolution, 4, 20150034.
Klit, I. (1999). The Function Of Song Forms In The Lesser Whitethroat Sylvia Curruca. Bioacoustics, 10(1), 31–45.
Kroodsma, D. E. (1971). Song Variations and Singing Behavior in the Rufous-Sided Towhee, Pipilo erythrophthalmus oregonus. The Condor, 73(3), 303–308.
Kroodsma, D. E. (1975). Song Patterning in the Rock Wren. The Condor, 77(3), 294–303.
Kroodsma, D. E. (1977). Correlates of Song Organization Among North American Wrens. The American Naturalist, 111(981), 995–1008.
Kroodsma, D. E. (1984). Songs of the Alder Flycatcher (Empidonax alnorum) and Willow Flycatcher (Empidonax traillii) are innate. The Auk, 13–24.
Kroodsma, D. E. (1985a). Development and use of two song forms by the Eastern Phoebe. The Wilson Bulletin, 21–29.
Kroodsma, D. E. (1985b). Geographic variation in songs of the Bewick’s wren: a search for correlations with avifaunal complexity. Behavioral Ecology and Sociobiology, 16(2), 143–150.
Kroodsma, D. E., Baker, M. C., Baptista, L. F., & Petrinovich, L. (1985). Vocal “dialects” in Nuttall’s white-crowned sparrow. In Current ornithology (pp. 103–133). Springer.
Kroodsma, D. E., & Canady, R. A. (1985). Differences in repertoire size, singing behavior, and associated neuroanatomy among marsh wren populations have a genetic basis. The Auk, 439–446.
Kroodsma, D. E., Houlihan, P. W., Fallon, P. A., & Wells, J. A. (1997). Song development by grey catbirds. Animal Behaviour, 54(2), 457–464.
Kroodsma, D. E., & Parker, L. D. (1977). Vocal virtuosity in the brown thrasher. The Auk, 783–785.
Kroodsma, D. E., & Pickert, R. (1984). Repertoire size, auditory templates, and selective vocal learning in songbirds. Animal Behaviour, 32(2), 395–399.
Kroodsma, D. K., Byers, B. E., Halkin, S. L., & Hill, C. (1999). Geographic variation in black-capped Chickadee songs and singing behavior. The Auk; Waco, 116(2), 387–402.
Kuitunen, M., Jäntti, A., Suhonen, J., & Aho, T. (1996). Food availability and the male’s role in parental care in double-brooded Treecreepers Certhia familiaris. The Ibis, 138(4), 638–643.
Lack, D. (1940). Pair-Formation in Birds. The Condor, 42(6), 269–286.
Lampe, H. M., & Espmark, Y. O. (1987). Singing Activity and Song Pattern of the Redwing Turdus iliacus during the Breeding Season. Ornis Scandinavica, 18(3), 179–185.
Lang, A. L., & Barlow, J. C. (1997). Cultural Evolution in the Eurasian Tree Sparrow: Divergence between Introduced and Ancestral Populations. The Condor, 99(2), 413–423.
Leitner, S., & Catchpole, C. K. (2004). Syllable repertoire and the size of the song control system in captive canaries (Serinus canaria). Journal of Neurobiology, 60(1), 21–27.
Leitner, S., Voigt, C., & Gahr, M. (2001). Seasonal Changes in the Song Pattern of the Non-Domesticated Island Canary (Serinus Canaria) a Field Study. Behaviour, 138(7), 885–904.
Lemon, R. E., & Chatfield, C. (1973). Organization of song of rose-breasted grosbeaks. Animal Behaviour, 21(1), 28–44.
Lemon, R. E., Struger, J., & Lechowicz, M. J. (1983). Song Features as Species Discriminants in American Warblers (Parulidae). The Condor, 85(3), 308–322.
Lepson, J. K., & Freed, L. A. (1995). Variation in Male Plumage and Behavior of the Hawaii Akepa. The Auk, 112(2), 402–414.
Liu, W.-C., & Kroodsma, D. E. (2006). Song Learning By Chipping Sparrows: When, Where, And From Whom. The Condor, 108(3), 509–517.
Loffredo, C. A., & Borgia, G. (1986). Sexual Selection, Mating Systems, and the Evolution of Avian Acoustical Displays. The American Naturalist, 128(6), 773–794.
Lohr, B., Ashby, S., & Wakamiya, S. M. (2013). The function of song types and song components in Grasshopper Sparrows (Ammodramus savannarum). Behaviour, 150(9-10), 1085–1106.
Ludlow, S. M. (2009). Sexual Size Dimorphism and Bohemian Waxwings, Bombycilla garrulus. Canadian Field-Naturalist, 123(2), 165–167.
MacDougall-Shackleton, E. A., & Robertson, R. J. (1995). Mate Guarding Tactics Used by Great Crested Flycatchers. The Wilson Bulletin, 107(4), 757–761.
Macdougall-Shackleton, S. A. (1997). Sexual Selection and the Evolution of Song Repertoires. In V. Nolan, E. D. Ketterson, & C. F. Thompson (Eds.), Current Ornithology (pp. 81–124). Boston, MA: Springer US.
Macedo, R. H., Karubian, J., & Webster, M. S. (2008). Extrapair Paternity and Sexual Selection in Socially Monogamous Birds: Are Tropical Birds Different? The Auk, 125(4), 769–777.
MacNally, R. C., & Lemon, R. E. (1985). Repeat and serial singing modes in American redstarts (Setophaga ruticilla): a test of functional hypotheses. Ethology: Formerly Zeitschrift Fur Tierpsychologie, 69(3), 191–202.
Mamede, A. T., & Mota, P. G. (2012). Limited Inter-Annual Song Variation in the Serin ( Serinus serinus ). Ethology: Formerly Zeitschrift Fur Tierpsychologie, 118(12), 1157–1164.
Marler, P., & Peters, S. (1982). Structural Changes in Song Ontogeny in the Swamp Sparrow Melospiza georgiana. The Auk, 99(3), 446–458.
Marova, I. M., Ivanitskii, V. V., & Veprintseva, O. D. (2010). Individual, population, and geographic differentiation in advertising song of the Blyth’s reed warbler, Acrocephalus dumetorum (Sylvidae). Biology Bulletin, 37(8), 846–860.
Martens, J., & Kessler, P. (2000). Territorial song and song neighbourhoods in the Scarlet Rosefinch Carpodacus erythrinus. Journal of Avian Biology, 31(3), 399–411.
Martin, D. J. (1979). Songs of the Fox Sparrow. II. Intra- and Interpopulation Variation. The Condor, 81(2), 173–184.
Mattsson, B. J., & Cooper, R. J. (2009). Multiscale analysis of the effects of rainfall extremes on reproduction by an obligate riparian bird in urban and rural landscapes. The Auk, 126(1), 64–76.
Mennill, D. J. (2001). Song Characteristics And Singing Behavior Of The Mangrove Warbler (Dendroica Petechia Bryanti). Journal of Field Ornithology, 72(3), 327–337.
Mills, G. S., Silliman, J. R., Groschupf, K., & Speich, S. (1980). Life history of the Five-striped Sparrow. Living Bird, 18, 95–110.
Møller, A. P., Nielsen, J. T., & Garamszegi, L. Z. (2006). Song post exposure, song features, and predation risk. Behavioral Ecology: Official Journal of the International Society for Behavioral Ecology, 17(2), 155–163.
Moore, J. M., Székely, T., Büki, J., & Devoogd, T. J. (2011). Motor pathway convergence predicts syllable repertoire size in oscine birds. Proceedings of the National Academy of Sciences of the United States of America, 108(39), 16440–16445.
Morin, M. P. (1992). The breeding ecology of the Laysan finch (Drepanidinae: Telespiza cantans) on Laysan Island. Retrieved from https://elibrary.ru/item.asp?id=5866753
Mota, P. G., & Cardoso, G. C. (2001). Song organisation and patterns of variation in the serin (Serinus serinus). Acta Ethologica, 3(2), 141–150.
Mulvihill, R., Mackay, M., Master, T., & Terranova, F. (2002). Population biology of Louisiana Waterthrushes, seiurus motacilla, in undisturbed headwater riparian habitats in eastern and western Pennsylvania. In presented papers, 1997 Pennsylvania Natural History Conference, Powdermill Biological Station, Rector, PA. NatureServe Explorer: An online encyclopedia of life [web application].
Møller, A. P., & Briskie, J. V. (1995). Extra-pair paternity, sperm competition and the evolution of testis size in birds. Behavioral Ecology and Sociobiology, 36(5), 357–365.
Neto, J. M., & Gosler, A. G. (2005). Breeding biology of the Savi’s warbler Locustella luscinioides in Portugal. Ardea, 93(1), 89–100.
Odeen, A., & Björklund, M. (2003). Dynamics in the evolution of sexual traits: losses and gains, radiation and convergence in yellow wagtails (Motacilla flava). Molecular Ecology, 12(8), 2113–2130.
Opaev, A. S., & Ivanitskii, V. V. (2010). Advertising vocalization of the clamorous reed warbler (Acrocephalus stentoreus, Sylviidae). Biology Bulletin, 37(8), 768–779.
Osiejuk, T. S., Ratyńska, K., Cygan, J. P., & Dale, S. (2003). Song structure and repertoire variation in ortolan bunting (Emberiza hortulana L.) from isolated Norwegian population. Annales Zoologici Fennici, 40(1), 3–16.
Ota, N., & Soma, M. (2014). Age-dependent song changes in a closed-ended vocal learner: elevation of song performance after song crystallization. Journal of Avian Biology, 45(6), 566–573.
Otter, K., Ratcliffe, L., & Boag, P. T. (1994). Extra-Pair Paternity in the Black-Capped Chickadee. The Condor, 96(1), 218–222.
Owen R. Moore, Bridget J. M. Stutchbury, & Quinn, J. S. (1999). Extrapair Mating System of an Asynchronously Breeding Tropical Songbird: The Mangrove Swallow. The Auk, 116(4), 1039–1046.
Payne, R. B. (1981). Song learning and social interaction in indigo buntings. Animal Behaviour, 29(3), 688–697.
Payne, R. B., & Paul Budde. (1979). Song Differences and Map Distances in a Population of Acadian Flycatchers. The Wilson Bulletin, 91(1), 29–41.
Peneaux, C., & Griffin, A. S. (2015). Opportunistic Observations Of Travel Distances In Common Mynas (Acridotheres tristis). Canberra Bird, 40(3), 228.
Petren, K., Grant, B. R., & Grant, P. R. (1999). Low Extrapair Paternity in the Cactus Finch (Geospiza scandens). The Auk, 116(1), 252–256.
Prescott, D. R. C. (1986). Polygyny in the willow flycatcher. The Condor, 88(3), 385–386.
Price, J. J. (2009). Evolution and life-history correlates of female song in the New World blackbirds. Behavioral Ecology: Official Journal of the International Society for Behavioral Ecology, 20(5), 967–977.
Ralph, C. J., & Fancy, S. G. (1996). Aspects of the Life History and Foraging Ecology of the Endangered Akiapolaau. The Condor, 98(2), 312–321.
Read, A. F. (1991). Passerine Polygyny: A Role for Parasites? The American Naturalist, 138(2), 434–459.
Read, A. F., & Weary, D. M. (1992). The evolution of bird song: comparative analyses. Philosophical Transactions of the Royal Society of London. Series B, Biological Sciences. Retrieved from http://rstb.royalsocietypublishing.org/content/338/1284/165.short
Reyer, H.-U., Bollmann, K., Schläpfer, A. R., Schymainda, A., & Klecack, G. (1997). Ecological determinants of extrapair fertilizations and egg dumping in Alpine water pipits (Anthus spinoletta). Behavioral Ecology: Official Journal of the International Society for Behavioral Ecology, 8(5), 534–543.
Rich, T. (1980a). Nest Placement in Sage Thrashers, Sage Sparrows and Brewer’s Sparrows. The Wilson Bulletin, 92(3), 362–368.
Rich, T. (1980b). Territorial Behavior of the Sage Sparrow: Spatial and Random Aspects. The Wilson Bulletin, 92(4), 425–438.
Rios-Chelen, A. A., Graves, J. A., Torres, R., Serrano-Pinto, M., D’alba, L., & Macías García, C. (2008). Intra-specific brood parasitism revealed by DNA micro-satellite analyses in a sub-oscine bird, the vermilion flycatcher. Revista Chilena de Historia Natural , 81(1). Retrieved from http://www.redalyc.org/html/3699/369944285002/
Rising, J. (1996). A guide to the identification and natural history of the sparrows of the United States and Canada. A&C Black.
Rivera-Gutierrez, H. F., Pinxten, R., & Eens, M. (2011). Difficulties when assessing birdsong learning programmes under field conditions: a re-evaluation of song repertoire flexibility in the great tit. PloS One, 6(1), e16003.
Robertson, B. C. (1996). Vocal mate recognition in a monogamous, flock-forming bird, the silvereye, Zosterops lateralis. Animal Behaviour, 51(2), 303–311.
Rubenstein, D. R. (2007). Female extrapair mate choice in a cooperative breeder: trading sex for help and increasing offspring heterozygosity. Proceedings. Biological Sciences / The Royal Society, 274(1620), 1895–1903.
Russell C. Titus. (1998). Short-Range and Long-Range Songs: Use of Two Acoustically Distinct Song Classes by Dark-Eyed Juncos. The Auk, 115(2), 386–393.
Samson, F. B. (1978). Vocalizations of Cassin’s Finch in Northern Utah. The Condor, 80(2), 203–210.
Schwager, G., & Güttinger, H. R. (1984). Der Gesangsaufbau von Braunkehlchen(Saxicola rubetra) und Schwarzkehlchen(S. torquata) im Vergleich. Journal Für Ornithologie, 125(3), 261–278.
Shreeve, D. F. (2008). Behaviour Of The Aleutian Grey-crowned And Brown-capped Rosy Finches Leucosticte Tephrocotis. The Ibis, 122(2), 145–165.
Smith, S. M. (1980). Henpecked Males: The General Pattern in Monogamy? Journal of Field Ornithology, 51(1), 55–64.
Snow, D. W., & Snow, B. K. (1983). Territorial song of the Dunnock Prunella modularis. Bird Study: The Journal of the British Trust for Ornithology, 30(1), 51–56.
Soma, M., & Garamszegi, L. Z. (2011). Rethinking birdsong evolution: meta-analysis of the relationship between song complexity and reproductive success. Behavioral Ecology: Official Journal of the International Society for Behavioral Ecology, 22(2), 363–371.
Stiles, F. G., & Bret Whitney. (1983). Notes on the Behavior of the Costa Rican Sharpbill (Oxyruncus cristatus frater). The Auk, 100(1), 117–125.
Stutchbury, B. J. M. (1998a). Breeding synchrony best explains variation in extra-pair mating system among avian species. Behavioral Ecology and Sociobiology, 43(3), 221–222.
Stutchbury, B. J. M. (1998b). Female mate choice of extra-pair males: breeding synchrony is important. Behavioral Ecology and Sociobiology, 43(3), 213–215.
Stutchbury, B. J. M., Morton, E. S., & Woolfenden, B. (2007). Comparison of the mating systems and breeding behavior of a resident and a migratory tropical flycatcher. Journal of Field Ornithology, 78(1), 40–49.
Stutchbury, B. J. M., & Neudorf, D. L. (1998). Female Control, Breeding Synchrony, and the Evolution of Extra-Pair Mating Systems. Ornithological Monographs, (49), 103–121.
Szekely, T., Catchpole, C. K., Devoogd, A., Marchl, Z., & Devoogd, T. J. (1996). Evolutionary Changes in a Song Control Area of the Brain (HVC) are Associated with Evolutionary Changes in Song Repertoire among European Warblers (Sylviidae). Proceedings of the Royal Society B: Biological Sciences, 263(1370), 607–610.
Tarof, S. A., Ratcliffe, L. M., Kasumovic, M. M., & Boag, P. T. (2005). Are least flycatcher (Empidonax minimus) clusters hidden leks? Behavioral Ecology: Official Journal of the International Society for Behavioral Ecology, 16(1), 207–217.
Territorial Behavior of the Sage Sparrow: Spatial and Random Aspects | Searchable Ornithological Research Archive | The University of New Mexico. (n.d.). Retrieved June 22, 2018, from https://sora.unm.edu/node/129771
Thomas, R. J. (2002a). Seasonal changes in the nocturnal singing routines of common nightingales Luscinia megarhynchos. The Ibis, 144(2). Retrieved from http://onlinelibrary.wiley.com/doi/10.1046/j.1474-919X.2002.00070_7.x/full
Thomas, R. J. (2002b). Seasonal changes in the nocturnal singing routines of Common Nightingales Luscinia megarhynchos: Nocturnal singing routines of European Nightingales. The Ibis, 144(2), E105–E112.
Thompson, W. L. (1968). The Songs of Five Species of Passerina. Behaviour, 31(3), 261–287.
Tobias, J., & Seddon, N. (2000). Territoriality as a paternity guard in the European robin, Erithacus rubecula. Animal Behaviour, 60(2), 165–173.
Todd T. Tracy, & Baker, M. C. (1999). Geographic Variation in Syllables of House Finch Songs. The Auk, 116(3), 666–676.
Todt, D. (1970). [Singing and vocal correspondence of the blackbird]. Die Naturwissenschaften, 57(2), 61–66.
Townsend, A. K., Clark, A. B., & McGowan, K. J. (2010). Direct benefits and genetic costs of extrapair paternity for female American crows (Corvus brachyrhynchos). The American Naturalist, 175(1), E1–E9.
Trainer, J. M. (1988). Singing Organization during Aggressive Interactions among Male Yellow-Rumped Caciques. The Condor, 90(3), 681–688.
Vargas-Castro, L. E., Sánchez, N. V., & Barrantes, G. (2015). Song plasticity over time and vocal learning in clay-colored thrushes. Animal Cognition, 18(5), 1113–1123.
Verner, J., & Willson, M. F. (1969). Mating Systems, Sexual Dimorphism, and the Role of Male North American Passerine Birds in the Nesting Cycle. Ornithological Monographs, (9), 1–76.
Vleck, C. M., & Brown, J. L. (1999). Testosterone and social and reproductive behaviour in Aphelocoma jays. Animal Behaviour, 58(5), 943–951.
Wahlström, S. (1966). En akustisk jämförelse mellan sången hos tre olika Locustella-arter. Vår Fågelvärld, 25, 161–166.
Wallschläger, D. (1984). A bioacoustical contribution to the systematics of the Palearctic Motacillidae. II. Songs and call-notes of the genus Anthus. Mitteilungen Aus Dem Zoologischen Museum in Berlin, 60, 37–56.
Weary, D. M., & Lemon, R. E. (1988). Evidence against the continuity-versatility relationship in bird song. Animal Behaviour, 36(5), 1379–1383.
Webster, M. S., Chuang-Dobbs, H. C., & Holmes, R. T. (2001). Microsatellite identification of extrapair sires in a socially monogamous warbler. Behavioral Ecology: Official Journal of the International Society for Behavioral Ecology, 12(4), 439–446.
Webster, M. S., Varian, C. W., & Karubian, J. (2008). Plumage color and reproduction in the red-backed fairy-wren: Why be a dull breeder? Behavioral Ecology: Official Journal of the International Society for Behavioral Ecology, 19(3), 517–524.
Wiggins, D. A. (2006). Baird’s Sparrow (Ammodramus bairdii): a technical conservation assessment. USDA Forest Service, Rocky Mountain Region.
Wilkins MR, Shizuka D, Joseph MB, Hubbard JK, Safran RJ. Multimodal signalling in the North American barn swallow: a phenotype network approach. Proc Biol Sci. 2015 Oct 7;282(1816):20151574. doi: 10.1098/rspb.2015.1574. PMID: 26423842; PMCID: PMC4614773.
Zann, R. (1990). Song and call learning in wild zebra finches in south-east Australia. Animal Behaviour, 40(5), 811–828.
Zeng, S., Lu, K., Hua, F., Zhao, W., Zhang, X., & Zuo, M. (2005). Song complexity is associated with the volume of brain song--control nuclei in ten oscine species. Dong Wu Xue Bao. [Acta Zoologica Sinica], 51(1), 68–75.
Zimmerman, J. L. (1988). Breeding Season Habitat Selection by the Henslow’s Sparrow (Ammodramus henslowii) in Kansas. The Wilson Bulletin, 100(1), 17–24.

## Sheet: SD2 - Dataset
species	HighConfidence_Coop	MeanCoopOmitTies	MeanCoopTie2Noncoop	MeanCoopTie2Coop	AnyCoopEqualsCoop	AnyNoncoopEqualsNoncoop	numSourcesNonCoop	numSourcesCoop	SourceDiscrepancy	DunnCoop	BiagoliniCoop	DowningCoop	JetzCoop	JetzCoopInclCockburn	RubensteinCoop	CockburnCoop	ReihlCoop	Griesser2017Coop	BOWCoop	DaleCoop	CornwallisCoop	RiehlKin	DowningKinNKCoop	Griesser2017KinCoop	Griesser2017FamilialLiving	System_Jetz2011	Source_Jetz2011	breeding.system_Downing2015	justification_Downing2015	cooperation.references_Downing2015	KnownParentalCare_Cockburn2006	InferredParentalCare_Cockburn2006	Source_Cockburn2006	MateSys5_Dunn2015	BS_Biagolini2017	O.F_Riehl2013	Kin_Riehl2013	Frequency_Riehl2013	Social_breeding_system_when_cooperative_Riehl2013	Social_System_RubensteinLovette2007	speciesnames_Griesser2017	social_system_Griesser2017	social_system_incl_nk_coop_Griesser2017	social_system_assessment_Griesser2017	zoological_record_hits_Griesser2017	Cooperative.BOW	BOW.Quote	Cooperative_breeding_ppca_Dale2015	Breeding.system_Cornwallis2017
Abroscopus_albogularis	0	0	0	0	0	0	2	0	0	NA	NA	NA	NA	0	NA	0	NA	NA	NA	NA	0	NA	NA	NA	NA	Non-cooperative	-1	NA	NA	NA	Pair	Pair	NA	NA	NA	NA	NA	NA	NA	NA	NA	NA	NA	NA	NA	NA	NA	NA	Noncooperative
Abroscopus_schisticeps	0	0	0	0	0	0	1	0	0	NA	NA	NA	0	0	NA	NA	NA	NA	NA	NA	NA	NA	NA	NA	NA	Non-cooperative	-1	NA	NA	NA	Unknown	Pair	NA	NA	NA	NA	NA	NA	NA	NA	NA	NA	NA	NA	NA	NA	NA	NA	NA
Abroscopus_superciliaris	0	0	0	0	0	0	2	0	0	NA	NA	NA	NA	0	NA	0	NA	NA	NA	NA	0	NA	NA	NA	NA	Non-cooperative	-1	NA	NA	NA	Pair	Pair	NA	NA	NA	NA	NA	NA	NA	NA	NA	NA	NA	NA	NA	NA	NA	NA	Noncooperative
Acanthagenys_rufogularis	0	0	0	0	0	0	2	0	0	NA	NA	NA	0	0	NA	NA	NA	NA	NA	0	NA	NA	NA	NA	NA	Non-cooperative	-1	NA	NA	NA	Unknown	Pair	NA	Mon	NA	NA	NA	NA	NA	NA	NA	NA	NA	NA	NA	NA	NA	-0.445276	NA
Acanthidops_bairdii	0	0	0	0	0	0	1	0	0	NA	NA	NA	0	0	NA	NA	NA	NA	NA	NA	NA	NA	NA	NA	NA	Non-cooperative	-1	NA	NA	NA	Unknown	Pair	[480]	NA	NA	NA	NA	NA	NA	NA	NA	NA	NA	NA	NA	NA	NA	NA	NA
Acanthiza_apicalis	NA	NA	NA	NA	NA	NA	0	0	0	NA	NA	NA	NA	NA	NA	NA	NA	NA	NA	NA	NA	NA	NA	NA	NA	NA	NA	NA	NA	NA	NA	NA	NA	Mon	NA	NA	NA	NA	NA	NA	NA	NA	NA	NA	NA	NA	NA	NA	NA
Acanthiza_chrysorrhoa	1	1	1	1	1	1	0	6	0	1	NA	NA	NA	1	NA	1	1	1	NA	1	1	K	NA	K	1	Cooperative	-1	NA	NA	NA	Cooperation	Cooperation	NA	Coop	NA	F	K	not_specified	pair nesting with related helpers	NA	thornbillyellowrumped	coop_fam	coop_families	ass	20	NA	NA	2.24489	Cooperative
Acanthiza_ewingii	0	0	0	0	0	0	3	0	0	NA	NA	NA	NA	0	NA	0	NA	NA	NA	0	0	NA	NA	NA	NA	Non-cooperative	-1	NA	NA	NA	Pair	Pair	[462]	NA	NA	NA	NA	NA	NA	NA	NA	NA	NA	NA	NA	NA	NA	-0.445276	Noncooperative
Acanthiza_inornata	1	1	1	1	1	1	0	3	0	NA	NA	NA	NA	1	NA	1	NA	1	NA	1	NA	NA	NA	K	1	Cooperative	-1	NA	NA	NA	Cooperation	Cooperation	NA	NA	NA	NA	NA	NA	NA	NA	thornbillwestern	coop_fam	coop_families	ass	10	NA	NA	2.24489	NA
Acanthiza_iredalei	1	1	1	1	1	1	0	3	0	NA	NA	NA	NA	1	NA	1	NA	1	NA	1	NA	NA	NA	K	1	Cooperative	-1	NA	NA	NA	Cooperation	Cooperation	NA	NA	NA	NA	NA	NA	NA	NA	thornbillslenderbilled	coop_fam	coop_families	breed	9	NA	NA	2.24489	NA
Acanthiza_katherina	1	1	1	1	1	1	0	3	0	NA	NA	NA	NA	1	NA	1	NA	1	NA	1	NA	NA	NA	K	1	Cooperative	-1	NA	NA	NA	Cooperation	Cooperation	[459,465]	NA	NA	NA	NA	NA	NA	NA	thornbillmountain	coop_fam	coop_families	breed	5	NA	NA	2.24489	NA
Acanthiza_lineata	1	1	1	1	1	1	0	6	0	1	NA	NA	NA	1	NA	1	1	1	NA	1	1	M	NA	K	1	Cooperative	-1	NA	NA	NA	Cooperation	Cooperation	NA	Coop	NA	F	M	frequent	pair nesting with related and unrelated male helpers	NA	thornbillstriated	coop_fam	coop_families	breed	19	NA	NA	2.24489	Cooperative
Acanthiza_murina	1	1	1	1	1	1	0	2	0	NA	NA	NA	NA	1	NA	1	NA	1	NA	NA	NA	NA	NA	K	1	Cooperative	-1	NA	NA	NA	Cooperation	Cooperation	[434]	NA	NA	NA	NA	NA	NA	NA	thornbillpapuan	coop_fam	coop_families	breed	2	NA	NA	NA	NA
Acanthiza_nana	1	1	1	1	1	1	0	4	0	1	NA	NA	NA	1	NA	1	NA	1	NA	1	NA	NA	NA	K	1	Cooperative	-1	NA	NA	NA	Cooperation	Cooperation	NA	Coop	NA	NA	NA	NA	NA	NA	thornbillyellow	coop_fam	coop_families	breed	5	NA	NA	2.24489	NA
Acanthiza_pusilla	0	0	0	0	0	0	5	0	0	NA	NA	0	NA	0	NA	0	NA	0	NA	0	0	NA	NA	NA	1	Non-cooperative	-1	noncooperative	biparental care	NA	Pair	Pair	[466]	Mon	NA	NA	NA	NA	NA	NA	thornbillbrown	fam	family	ass	36	NA	NA	-0.445276	Noncooperative
Acanthiza_reguloides	1	1	1	1	1	1	0	5	0	NA	NA	NA	NA	1	NA	1	1	1	NA	1	1	M	NA	K	1	Cooperative	-1	NA	NA	NA	Cooperation	Cooperation	[459]	Mon	NA	F	M	frequent	pair nesting with related and unrelated male helpers	NA	thornbillbuffrumped	coop_fam	coop_families	ass	14	NA	NA	2.24489	Cooperative
Acanthiza_robustirostris	0	0	0	0	0	0	3	0	0	NA	NA	NA	NA	0	NA	0	NA	NA	NA	0	0	NA	NA	NA	NA	Non-cooperative	-1	NA	NA	NA	Pair	Pair	[462]	NA	NA	NA	NA	NA	NA	NA	NA	NA	NA	NA	NA	NA	NA	-0.445276	Noncooperative
Acanthiza_uropygialis	1	1	1	1	1	1	0	4	0	1	NA	NA	NA	1	NA	1	NA	1	NA	1	NA	NA	NA	K	1	Cooperative	-1	NA	NA	NA	Cooperation	Cooperation	NA	Coop	NA	NA	NA	NA	NA	NA	thornbillchestnutrumped	coop_fam	coop_families	breed	9	NA	NA	2.24489	NA
Acanthorhynchus_superciliosus	0	0	0	0	0	0	4	0	0	NA	NA	NA	NA	0	NA	0	NA	0	NA	0	0	NA	NA	NA	0	Non-cooperative	-1	NA	NA	NA	Pair	Pair	NA	NA	NA	NA	NA	NA	NA	NA	spinebillwestern	no_fam	no_fam	ass	9	NA	NA	-0.445276	Noncooperative
Acanthorhynchus_tenuirostris	0	0	0	0	0	0	4	0	0	NA	NA	NA	NA	0	NA	0	NA	0	NA	0	0	NA	NA	NA	0	Non-cooperative	-1	NA	NA	NA	Pair	Pair	[332]	Mon	NA	NA	NA	NA	NA	NA	spinebilleastern	no_fam	no_fam	ass	31	NA	NA	-0.445276	Noncooperative
Acanthornis_magna	0	0	0	0	0	0	4	0	0	NA	NA	NA	NA	0	NA	0	NA	0	NA	0	0	NA	NA	NA	1	Non-cooperative	-1	NA	NA	NA	Pair	Pair	[459]	NA	NA	NA	NA	NA	NA	NA	scrubtit	fam	family	soc	2	NA	NA	-0.445276	Noncooperative
Achaetops_pycnopygius	0	0	0	0	0	0	4	0	0	NA	NA	NA	NA	0	NA	0	NA	0	NA	0	0	NA	NA	NA	0	Non-cooperative	-1	NA	NA	NA	Pair	Pair	[512]	NA	NA	NA	NA	NA	NA	NA	rockrunner	no_fam	no_fam	soc	3	NA	NA	-0.445276	Noncooperative
Acridotheres_albocinctus	0	0	0	0	0	0	1	0	0	NA	NA	NA	0	0	NA	NA	NA	NA	NA	NA	NA	NA	NA	NA	NA	Non-cooperative	-1	NA	NA	NA	Unknown	Pair	NA	NA	NA	NA	NA	NA	NA	NA	NA	NA	NA	NA	NA	NA	NA	NA	NA
Acridotheres_cinereus	0	0	0	0	0	0	1	0	0	NA	NA	NA	0	0	NA	NA	NA	NA	NA	NA	NA	NA	NA	NA	NA	Non-cooperative	-1	NA	NA	NA	Unknown	Pair	NA	NA	NA	NA	NA	NA	NA	NA	NA	NA	NA	NA	NA	NA	NA	NA	NA
Acridotheres_cristatellus	0	0	0	0	0	0	4	0	0	NA	NA	NA	NA	0	NA	0	NA	0	NA	0	0	NA	NA	NA	1	Non-cooperative	-1	NA	NA	NA	Pair	Pair	NA	NA	NA	NA	NA	NA	NA	NA	mynacrested	fam	family	ass	34	NA	NA	-0.445276	Noncooperative
Acridotheres_fuscus	0	0	0	0	0	0	4	0	0	NA	NA	NA	NA	0	NA	0	NA	0	NA	0	0	NA	NA	NA	0	Non-cooperative	-1	NA	NA	NA	Pair	Pair	NA	NA	NA	NA	NA	NA	NA	NA	mynajungle	no_fam	no_fam	soc	25	NA	NA	-0.445276	Noncooperative
Acridotheres_ginginianus	0	0	0	0	0	0	4	0	0	NA	NA	NA	NA	0	NA	0	NA	0	NA	0	0	NA	NA	NA	0	Non-cooperative	-1	NA	NA	NA	Pair	Pair	NA	NA	NA	NA	NA	NA	NA	NA	mynabank	no_fam	no_fam	soc	48	NA	NA	-0.445276	Noncooperative
Acridotheres_grandis	0	0	0	0	0	0	2	0	0	NA	NA	NA	NA	0	NA	0	NA	NA	NA	NA	0	NA	NA	NA	NA	Non-cooperative	-1	NA	NA	NA	Pair	Pair	NA	NA	NA	NA	NA	NA	NA	NA	NA	NA	NA	NA	NA	NA	NA	NA	Noncooperative
Acridotheres_tristis	0	0	0	0	0	0	4	0	0	NA	NA	NA	NA	0	NA	0	NA	0	NA	0	0	NA	NA	NA	0	Non-cooperative	-1	NA	NA	NA	Pair	Pair	[758]	Mon	NA	NA	NA	NA	NA	NA	mynacommon	no_fam	no_fam	ass	434	NA	NA	-0.445276	Noncooperative
Acrocephalus_aedon	0	0	0	0	0	0	3	0	0	NA	NA	NA	NA	0	NA	0	NA	NA	NA	0	0	NA	NA	NA	NA	Non-cooperative	-1	NA	NA	NA	Pair	Pair	[643]	NA	NA	NA	NA	NA	NA	NA	NA	NA	NA	NA	NA	NA	NA	-0.445276	Noncooperative
Acrocephalus_aequinoctialis	0	0	0	0	0	0	2	0	0	NA	NA	NA	NA	NA	NA	0	NA	NA	NA	NA	0	NA	NA	NA	NA	NA	NA	NA	NA	NA	Pair	Pair	[700]	NA	NA	NA	NA	NA	NA	NA	NA	NA	NA	NA	NA	NA	NA	NA	Noncooperative
Acrocephalus_agricola	0	0	0	0	0	0	3	0	0	NA	NA	NA	NA	0	NA	0	NA	NA	NA	0	0	NA	NA	NA	NA	Non-cooperative	-1	NA	NA	NA	Pair	Pair	[643]	NA	NA	NA	NA	NA	NA	NA	NA	NA	NA	NA	NA	NA	NA	-0.445276	Noncooperative
Acrocephalus_arundinaceus	0	0	0	0	0	0	5	0	0	NA	0	0	NA	0	NA	0	NA	NA	NA	0	0	NA	NA	NA	NA	Non-cooperative	-1	noncooperative	biparental care	NA	Pair	Pair	NA	Mon	SM, PG	NA	NA	NA	NA	NA	NA	NA	NA	NA	NA	NA	NA	-0.445276	Noncooperative
Acrocephalus_atyphus	NA	NA	NA	NA	NA	NA	0	0	0	NA	NA	NA	NA	NA	NA	NA	NA	NA	NA	NA	NA	NA	NA	NA	NA	NA	NA	NA	NA	NA	Unknown	Pair	NA	NA	NA	NA	NA	NA	NA	NA	NA	NA	NA	NA	NA	NA	NA	NA	NA
Acrocephalus_australis	0	0	0	0	0	0	3	0	0	NA	NA	NA	NA	0	NA	0	NA	NA	NA	0	0	NA	NA	NA	NA	Non-cooperative	-1	NA	NA	NA	Pair	Pair	[698]	NA	NA	NA	NA	NA	NA	NA	NA	NA	NA	NA	NA	NA	NA	-0.445276	Noncooperative
Acrocephalus_baeticatus	1	1	1	1	1	0	1	3	1	NA	NA	NA	NA	1	NA	1	1	NA	NA	1	0	NK	NA	NA	NA	Cooperative	-1	NA	NA	NA	Cooperation	Cooperation	[696]	NA	NA	F	NK	majority	cooperative polyandry by unrelated males	NA	NA	NA	NA	NA	NA	NA	NA	2.24489	Noncooperative
Acrocephalus_bistrigiceps	0	0	0	0	0	0	4	0	0	NA	0	NA	NA	0	NA	0	NA	NA	NA	0	0	NA	NA	NA	NA	Non-cooperative	-1	NA	NA	NA	Pair	Pair	[694,695]	NA	SM, PG	NA	NA	NA	NA	NA	NA	NA	NA	NA	NA	NA	NA	-0.445276	Noncooperative
Acrocephalus_brevipennis	0	0	0	0	0	0	2	0	0	NA	NA	NA	0	0	NA	NA	NA	NA	NA	0	NA	NA	NA	NA	NA	Non-cooperative	-1	NA	NA	NA	Unknown	Pair	[445]	NA	NA	NA	NA	NA	NA	NA	NA	NA	NA	NA	NA	NA	NA	-0.445276	NA
Acrocephalus_caffer	NA	NA	NA	NA	NA	NA	0	0	0	NA	NA	NA	NA	NA	NA	NA	NA	NA	NA	NA	NA	NA	NA	NA	NA	NA	NA	NA	NA	NA	Unknown	Pair	[445]	NA	NA	NA	NA	NA	NA	NA	NA	NA	NA	NA	NA	NA	NA	NA	NA
Acrocephalus_concinens	0	0	0	0	0	0	2	0	0	NA	NA	NA	NA	0	NA	0	NA	NA	NA	NA	0	NA	NA	NA	NA	Non-cooperative	-1	NA	NA	NA	Pair	Pair	[635]	NA	NA	NA	NA	NA	NA	NA	NA	NA	NA	NA	NA	NA	NA	NA	Noncooperative
Acrocephalus_dumetorum	0	0	0	0	0	0	3	0	0	NA	NA	NA	NA	0	NA	0	NA	NA	NA	0	0	NA	NA	NA	NA	Non-cooperative	-1	NA	NA	NA	Pair	Pair	[643]	NA	NA	NA	NA	NA	NA	NA	NA	NA	NA	NA	NA	NA	NA	-0.445276	Noncooperative
Acrocephalus_familiaris	0	0	0	0	0	0	2	0	0	NA	NA	NA	NA	NA	NA	0	NA	NA	NA	NA	0	NA	NA	NA	NA	NA	NA	NA	NA	NA	Pair	Pair	[699]	NA	NA	NA	NA	NA	NA	NA	NA	NA	NA	NA	NA	NA	NA	NA	Noncooperative
Acrocephalus_gracilirostris	0	0	0	0	0	0	2	0	0	NA	NA	NA	0	0	NA	NA	NA	NA	NA	0	NA	NA	NA	NA	NA	Non-cooperative	-1	NA	NA	NA	Unknown	Pair	[524]	NA	NA	NA	NA	NA	NA	NA	NA	NA	NA	NA	NA	NA	NA	-0.445276	NA
Acrocephalus_griseldis	0	0	0	0	0	0	2	0	0	NA	NA	NA	NA	0	NA	0	NA	NA	NA	NA	0	NA	NA	NA	NA	Non-cooperative	-1	NA	NA	NA	Pair	Pair	[697]	NA	NA	NA	NA	NA	NA	NA	NA	NA	NA	NA	NA	NA	NA	NA	Noncooperative
Acrocephalus_kerearako	NA	NA	NA	NA	NA	NA	0	0	0	NA	NA	NA	NA	NA	NA	NA	NA	NA	NA	NA	NA	NA	NA	NA	NA	NA	NA	NA	NA	NA	Unknown	Pair	[445]	NA	NA	NA	NA	NA	NA	NA	NA	NA	NA	NA	NA	NA	NA	NA	NA
Acrocephalus_luscinius	0	0	0	0	0	0	1	0	0	NA	NA	NA	0	0	NA	NA	NA	NA	NA	NA	NA	NA	NA	NA	NA	Non-cooperative	-12	NA	NA	NA	NA	NA	NA	NA	NA	NA	NA	NA	NA	NA	NA	NA	NA	NA	NA	NA	NA	NA	NA
Acrocephalus_melanopogon	1	1	1	1	1	0	2	4	1	NA	0	NA	NA	1	NA	1	1	1	NA	1	0	NK	NA	NK	0	Cooperative	-1	NA	NA	NA	Cooperation	Cooperation	[693]	NA	SM	F	NK	majority	cooperative polyandry by unrelated males	NA	warblermoustached	no_fam	nk-coop	breed	82	NA	NA	2.24489	Noncooperative
Acrocephalus_mendanae	NA	NA	NA	NA	NA	NA	0	0	0	NA	NA	NA	NA	NA	NA	NA	NA	NA	NA	NA	NA	NA	NA	NA	NA	NA	NA	NA	NA	NA	Unknown	Pair	no	NA	NA	NA	NA	NA	NA	NA	NA	NA	NA	NA	NA	NA	NA	NA	NA
Acrocephalus_newtoni	0	0	0	0	0	0	2	0	0	NA	NA	NA	NA	0	NA	0	NA	NA	NA	NA	0	NA	NA	NA	NA	Non-cooperative	-1	NA	NA	NA	Pair	Pair	[525]	NA	NA	NA	NA	NA	NA	NA	NA	NA	NA	NA	NA	NA	NA	NA	Noncooperative
Acrocephalus_orinus	NA	NA	NA	NA	NA	NA	0	0	0	NA	NA	NA	NA	NA	NA	NA	NA	NA	NA	NA	NA	NA	NA	NA	NA	NA	NA	NA	NA	NA	NA	NA	NA	NA	NA	NA	NA	NA	NA	NA	NA	NA	NA	NA	NA	NA	NA	NA	NA
Acrocephalus_paludicola	0	0	0	0	0	0	4	0	0	NA	0	NA	NA	0	NA	0	NA	NA	NA	0	0	NA	NA	NA	NA	Non-cooperative	-1	NA	NA	NA	Female_only	Female_only	[643]	NA	NS	NA	NA	NA	NA	NA	NA	NA	NA	NA	NA	NA	NA	-0.445276	Noncooperative
Acrocephalus_palustris	0	0	0	0	0	0	6	0	0	NA	0	0	NA	0	NA	0	NA	0	NA	0	0	NA	NA	NA	0	Non-cooperative	-1	noncooperative	biparental care	NA	Pair	Pair	NA	Mon	SM, PG	NA	NA	NA	NA	NA	warblermarsh	no_fam	no_fam	ass	334	NA	NA	-0.445276	Noncooperative
Acrocephalus_rehsei	NA	NA	NA	NA	NA	NA	0	0	0	NA	NA	NA	NA	NA	NA	NA	NA	NA	NA	NA	NA	NA	NA	NA	NA	NA	NA	NA	NA	NA	Unknown	Pair	NA	NA	NA	NA	NA	NA	NA	NA	NA	NA	NA	NA	NA	NA	NA	NA	NA
Acrocephalus_rimatarae	NA	NA	NA	NA	NA	NA	0	0	0	NA	NA	NA	NA	NA	NA	NA	NA	NA	NA	NA	NA	NA	NA	NA	NA	NA	NA	NA	NA	NA	Unknown	Pair	no	NA	NA	NA	NA	NA	NA	NA	NA	NA	NA	NA	NA	NA	NA	NA	NA
Acrocephalus_rodericanus	0	0	0	0	0	0	2	0	0	NA	NA	NA	NA	0	NA	0	NA	NA	NA	NA	0	NA	NA	NA	NA	Non-cooperative	-1	NA	NA	NA	Pair	Pair	[702]	NA	NA	NA	NA	NA	NA	NA	NA	NA	NA	NA	NA	NA	NA	NA	Noncooperative
Acrocephalus_rufescens	0	0	0	0	0	0	3	0	0	NA	NA	NA	NA	0	NA	0	NA	NA	NA	0	0	NA	NA	NA	NA	Non-cooperative	-1	NA	NA	NA	Pair	Pair	[524]	NA	NA	NA	NA	NA	NA	NA	NA	NA	NA	NA	NA	NA	NA	-0.445276	Noncooperative
Acrocephalus_schoenobaenus	0	0	0	0	0	0	6	0	0	NA	0	0	NA	0	NA	0	NA	0	NA	0	0	NA	NA	NA	0	Non-cooperative	-1	noncooperative	biparental care	NA	Pair	Pair	NA	Mon	SM, PG	NA	NA	NA	NA	NA	warblersedge	no_fam	no_fam	ass	370	NA	NA	-0.445276	Noncooperative
Acrocephalus_scirpaceus	0	0	0	0	0	0	5	0	0	NA	0	0	NA	0	NA	0	NA	NA	NA	0	0	NA	NA	NA	NA	Non-cooperative	-1	noncooperative	biparental care	NA	Pair	Pair	[643]	Polyg	SM, PG	NA	NA	NA	NA	NA	NA	NA	NA	NA	NA	NA	NA	-0.445276	Noncooperative
Acrocephalus_sechellensis	1	1	1	1	1	1	0	5	0	NA	1	1	NA	NA	NA	1	1	NA	NA	NA	1	M	K	NA	NA	NA	NA	kinCooperator	the group consists of the dominant pair and philopatric young. 58/63 (15 /20 males and 43 / 43 females) helpers were subordinates on their natal territory	Komdeur, J. (1994). The Effect of Kinship on Helping in the Cooperative Breeding Seychelles Warbler (Acrocephalus-Sechellensis). Proceedings of the Royal Society of London. Series B: Biological Sciences, 256(1345), 47_52.	Cooperation	Cooperation	[703]	NA	SM,CB	F	M	frequent	pair nesting and cooperative polygyny with related and unrelated male and female helpers; polygynandrous mating	NA	NA	NA	NA	NA	NA	NA	NA	NA	Cooperative
Acrocephalus_sorghophilus	0	0	0	0	0	0	1	0	0	NA	NA	NA	0	0	NA	NA	NA	NA	NA	NA	NA	NA	NA	NA	NA	Non-cooperative	-1	NA	NA	NA	Unknown	Pair	[455]	NA	NA	NA	NA	NA	NA	NA	NA	NA	NA	NA	NA	NA	NA	NA	NA
Acrocephalus_stentoreus	0	0	0	0	0	0	3	0	0	NA	NA	NA	NA	0	NA	0	NA	NA	NA	0	0	NA	NA	NA	NA	Non-cooperative	-1	NA	NA	NA	Pair	Pair	NA	Mon	NA	NA	NA	NA	NA	NA	NA	NA	NA	NA	NA	NA	NA	-0.445276	Noncooperative
Acrocephalus_syrinx	0	0	0	0	0	0	1	0	0	NA	NA	NA	0	0	NA	NA	NA	NA	NA	NA	NA	NA	NA	NA	NA	Non-cooperative	-1	NA	NA	NA	Unknown	Pair	no	NA	NA	NA	NA	NA	NA	NA	NA	NA	NA	NA	NA	NA	NA	NA	NA
Acrocephalus_taiti	1	1	1	1	1	1	0	1	0	NA	NA	NA	NA	NA	NA	1	NA	NA	NA	NA	NA	NA	NA	NA	NA	NA	NA	NA	NA	NA	Cooperation	Cooperation	[701]	NA	NA	NA	NA	NA	NA	NA	NA	NA	NA	NA	NA	NA	NA	NA	NA
Acrocephalus_tangorum	0	0	0	0	0	0	1	0	0	NA	NA	NA	0	0	NA	NA	NA	NA	NA	NA	NA	NA	NA	NA	NA	Non-cooperative	-12	NA	NA	NA	NA	NA	NA	NA	NA	NA	NA	NA	NA	NA	NA	NA	NA	NA	NA	NA	NA	NA	NA
Acrocephalus_vaughani	1	NA	0	1	1	0	2	2	1	NA	0	1	NA	NA	NA	NA	1	NA	NA	NA	0	NK	NK	NA	NA	NA	NA	nonkinCooperator	young diperse, breeding groups comprise non-relatives	Brooke, M. L., & Hartley, I. R. (1995). Nesting Henderson reed-warblers (Acrocephalus vaughani taiti) studied by DNA fingerprinting: unrelated coalitions in a stable habitat? The Auk, 77_86.	Unknown	Pair	NA	NA	PO	F	NK	majority	cooperative polyandry by unrelated males	NA	NA	NA	NA	NA	NA	NA	NA	NA	Noncooperative
Actinodura_egertoni	0	0	0	0	0	0	3	0	0	NA	NA	NA	NA	0	NA	0	NA	NA	NA	0	0	NA	NA	NA	NA	Non-cooperative	-1	NA	NA	NA	Pair	Pair	NA	NA	NA	NA	NA	NA	NA	NA	NA	NA	NA	NA	NA	NA	NA	-0.445276	Noncooperative
Actinodura_morrisoniana	0	0	0	0	0	0	1	0	0	NA	NA	NA	0	0	NA	NA	NA	NA	NA	NA	NA	NA	NA	NA	NA	Non-cooperative	-1	NA	NA	NA	Unknown	Pair	[648]	NA	NA	NA	NA	NA	NA	NA	NA	NA	NA	NA	NA	NA	NA	NA	NA
Actinodura_nipalensis	0	0	0	0	0	0	2	0	0	NA	NA	NA	0	0	NA	NA	NA	NA	NA	0	NA	NA	NA	NA	NA	Non-cooperative	-1	NA	NA	NA	Unknown	Pair	[513]	NA	NA	NA	NA	NA	NA	NA	NA	NA	NA	NA	NA	NA	NA	-0.445276	NA
Actinodura_ramsayi	0	0	0	0	0	0	1	0	0	NA	NA	NA	0	0	NA	NA	NA	NA	NA	NA	NA	NA	NA	NA	NA	Non-cooperative	-1	NA	NA	NA	Unknown	Pair	[508]	NA	NA	NA	NA	NA	NA	NA	NA	NA	NA	NA	NA	NA	NA	NA	NA
Actinodura_sodangorum	NA	NA	NA	NA	NA	NA	0	0	0	NA	NA	NA	NA	NA	NA	NA	NA	NA	NA	NA	NA	NA	NA	NA	NA	NA	NA	NA	NA	NA	NA	NA	NA	NA	NA	NA	NA	NA	NA	NA	NA	NA	NA	NA	NA	NA	NA	NA	NA
Actinodura_souliei	0	0	0	0	0	0	1	0	0	NA	NA	NA	0	0	NA	NA	NA	NA	NA	NA	NA	NA	NA	NA	NA	Non-cooperative	-1	NA	NA	NA	Unknown	Pair	[508]	NA	NA	NA	NA	NA	NA	NA	NA	NA	NA	NA	NA	NA	NA	NA	NA
Actinodura_waldeni	0	0	0	0	0	0	1	0	0	NA	NA	NA	0	0	NA	NA	NA	NA	NA	NA	NA	NA	NA	NA	NA	Non-cooperative	-1	NA	NA	NA	Unknown	Pair	NA	NA	NA	NA	NA	NA	NA	NA	NA	NA	NA	NA	NA	NA	NA	NA	NA
Aegithalos_caudatus	1	1	1	1	1	1	0	7	0	NA	1	NA	NA	1	NA	1	1	1	1	1	1	K	NA	K	1	Cooperative	-1	redirectedCooperator	helpers are failed breeders. 41/52 helpers related to one or both breeders but most typical relationship is for the helper to be a brother	Hatchwell, B. J., & Sharp, S. P. (2006). Kin Selection, Constraints, and the Evolution of Cooperative Breeding in Long_Tailed Tits. In Advances in the Study of Behavior (Vol. 36, pp. 355_395). Elsevier. doi:10.1016/S0065-3454(06)36008-1.	Cooperation	Cooperation	[630,631]	NA	SM, CB	F	K	not_specified	pair nesting with related male and female helpers	NA	titlongtailed	coop_fam	coop_families	ass	287	1	Co-operative breeding common; up to eight helpers recorded at single nest, these often adults from failed breeding attempts (male and female of failed pairs do not help at same nest, and, in cases where relationship established, helper is a sibling of male of breeding pair)	2.24489	Cooperative
Aegithalos_concinnus	1	1	1	1	1	0	2	3	1	NA	1	NA	NA	0	NA	0	NA	0	NA	1	1	NA	NA	NA	1	Non-cooperative	-1	NA	NA	NA	Pair	Pair	NA	NA	CB	NA	NA	NA	NA	NA	titblackthroated	fam	family	breed	15	NA	NA	2.24489	Cooperative
Aegithalos_fuliginosus	0	0	0	0	0	0	1	0	0	NA	NA	NA	0	0	NA	NA	NA	NA	NA	NA	NA	NA	NA	NA	NA	Non-cooperative	-1	NA	NA	NA	Unknown	Pair	NA	NA	NA	NA	NA	NA	NA	NA	NA	NA	NA	NA	NA	NA	NA	NA	NA
Aegithalos_iouschistos	0	0	0	0	0	0	4	0	0	NA	NA	NA	NA	0	NA	0	NA	0	NA	0	0	NA	NA	NA	0	Non-cooperative	-1	NA	NA	NA	Pair	Pair	NA	NA	NA	NA	NA	NA	NA	NA	titblackbrowed	no_fam	no_fam	soc	5	NA	NA	-0.445276	Noncooperative
Aegithalos_leucogenys	0	0	0	0	0	0	3	0	0	NA	NA	NA	NA	0	NA	0	NA	NA	NA	0	0	NA	NA	NA	NA	Non-cooperative	-1	NA	NA	NA	Pair	Pair	[598]	NA	NA	NA	NA	NA	NA	NA	NA	NA	NA	NA	NA	NA	NA	-0.445276	Noncooperative
Aegithalos_niveogularis	0	0	0	0	0	0	2	0	0	NA	NA	NA	0	0	NA	NA	NA	NA	NA	0	NA	NA	NA	NA	NA	Non-cooperative	-1	NA	NA	NA	Unknown	Pair	NA	NA	NA	NA	NA	NA	NA	NA	NA	NA	NA	NA	NA	NA	NA	-0.445276	NA
Aegithina_lafresnayei	0	0	0	0	0	0	1	0	0	NA	NA	NA	0	0	NA	NA	NA	NA	NA	NA	NA	NA	NA	NA	NA	Non-cooperative	-1	NA	NA	NA	Unknown	Pair	NA	NA	NA	NA	NA	NA	NA	NA	NA	NA	NA	NA	NA	NA	NA	NA	NA
Aegithina_nigrolutea	0	0	0	0	0	0	3	0	0	NA	NA	NA	NA	0	NA	0	NA	NA	NA	0	0	NA	NA	NA	NA	Non-cooperative	-1	NA	NA	NA	Pair	Pair	NA	NA	NA	NA	NA	NA	NA	NA	NA	NA	NA	NA	NA	NA	NA	-0.445276	Noncooperative
Aegithina_tiphia	0	0	0	0	0	0	3	0	0	NA	NA	NA	NA	0	NA	0	NA	NA	NA	0	0	NA	NA	NA	NA	Non-cooperative	-1	NA	NA	NA	Pair	Pair	[538]	NA	NA	NA	NA	NA	NA	NA	NA	NA	NA	NA	NA	NA	NA	-0.445276	Noncooperative
Aegithina_viridissima	0	0	0	0	0	0	2	0	0	NA	NA	NA	NA	0	NA	0	NA	NA	NA	NA	0	NA	NA	NA	NA	Non-cooperative	-1	NA	NA	NA	Pair	Pair	NA	NA	NA	NA	NA	NA	NA	NA	NA	NA	NA	NA	NA	NA	NA	NA	Noncooperative
Aethopyga_bella	NA	NA	NA	NA	NA	NA	0	0	0	NA	NA	NA	NA	NA	NA	NA	NA	NA	NA	NA	NA	NA	NA	NA	NA	NA	NA	NA	NA	NA	NA	NA	NA	NA	NA	NA	NA	NA	NA	NA	NA	NA	NA	NA	NA	NA	NA	NA	NA
Aethopyga_boltoni	0	0	0	0	0	0	1	0	0	NA	NA	NA	0	0	NA	NA	NA	NA	NA	NA	NA	NA	NA	NA	NA	Non-cooperative	-1	NA	NA	NA	Unknown	Pair	NA	NA	NA	NA	NA	NA	NA	NA	NA	NA	NA	NA	NA	NA	NA	NA	NA
Aethopyga_christinae	0	0	0	0	0	0	1	0	0	NA	NA	NA	0	0	NA	NA	NA	NA	NA	NA	NA	NA	NA	NA	NA	Non-cooperative	-1	NA	NA	NA	Unknown	Pair	NA	NA	NA	NA	NA	NA	NA	NA	NA	NA	NA	NA	NA	NA	NA	NA	NA
Aethopyga_duyvenbodei	0	0	0	0	0	0	2	0	0	NA	NA	NA	NA	0	NA	0	NA	NA	NA	NA	0	NA	NA	NA	NA	Non-cooperative	-1	NA	NA	NA	Female_only	Female_only	NA	NA	NA	NA	NA	NA	NA	NA	NA	NA	NA	NA	NA	NA	NA	NA	Noncooperative
Aethopyga_eximia	0	0	0	0	0	0	1	0	0	NA	NA	NA	0	0	NA	NA	NA	NA	NA	NA	NA	NA	NA	NA	NA	Non-cooperative	-1	NA	NA	NA	Unknown	Pair	NA	NA	NA	NA	NA	NA	NA	NA	NA	NA	NA	NA	NA	NA	NA	NA	NA
Aethopyga_flagrans	0	0	0	0	0	0	1	0	0	NA	NA	NA	0	0	NA	NA	NA	NA	NA	NA	NA	NA	NA	NA	NA	Non-cooperative	-1	NA	NA	NA	Unknown	Pair	NA	NA	NA	NA	NA	NA	NA	NA	NA	NA	NA	NA	NA	NA	NA	NA	NA
Aethopyga_gouldiae	0	0	0	0	0	0	2	0	0	NA	NA	NA	0	0	NA	NA	NA	NA	NA	0	NA	NA	NA	NA	NA	Non-cooperative	-1	NA	NA	NA	Unknown	Pair	NA	NA	NA	NA	NA	NA	NA	NA	NA	NA	NA	NA	NA	NA	NA	-0.445276	NA
Aethopyga_ignicauda	0	0	0	0	0	0	2	0	0	NA	NA	NA	0	0	NA	NA	NA	NA	NA	0	NA	NA	NA	NA	NA	Non-cooperative	-1	NA	NA	NA	Unknown	Pair	NA	NA	NA	NA	NA	NA	NA	NA	NA	NA	NA	NA	NA	NA	NA	-0.445276	NA
Aethopyga_linaraborae	NA	NA	NA	NA	NA	NA	0	0	0	NA	NA	NA	NA	NA	NA	NA	NA	NA	NA	NA	NA	NA	NA	NA	NA	NA	NA	NA	NA	NA	NA	NA	NA	NA	NA	NA	NA	NA	NA	NA	NA	NA	NA	NA	NA	NA	NA	NA	NA
Aethopyga_mystacalis	0	0	0	0	0	0	1	0	0	NA	NA	NA	0	0	NA	NA	NA	NA	NA	NA	NA	NA	NA	NA	NA	Non-cooperative	-1	NA	NA	NA	Unknown	Pair	NA	NA	NA	NA	NA	NA	NA	NA	NA	NA	NA	NA	NA	NA	NA	NA	NA
Aethopyga_nipalensis	0	0	0	0	0	0	2	0	0	NA	NA	NA	0	0	NA	NA	NA	NA	NA	0	NA	NA	NA	NA	NA	Non-cooperative	-1	NA	NA	NA	Unknown	Pair	NA	NA	NA	NA	NA	NA	NA	NA	NA	NA	NA	NA	NA	NA	NA	-0.445276	NA
Aethopyga_primigenia	0	0	0	0	0	0	1	0	0	NA	NA	NA	0	0	NA	NA	NA	NA	NA	NA	NA	NA	NA	NA	NA	Non-cooperative	-1	NA	NA	NA	Unknown	Pair	[797]	NA	NA	NA	NA	NA	NA	NA	NA	NA	NA	NA	NA	NA	NA	NA	NA
Aethopyga_pulcherrima	0	0	0	0	0	0	1	0	0	NA	NA	NA	0	0	NA	NA	NA	NA	NA	NA	NA	NA	NA	NA	NA	Non-cooperative	-1	NA	NA	NA	Unknown	Pair	NA	NA	NA	NA	NA	NA	NA	NA	NA	NA	NA	NA	NA	NA	NA	NA	NA
Aethopyga_saturata	0	0	0	0	0	0	3	0	0	NA	NA	NA	NA	0	NA	0	NA	NA	NA	0	0	NA	NA	NA	NA	Non-cooperative	-1	NA	NA	NA	Pair	Pair	NA	NA	NA	NA	NA	NA	NA	NA	NA	NA	NA	NA	NA	NA	NA	-0.445276	Noncooperative
Aethopyga_shelleyi	0	0	0	0	0	0	1	0	0	NA	NA	NA	0	0	NA	NA	NA	NA	NA	NA	NA	NA	NA	NA	NA	Non-cooperative	-1	NA	NA	NA	Unknown	Pair	NA	NA	NA	NA	NA	NA	NA	NA	NA	NA	NA	NA	NA	NA	NA	NA	NA
Aethopyga_siparaja	0	0	0	0	0	0	3	0	0	NA	NA	NA	0	0	NA	NA	NA	0	NA	0	NA	NA	NA	NA	1	Non-cooperative	-1	NA	NA	NA	Unknown	Pair	NA	NA	NA	NA	NA	NA	NA	NA	sunbirdcrimson	fam	family	soc	16	NA	NA	-0.445276	NA
Agelaioides_badius	1	1	1	1	1	1	0	5	0	NA	NA	NA	NA	1	NA	1	1	1	NA	1	1	M	NA	K	1	Cooperative	-1	NA	NA	NA	Cooperation	Cooperation	[1012,1013]	NA	NA	F	M	0.25	pair nesting with related and unrelated male and female helpers; cooperative polyandry and joint nesting rare	NA	cowbirdbaywinged	coop_fam	coop_families	breed	6	NA	NA	2.24489	Cooperative
Agelaius_assimilis	0	0	0	0	0	0	2	0	0	NA	NA	NA	0	0	NA	NA	NA	NA	NA	0	NA	NA	NA	NA	NA	Non-cooperative	-16	NA	NA	NA	NA	NA	NA	NA	NA	NA	NA	NA	NA	NA	NA	NA	NA	NA	NA	NA	NA	-0.445276	NA
Agelaius_humeralis	0	0	0	0	0	0	4	0	0	NA	NA	NA	NA	0	NA	0	NA	0	NA	0	0	NA	NA	NA	0	Non-cooperative	-1	NA	NA	NA	Pair	Pair	NA	NA	NA	NA	NA	NA	NA	NA	blackbirdtawnyshouldered	no_fam	no_fam	soc	2	NA	NA	-0.445276	Noncooperative
Agelaius_phoeniceus	0	0	0	0	0	0	7	0	0	NA	0	0	NA	0	NA	0	NA	0	0	0	0	NA	NA	NA	0	Non-cooperative	-1	noncooperative	biparental care	NA	Pair	Pair	NA	Polyg	PG	NA	NA	NA	NA	NA	blackbirdredwinged	no_fam	no_fam	ass	1055	0	None	-0.445276	Noncooperative
Agelaius_tricolor	0	0	0	0	0	0	4	0	0	NA	NA	NA	NA	0	NA	0	NA	0	NA	0	0	NA	NA	NA	0	Non-cooperative	-1	NA	NA	NA	Pair	Pair	NA	Polyg	NA	NA	NA	NA	NA	NA	blackbirdtricoloured	no_fam	no_fam	ass	41	NA	NA	-0.445276	Noncooperative
Agelaius_xanthomus	0	0	0	0	0	0	4	0	0	NA	0	NA	NA	0	NA	0	NA	NA	NA	0	0	NA	NA	NA	NA	Non-cooperative	-1	NA	NA	NA	Pair	Pair	NA	NA	SM	NA	NA	NA	NA	NA	NA	NA	NA	NA	NA	NA	NA	-0.445276	Noncooperative
Agelasticus_cyanopus	0	0	0	0	0	0	2	0	0	NA	NA	NA	0	0	NA	NA	NA	NA	NA	0	NA	NA	NA	NA	NA	Non-cooperative	-1	NA	NA	NA	Unknown	Pair	NA	NA	NA	NA	NA	NA	NA	NA	NA	NA	NA	NA	NA	NA	NA	-0.445276	NA
Agelasticus_thilius	0	0	0	0	0	0	3	0	0	NA	NA	NA	NA	0	NA	0	NA	NA	NA	0	0	NA	NA	NA	NA	Non-cooperative	-1	NA	NA	NA	Pair	Pair	NA	NA	NA	NA	NA	NA	NA	NA	NA	NA	NA	NA	NA	NA	NA	-0.445276	Noncooperative
Agelasticus_xanthophthalmus	0	0	0	0	0	0	2	0	0	NA	NA	NA	0	0	NA	NA	NA	0	NA	NA	NA	NA	NA	NA	1	Non-cooperative	-1	NA	NA	NA	Unknown	Pair	[998]	NA	NA	NA	NA	NA	NA	NA	blackbirdpaleeyed	fam	family	soc	0	NA	NA	NA	NA
Ailuroedus_buccoides	0	0	0	0	0	0	4	0	0	NA	NA	NA	NA	0	NA	0	NA	0	NA	0	0	NA	NA	NA	1	Non-cooperative	-1	NA	NA	NA	Pair	Pair	[435]	Mon	NA	NA	NA	NA	NA	NA	catbirdwhiteeared	fam	family	soc	3	NA	NA	-0.445276	Noncooperative
Ailuroedus_crassirostris	0	0	0	0	0	0	4	0	0	NA	NA	NA	NA	0	NA	0	NA	0	NA	0	0	NA	NA	NA	0	Non-cooperative	-1	NA	NA	NA	Pair	Pair	NA	Mon	NA	NA	NA	NA	NA	NA	catbirdgreen	no_fam	no_fam	soc	13	NA	NA	-0.445276	Noncooperative
Ailuroedus_melanotis	0	0	0	0	0	0	3	0	0	NA	NA	NA	NA	0	NA	0	NA	NA	NA	0	0	NA	NA	NA	NA	Non-cooperative	-1	NA	NA	NA	Pair	Pair	NA	NA	NA	NA	NA	NA	NA	NA	NA	NA	NA	NA	NA	NA	NA	-0.445276	Noncooperative
Aimophila_aestivalis	0	0	0	0	0	0	3	0	0	NA	NA	NA	NA	0	NA	0	NA	NA	NA	0	0	NA	NA	NA	NA	Non-cooperative	-1	NA	NA	NA	Pair	Pair	[920]	NA	NA	NA	NA	NA	NA	NA	NA	NA	NA	NA	NA	NA	NA	-0.445276	Noncooperative
Aimophila_botterii	0	0	0	0	0	0	3	0	0	NA	NA	NA	NA	0	NA	0	NA	NA	NA	0	0	NA	NA	NA	NA	Non-cooperative	-1	NA	NA	NA	Pair	Pair	[921]	Mon	NA	NA	NA	NA	NA	NA	NA	NA	NA	NA	NA	NA	NA	-0.445276	Noncooperative
Aimophila_carpalis	0	0	0	0	0	0	3	0	0	NA	NA	NA	NA	0	NA	0	NA	NA	NA	0	0	NA	NA	NA	NA	Non-cooperative	-1	NA	NA	NA	Pair	Pair	[923]	NA	NA	NA	NA	NA	NA	NA	NA	NA	NA	NA	NA	NA	NA	-0.445276	Noncooperative
Aimophila_cassinii	0	0	0	0	0	0	3	0	0	NA	NA	NA	NA	0	NA	0	NA	NA	NA	0	0	NA	NA	NA	NA	Non-cooperative	-1	NA	NA	NA	Pair	Pair	[922]	Mon	NA	NA	NA	NA	NA	NA	NA	NA	NA	NA	NA	NA	NA	-0.445276	Noncooperative
Aimophila_humeralis	0	0	0	0	0	0	1	0	0	NA	NA	NA	0	0	NA	NA	NA	NA	NA	NA	NA	NA	NA	NA	NA	Non-cooperative	-1	NA	NA	NA	Unknown	Pair	NA	NA	NA	NA	NA	NA	NA	NA	NA	NA	NA	NA	NA	NA	NA	NA	NA
Aimophila_mystacalis	0	0	0	0	0	0	1	0	0	NA	NA	NA	0	0	NA	NA	NA	NA	NA	NA	NA	NA	NA	NA	NA	Non-cooperative	-1	NA	NA	NA	Unknown	Pair	[886]	NA	NA	NA	NA	NA	NA	NA	NA	NA	NA	NA	NA	NA	NA	NA	NA
Aimophila_notosticta	0	0	0	0	0	0	1	0	0	NA	NA	NA	0	0	NA	NA	NA	NA	NA	NA	NA	NA	NA	NA	NA	Non-cooperative	-1	NA	NA	NA	Unknown	Pair	[886]	NA	NA	NA	NA	NA	NA	NA	NA	NA	NA	NA	NA	NA	NA	NA	NA
Aimophila_quinquestriata	0	0	0	0	0	0	2	0	0	NA	NA	NA	NA	0	NA	0	NA	NA	NA	NA	0	NA	NA	NA	NA	Non-cooperative	-1	NA	NA	NA	Pair	Pair	[919]	NA	NA	NA	NA	NA	NA	NA	NA	NA	NA	NA	NA	NA	NA	NA	Noncooperative
Aimophila_rufescens	0	0	0	0	0	0	2	0	0	NA	NA	NA	NA	0	NA	0	NA	NA	NA	NA	0	NA	NA	NA	NA	Non-cooperative	-1	NA	NA	NA	Pair	Pair	NA	NA	NA	NA	NA	NA	NA	NA	NA	NA	NA	NA	NA	NA	NA	NA	Noncooperative
Aimophila_ruficauda	1	1	1	1	1	1	0	1	0	NA	NA	NA	NA	1	NA	1	NA	NA	NA	NA	NA	NA	NA	NA	NA	Cooperative	-1	NA	NA	NA	Cooperation	Cooperation	NA	NA	NA	NA	NA	NA	NA	NA	NA	NA	NA	NA	NA	NA	NA	NA	NA
Aimophila_ruficeps	0	0	0	0	0	0	4	0	0	NA	NA	NA	NA	0	NA	0	NA	0	NA	0	0	NA	NA	NA	1	Non-cooperative	-1	NA	NA	NA	Pair	Pair	[924]	Mon	NA	NA	NA	NA	NA	NA	sparrowrufouscrowned	fam	family	ass	25	NA	NA	-0.445276	Noncooperative
Aimophila_stolzmanni	0	0	0	0	0	0	2	0	0	NA	NA	NA	NA	0	NA	0	NA	NA	NA	NA	0	NA	NA	NA	NA	Non-cooperative	-1	NA	NA	NA	Pair	Pair	NA	NA	NA	NA	NA	NA	NA	NA	NA	NA	NA	NA	NA	NA	NA	NA	Noncooperative
Aimophila_strigiceps	0	0	0	0	0	0	1	0	0	NA	NA	NA	0	0	NA	NA	NA	NA	NA	NA	NA	NA	NA	NA	NA	Non-cooperative	-1	NA	NA	NA	Unknown	Pair	NA	NA	NA	NA	NA	NA	NA	NA	NA	NA	NA	NA	NA	NA	NA	NA	NA
Aimophila_sumichrasti	0	0	0	0	0	0	1	0	0	NA	NA	NA	0	0	NA	NA	NA	NA	NA	NA	NA	NA	NA	NA	NA	Non-cooperative	-1	NA	NA	NA	Unknown	Pair	NA	NA	NA	NA	NA	NA	NA	NA	NA	NA	NA	NA	NA	NA	NA	NA	NA
Alaemon_alaudipes	0	0	0	0	0	0	3	0	0	NA	NA	NA	NA	0	NA	0	NA	NA	NA	0	0	NA	NA	NA	NA	Non-cooperative	-1	NA	NA	NA	Pair	Pair	NA	NA	NA	NA	NA	NA	NA	NA	NA	NA	NA	NA	NA	NA	NA	-0.445276	Noncooperative
Alaemon_hamertoni	0	0	0	0	0	0	2	0	0	NA	NA	NA	0	0	NA	NA	NA	NA	NA	0	NA	NA	NA	NA	NA	Non-cooperative	-1	NA	NA	NA	Unknown	Pair	NA	NA	NA	NA	NA	NA	NA	NA	NA	NA	NA	NA	NA	NA	NA	-0.445276	NA
Alauda_arvensis	0	0	0	0	0	0	6	0	0	NA	0	0	NA	0	NA	0	NA	0	NA	0	0	NA	NA	NA	0	Non-cooperative	-1	noncooperative	biparental care	NA	Pair	Pair	NA	Mon	SM	NA	NA	NA	NA	NA	skylarkeurasian	no_fam	no_fam	ass	497	NA	Not known to occur	-0.445276	Noncooperative
Alauda_gulgula	0	0	0	0	0	0	3	0	0	NA	NA	NA	NA	0	NA	0	NA	NA	NA	0	0	NA	NA	NA	NA	Non-cooperative	-1	NA	NA	NA	Pair	Pair	NA	NA	NA	NA	NA	NA	NA	NA	NA	NA	NA	NA	NA	NA	NA	-0.445276	Noncooperative
Alauda_japonica	0	0	0	0	0	0	1	0	0	NA	NA	NA	0	0	NA	NA	NA	NA	NA	NA	NA	NA	NA	NA	NA	Non-cooperative	-10	NA	NA	NA	Subspp	Subspp	NA	NA	NA	NA	NA	NA	NA	NA	NA	NA	NA	NA	NA	NA	NA	NA	NA
Alauda_razae	0	0	0	0	0	0	3	0	0	NA	NA	NA	NA	0	NA	0	NA	NA	NA	0	0	NA	NA	NA	NA	Non-cooperative	-1	NA	NA	NA	Pair	Pair	NA	NA	NA	NA	NA	NA	NA	NA	NA	NA	NA	NA	NA	NA	NA	-0.445276	Noncooperative
Alcippe_brunnea	0	0	0	0	0	0	3	0	0	NA	NA	NA	NA	0	NA	0	NA	NA	NA	0	0	NA	NA	NA	NA	Non-cooperative	-1	NA	NA	NA	Pair	Pair	NA	NA	NA	NA	NA	NA	NA	NA	NA	NA	NA	NA	NA	NA	NA	-0.445276	Noncooperative
Alcippe_brunneicauda	0	0	0	0	0	0	1	0	0	NA	NA	NA	0	0	NA	NA	NA	NA	NA	NA	NA	NA	NA	NA	NA	Non-cooperative	-1	NA	NA	NA	Unknown	Pair	[99]	NA	NA	NA	NA	NA	NA	NA	NA	NA	NA	NA	NA	NA	NA	NA	NA
Alcippe_castaneceps	0	0	0	0	0	0	4	0	0	NA	NA	NA	NA	0	NA	0	NA	0	NA	0	0	NA	NA	NA	0	Non-cooperative	-1	NA	NA	NA	Pair	Pair	NA	NA	NA	NA	NA	NA	NA	NA	fulvettarufouswinged	no_fam	no_fam	soc	0	NA	NA	-0.445276	Noncooperative
Alcippe_chrysotis	0	0	0	0	0	0	3	0	0	NA	NA	NA	0	0	NA	NA	NA	0	NA	0	NA	NA	NA	NA	0	Non-cooperative	-1	NA	NA	NA	Unknown	Pair	NA	NA	NA	NA	NA	NA	NA	NA	fulvettagoldenbreasted	no_fam	no_fam	soc	0	NA	NA	-0.445276	NA
Alcippe_cinerea	0	0	0	0	0	0	2	0	0	NA	NA	NA	0	0	NA	NA	NA	0	NA	NA	NA	NA	NA	NA	0	Non-cooperative	-1	NA	NA	NA	Unknown	Pair	[513]	NA	NA	NA	NA	NA	NA	NA	fulvettayellowthroated	no_fam	no_fam	soc	0	NA	NA	NA	NA
Alcippe_cinereiceps	0	0	0	0	0	0	2	0	0	NA	NA	NA	0	0	NA	NA	NA	NA	NA	0	NA	NA	NA	NA	NA	Non-cooperative	-1	NA	NA	NA	Unknown	Pair	NA	NA	NA	NA	NA	NA	NA	NA	NA	NA	NA	NA	NA	NA	NA	-0.445276	NA
Alcippe_danisi	NA	NA	NA	NA	NA	NA	0	0	0	NA	NA	NA	NA	NA	NA	NA	NA	NA	NA	NA	NA	NA	NA	NA	NA	NA	NA	NA	NA	NA	NA	NA	NA	NA	NA	NA	NA	NA	NA	NA	NA	NA	NA	NA	NA	NA	NA	NA	NA
Alcippe_dubia	0	0	0	0	0	0	1	0	0	NA	NA	NA	0	0	NA	NA	NA	NA	NA	NA	NA	NA	NA	NA	NA	Non-cooperative	-1	NA	NA	NA	Unknown	Pair	[508]	NA	NA	NA	NA	NA	NA	NA	NA	NA	NA	NA	NA	NA	NA	NA	NA
Alcippe_formosana	NA	NA	NA	NA	NA	NA	0	0	0	NA	NA	NA	NA	NA	NA	NA	NA	NA	NA	NA	NA	NA	NA	NA	NA	NA	NA	NA	NA	NA	NA	NA	NA	NA	NA	NA	NA	NA	NA	NA	NA	NA	NA	NA	NA	NA	NA	NA	NA
Alcippe_grotei	NA	NA	NA	NA	NA	NA	0	0	0	NA	NA	NA	NA	NA	NA	NA	NA	NA	NA	NA	NA	NA	NA	NA	NA	NA	NA	NA	NA	NA	NA	NA	NA	NA	NA	NA	NA	NA	NA	NA	NA	NA	NA	NA	NA	NA	NA	NA	NA
Alcippe_klossi	NA	NA	NA	NA	NA	NA	0	0	0	NA	NA	NA	NA	NA	NA	NA	NA	NA	NA	NA	NA	NA	NA	NA	NA	NA	NA	NA	NA	NA	NA	NA	NA	NA	NA	NA	NA	NA	NA	NA	NA	NA	NA	NA	NA	NA	NA	NA	NA
Alcippe_ludlowi	0	0	0	0	0	0	1	0	0	NA	NA	NA	0	0	NA	NA	NA	NA	NA	NA	NA	NA	NA	NA	NA	Non-cooperative	-1	NA	NA	NA	Unknown	Pair	NA	NA	NA	NA	NA	NA	NA	NA	NA	NA	NA	NA	NA	NA	NA	NA	NA
Alcippe_manipurensis	NA	NA	NA	NA	NA	NA	0	0	0	NA	NA	NA	NA	NA	NA	NA	NA	NA	NA	NA	NA	NA	NA	NA	NA	NA	NA	NA	NA	NA	NA	NA	NA	NA	NA	NA	NA	NA	NA	NA	NA	NA	NA	NA	NA	NA	NA	NA	NA
Alcippe_morrisonia	0	0	0	0	0	0	1	0	0	NA	NA	NA	0	0	NA	NA	NA	NA	NA	NA	NA	NA	NA	NA	NA	Non-cooperative	-1	NA	NA	NA	Unknown	Pair	[648]	NA	NA	NA	NA	NA	NA	NA	NA	NA	NA	NA	NA	NA	NA	NA	NA
Alcippe_nipalensis	0	0	0	0	0	0	4	0	0	NA	NA	NA	NA	0	NA	0	NA	0	NA	0	0	NA	NA	NA	0	Non-cooperative	-1	NA	NA	NA	Pair	Pair	[513]	NA	NA	NA	NA	NA	NA	NA	fulvettanepal	no_fam	no_fam	soc	6	NA	NA	-0.445276	Noncooperative
Alcippe_peracensis	0	0	0	0	0	0	1	0	0	NA	NA	NA	0	0	NA	NA	NA	NA	NA	NA	NA	NA	NA	NA	NA	Non-cooperative	-1	NA	NA	NA	Unknown	Pair	[467]	NA	NA	NA	NA	NA	NA	NA	NA	NA	NA	NA	NA	NA	NA	NA	NA
Alcippe_poioicephala	NA	NA	0	1	1	0	1	1	1	NA	NA	NA	NA	1	NA	0	NA	NA	NA	1	NA	NA	NA	NA	NA	Cooperative	-1	NA	NA	NA	Suspected	Cooperation	[476]	NA	NA	NA	NA	NA	NA	NA	NA	NA	NA	NA	NA	NA	NA	2.24489	NA
Alcippe_pyrrhoptera	1	1	1	1	1	1	0	1	0	NA	NA	NA	1	1	NA	NA	NA	NA	NA	NA	NA	NA	NA	NA	NA	Cooperative	-1	NA	NA	NA	Unknown	Cooperation	[642]	NA	NA	NA	NA	NA	NA	NA	NA	NA	NA	NA	NA	NA	NA	NA	NA
Alcippe_ruficapilla	0	0	0	0	0	0	1	0	0	NA	NA	NA	0	0	NA	NA	NA	NA	NA	NA	NA	NA	NA	NA	NA	Non-cooperative	-1	NA	NA	NA	Unknown	Pair	[648]	NA	NA	NA	NA	NA	NA	NA	NA	NA	NA	NA	NA	NA	NA	NA	NA
Alcippe_rufogularis	0	0	0	0	0	0	3	0	0	NA	NA	NA	NA	0	NA	0	NA	NA	NA	0	0	NA	NA	NA	NA	Non-cooperative	-1	NA	NA	NA	Pair	Pair	[513]	NA	NA	NA	NA	NA	NA	NA	NA	NA	NA	NA	NA	NA	NA	-0.445276	Noncooperative
Alcippe_striaticollis	0	0	0	0	0	0	2	0	0	NA	NA	NA	0	0	NA	NA	NA	NA	NA	0	NA	NA	NA	NA	NA	Non-cooperative	-1	NA	NA	NA	Unknown	Pair	NA	NA	NA	NA	NA	NA	NA	NA	NA	NA	NA	NA	NA	NA	NA	-0.445276	NA
Alcippe_variegaticeps	0	0	0	0	0	0	2	0	0	NA	NA	NA	NA	0	NA	0	NA	NA	NA	NA	0	NA	NA	NA	NA	Non-cooperative	-1	NA	NA	NA	Pair	Pair	[455]	NA	NA	NA	NA	NA	NA	NA	NA	NA	NA	NA	NA	NA	NA	NA	Noncooperative
Alcippe_vinipectus	0	0	0	0	0	0	3	0	0	NA	NA	NA	0	0	NA	NA	NA	0	NA	0	NA	NA	NA	NA	0	Non-cooperative	-1	NA	NA	NA	Unknown	Pair	NA	NA	NA	NA	NA	NA	NA	NA	fulvettawhitebrowed	no_fam	no_fam	soc	0	NA	NA	-0.445276	NA
Aleadryas_rufinucha	0	0	0	0	0	0	1	0	0	NA	NA	NA	0	0	NA	NA	NA	NA	NA	NA	NA	NA	NA	NA	NA	Non-cooperative	-1	NA	NA	NA	Unknown	Pair	[434]	Mon	NA	NA	NA	NA	NA	NA	NA	NA	NA	NA	NA	NA	NA	NA	NA
Alethe_choloensis	0	0	0	0	0	0	2	0	0	NA	NA	NA	0	0	NA	NA	NA	NA	NA	0	NA	NA	NA	NA	NA	Non-cooperative	-1	NA	NA	NA	Unknown	Pair	NA	NA	NA	NA	NA	NA	NA	NA	NA	NA	NA	NA	NA	NA	NA	-0.445276	NA
Alethe_diademata	0	0	0	0	0	0	3	0	0	NA	NA	NA	NA	0	NA	0	NA	NA	NA	0	0	NA	NA	NA	NA	Non-cooperative	-1	NA	NA	NA	Pair	Pair	NA	Mon	NA	NA	NA	NA	NA	NA	NA	NA	NA	NA	NA	NA	NA	-0.445276	Noncooperative
Alethe_fuelleborni	0	0	0	0	0	0	4	0	0	NA	NA	NA	NA	0	NA	0	NA	0	NA	0	0	NA	NA	NA	1	Non-cooperative	-1	NA	NA	NA	Pair	Pair	NA	NA	NA	NA	NA	NA	NA	NA	alethewhitechested	fam	family	ass	0	NA	NA	-0.445276	Noncooperative
Alethe_poliocephala	0	0	0	0	0	0	2	0	0	NA	NA	NA	0	0	NA	NA	NA	NA	NA	0	NA	NA	NA	NA	NA	Non-cooperative	-1	NA	NA	NA	Unknown	Pair	NA	NA	NA	NA	NA	NA	NA	NA	NA	NA	NA	NA	NA	NA	NA	-0.445276	NA
Alethe_poliophrys	0	0	0	0	0	0	2	0	0	NA	NA	NA	0	0	NA	NA	NA	NA	NA	0	NA	NA	NA	NA	NA	Non-cooperative	-1	NA	NA	NA	Unknown	Pair	NA	Mon	NA	NA	NA	NA	NA	NA	NA	NA	NA	NA	NA	NA	NA	-0.445276	NA
Alophoixus_affinis	0	0	0	0	0	0	1	0	0	NA	NA	NA	0	0	NA	NA	NA	NA	NA	NA	NA	NA	NA	NA	NA	Non-cooperative	-1	NA	NA	NA	Unknown	Pair	NA	NA	NA	NA	NA	NA	NA	NA	NA	NA	NA	NA	NA	NA	NA	NA	NA
Alophoixus_bres	0	0	0	0	0	0	1	0	0	NA	NA	NA	0	0	NA	NA	NA	NA	NA	NA	NA	NA	NA	NA	NA	Non-cooperative	-1	NA	NA	NA	Unknown	Pair	NA	NA	NA	NA	NA	NA	NA	NA	NA	NA	NA	NA	NA	NA	NA	NA	NA
Alophoixus_finschii	0	0	0	0	0	0	2	0	0	NA	NA	NA	NA	0	NA	0	NA	NA	NA	NA	0	NA	NA	NA	NA	Non-cooperative	-1	NA	NA	NA	Pair	Pair	[636]	NA	NA	NA	NA	NA	NA	NA	NA	NA	NA	NA	NA	NA	NA	NA	Noncooperative
Alophoixus_flaveolus	0	0	0	0	0	0	3	0	0	NA	NA	NA	NA	0	NA	0	NA	NA	NA	0	0	NA	NA	NA	NA	Non-cooperative	-1	NA	NA	NA	Pair	Pair	NA	NA	NA	NA	NA	NA	NA	NA	NA	NA	NA	NA	NA	NA	NA	-0.445276	Noncooperative
Alophoixus_ochraceus	0	0	0	0	0	0	2	0	0	NA	NA	NA	NA	0	NA	0	NA	NA	NA	NA	0	NA	NA	NA	NA	Non-cooperative	-1	NA	NA	NA	Pair	Pair	NA	NA	NA	NA	NA	NA	NA	NA	NA	NA	NA	NA	NA	NA	NA	NA	Noncooperative
Alophoixus_pallidus	1	1	1	1	1	0	1	3	1	NA	NA	NA	NA	1	NA	0	1	1	NA	NA	1	K	NA	K	1	Cooperative	-1	NA	NA	NA	Suspected	Cooperation	NA	NA	NA	F	K	not_specified	pair nesting with related male helpers	NA	bulbulpuffthroated	coop_fam	coop_families	breed	5	NA	NA	NA	Cooperative
Alophoixus_phaeocephalus	0	0	0	0	0	0	2	0	0	NA	NA	NA	0	0	NA	NA	NA	0	NA	NA	NA	NA	NA	NA	0	Non-cooperative	-1	NA	NA	NA	Unknown	Pair	NA	NA	NA	NA	NA	NA	NA	NA	bulbulyellowbellied	no_fam	no_fam	ass	2	NA	NA	NA	NA
Alopochelidon_fucata	0	0	0	0	0	0	2	0	0	NA	NA	NA	NA	0	NA	0	NA	NA	NA	NA	0	NA	NA	NA	NA	Non-cooperative	-1	NA	NA	NA	Pair	Pair	[618,626]	NA	NA	NA	NA	NA	NA	NA	NA	NA	NA	NA	NA	NA	NA	NA	Noncooperative
Amadina_erythrocephala	0	0	0	0	0	0	3	0	0	NA	NA	NA	NA	0	NA	0	NA	NA	NA	0	0	NA	NA	NA	NA	Non-cooperative	-1	NA	NA	NA	Pair	Pair	NA	NA	NA	NA	NA	NA	NA	NA	NA	NA	NA	NA	NA	NA	NA	-0.445276	Noncooperative
Amadina_fasciata	0	0	0	0	0	0	3	0	0	NA	NA	NA	NA	0	NA	0	NA	NA	NA	0	0	NA	NA	NA	NA	Non-cooperative	-1	NA	NA	NA	Pair	Pair	[807]	NA	NA	NA	NA	NA	NA	NA	NA	NA	NA	NA	NA	NA	NA	-0.445276	Noncooperative
Amalocichla_incerta	0	0	0	0	0	0	1	0	0	NA	NA	NA	0	0	NA	NA	NA	NA	NA	NA	NA	NA	NA	NA	NA	Non-cooperative	-1	NA	NA	NA	Unknown	Pair	NA	Mon	NA	NA	NA	NA	NA	NA	NA	NA	NA	NA	NA	NA	NA	NA	NA
Amalocichla_sclateriana	0	0	0	0	0	0	1	0	0	NA	NA	NA	0	0	NA	NA	NA	NA	NA	NA	NA	NA	NA	NA	NA	Non-cooperative	-1	NA	NA	NA	Unknown	Pair	[434]	NA	NA	NA	NA	NA	NA	NA	NA	NA	NA	NA	NA	NA	NA	NA	NA
Amandava_amandava	0	0	0	0	0	0	4	0	0	NA	NA	NA	NA	0	NA	0	NA	0	NA	0	0	NA	NA	NA	0	Non-cooperative	-1	NA	NA	NA	Pair	Pair	[807,818]	NA	NA	NA	NA	NA	NA	NA	avadavatred	no_fam	no_fam	soc	52	NA	NA	-0.445276	Noncooperative
Amandava_formosa	0	0	0	0	0	0	3	0	0	NA	NA	NA	NA	0	NA	0	NA	NA	NA	0	0	NA	NA	NA	NA	Non-cooperative	-1	NA	NA	NA	Pair	Pair	[833]	NA	NA	NA	NA	NA	NA	NA	NA	NA	NA	NA	NA	NA	NA	-0.445276	Noncooperative
Amandava_subflava	0	0	0	0	0	0	4	0	0	NA	NA	NA	NA	0	NA	0	NA	0	NA	0	0	NA	NA	NA	1	Non-cooperative	-1	NA	NA	NA	Pair	Pair	[807]	NA	NA	NA	NA	NA	NA	NA	waxbillzebra	fam	family	soc	23	NA	NA	-0.445276	Noncooperative
Amaurocichla_bocagei	0	0	0	0	0	0	1	0	0	NA	NA	NA	0	0	NA	NA	NA	NA	NA	NA	NA	NA	NA	NA	NA	Non-cooperative	-1	NA	NA	NA	Unknown	Pair	NA	NA	NA	NA	NA	NA	NA	NA	NA	NA	NA	NA	NA	NA	NA	NA	NA
Amaurospiza_carrizalensis	NA	NA	NA	NA	NA	NA	0	0	0	NA	NA	NA	NA	NA	NA	NA	NA	NA	NA	NA	NA	NA	NA	NA	NA	NA	NA	NA	NA	NA	NA	NA	NA	NA	NA	NA	NA	NA	NA	NA	NA	NA	NA	NA	NA	NA	NA	NA	NA
Amaurospiza_concolor	0	0	0	0	0	0	2	0	0	NA	NA	NA	0	0	NA	NA	NA	0	NA	NA	NA	NA	NA	NA	1	Non-cooperative	-1	NA	NA	NA	Unknown	Pair	NA	NA	NA	NA	NA	NA	NA	NA	seedeaterblue	fam	family	soc	2	NA	NA	NA	NA
Amaurospiza_moesta	0	0	0	0	0	0	2	0	0	NA	NA	NA	0	0	NA	NA	NA	0	NA	NA	NA	NA	NA	NA	0	Non-cooperative	-1	NA	NA	NA	Unknown	Pair	[481]	NA	NA	NA	NA	NA	NA	NA	seedeaterblackishblue	no_fam	no_fam	soc	3	NA	NA	NA	NA
Amblycercus_holosericeus	0	0	0	0	0	0	3	0	0	NA	NA	NA	0	0	NA	NA	NA	0	NA	0	NA	NA	NA	NA	1	Non-cooperative	-1	NA	NA	NA	Unknown	Pair	[998]	NA	NA	NA	NA	NA	NA	NA	caciqueyellowbilled	fam	family	soc	5	NA	NA	-0.445276	NA
Amblyornis_flavifrons	0	0	0	0	0	0	1	0	0	NA	NA	NA	0	0	NA	NA	NA	NA	NA	NA	NA	NA	NA	NA	NA	Non-cooperative	-1	NA	NA	NA	Unknown	Female_only	NA	NA	NA	NA	NA	NA	NA	NA	NA	NA	NA	NA	NA	NA	NA	NA	NA
Amblyornis_inornata	0	0	0	0	0	0	3	0	0	NA	NA	NA	NA	0	NA	0	NA	NA	NA	0	0	NA	NA	NA	NA	Non-cooperative	-1	NA	NA	NA	Female_only	Female_only	NA	NA	NA	NA	NA	NA	NA	NA	NA	NA	NA	NA	NA	NA	NA	-0.445276	Noncooperative
Amblyornis_macgregoriae	0	0	0	0	0	0	3	0	0	NA	NA	NA	NA	0	NA	0	NA	NA	NA	0	0	NA	NA	NA	NA	Non-cooperative	-1	NA	NA	NA	Female_only	Female_only	NA	Lek	NA	NA	NA	NA	NA	NA	NA	NA	NA	NA	NA	NA	NA	-0.445276	Noncooperative
Amblyornis_subalaris	0	0	0	0	0	0	3	0	0	NA	NA	NA	NA	0	NA	0	NA	NA	NA	0	0	NA	NA	NA	NA	Non-cooperative	-1	NA	NA	NA	Female_only	Female_only	NA	NA	NA	NA	NA	NA	NA	NA	NA	NA	NA	NA	NA	NA	NA	-0.445276	Noncooperative
Amblyospiza_albifrons	0	0	0	0	0	0	4	0	0	NA	NA	NA	NA	0	NA	0	NA	0	NA	0	0	NA	NA	NA	0	Non-cooperative	-1	NA	NA	NA	Female_only	Female_only	[807,816]	NA	NA	NA	NA	NA	NA	NA	weavergrosbeak	no_fam	no_fam	soc	38	NA	NA	-0.445276	Noncooperative
Amblyramphus_holosericeus	0	0	0	0	0	0	2	0	0	NA	NA	NA	NA	0	NA	0	NA	NA	NA	0	NA	NA	NA	NA	NA	Non-cooperative	-1	NA	NA	NA	Pair	Pair	NA	NA	NA	NA	NA	NA	NA	NA	NA	NA	NA	NA	NA	NA	NA	-0.445276	NA
Ammodramus_aurifrons	0	0	0	0	0	0	1	0	0	NA	NA	NA	0	0	NA	NA	NA	NA	NA	NA	NA	NA	NA	NA	NA	Non-cooperative	-1	NA	NA	NA	Unknown	Pair	NA	NA	NA	NA	NA	NA	NA	NA	NA	NA	NA	NA	NA	NA	NA	NA	NA
Ammodramus_bairdii	0	0	0	0	0	0	3	0	0	NA	NA	NA	NA	0	NA	0	NA	NA	NA	0	0	NA	NA	NA	NA	Non-cooperative	-1	NA	NA	NA	Pair	Pair	[903]	NA	NA	NA	NA	NA	NA	NA	NA	NA	NA	NA	NA	NA	NA	-0.445276	Noncooperative
Ammodramus_caudacutus	0	0	0	0	0	0	5	0	0	NA	NA	0	NA	0	NA	0	NA	0	NA	0	0	NA	NA	NA	0	Non-cooperative	-1	noncooperative	female only care	NA	Pair	Pair	[900]	Polyg	NA	NA	NA	NA	NA	NA	sparrowsaltmarsh	no_fam	no_fam	ass	52	NA	NA	-0.445276	Noncooperative
Ammodramus_henslowii	0	0	0	0	1	0	2	1	1	NA	NA	NA	0	0	NA	NA	NA	NA	NA	1	0	NA	NA	NA	NA	Non-cooperative	-1	NA	NA	NA	Occasional	Pair	[902]	NA	NA	NA	NA	NA	NA	NA	NA	NA	NA	NA	NA	NA	NA	2.24489	Noncooperative
Ammodramus_humeralis	0	0	0	0	0	0	1	0	0	NA	NA	NA	0	0	NA	NA	NA	NA	NA	NA	NA	NA	NA	NA	NA	Non-cooperative	-1	NA	NA	NA	Unknown	Pair	[886]	NA	NA	NA	NA	NA	NA	NA	NA	NA	NA	NA	NA	NA	NA	NA	NA
Ammodramus_leconteii	0	0	0	0	0	0	4	0	0	NA	NA	NA	NA	0	NA	0	NA	0	NA	0	0	NA	NA	NA	0	Non-cooperative	-1	NA	NA	NA	Pair	Pair	[901]	Mon	NA	NA	NA	NA	NA	NA	sparrowlecontes	no_fam	no_fam	soc	50	NA	NA	-0.445276	Noncooperative
Ammodramus_maritimus	0	0	0	0	0	0	6	0	0	NA	0	0	NA	0	NA	0	NA	0	NA	0	0	NA	NA	NA	0	Non-cooperative	-1	noncooperative	biparental care	NA	Pair	Pair	[899]	Mon	SM	NA	NA	NA	NA	NA	sparrowseaside	no_fam	no_fam	ass	69	NA	Not known to occur	-0.445276	Noncooperative
Ammodramus_nelsoni	0	0	0	0	0	0	1	0	0	NA	NA	NA	0	0	NA	NA	NA	NA	NA	NA	NA	NA	NA	NA	NA	Non-cooperative	-1	NA	NA	NA	NA	NA	NA	NA	NA	NA	NA	NA	NA	NA	NA	NA	NA	NA	NA	NA	NA	NA	NA
Ammodramus_savannarum	1	1	1	1	1	1	0	4	0	NA	NA	NA	NA	1	NA	1	1	1	NA	1	NA	NK	NA	NK	0	Cooperative	-1	NA	NA	NA	Cooperation	Cooperation	[904,905]	Mon	NA	F	NK	majority	pair nesting with unrelated helpers	NA	sparrowgrasshopper	no_fam	nk-coop	ass	128	NA	NA	2.24489	NA
Ammomanes_cinctura	0	0	0	0	0	0	3	0	0	NA	NA	NA	NA	0	NA	0	NA	NA	NA	0	0	NA	NA	NA	NA	Non-cooperative	-1	NA	NA	NA	Pair	Pair	[503,612]	NA	NA	NA	NA	NA	NA	NA	NA	NA	NA	NA	NA	NA	NA	-0.445276	Noncooperative
Ammomanes_deserti	0	0	0	0	0	0	2	0	0	NA	NA	NA	0	0	NA	NA	NA	NA	NA	0	NA	NA	NA	NA	NA	Non-cooperative	-1	NA	NA	NA	Unknown	Pair	[503]	NA	NA	NA	NA	NA	NA	NA	NA	NA	NA	NA	NA	NA	NA	-0.445276	NA
Ammomanes_grayi	NA	1	1	1	1	0	1	2	1	NA	NA	NA	NA	1	NA	0	NA	1	NA	1	NA	NA	NA	K	1	Cooperative	-1	NA	NA	NA	Suspected	Cooperation	[503,612]	NA	NA	NA	NA	NA	NA	NA	larkgrays	coop_fam	coop_families	breed	0	NA	Breeds mostly in pairs, sometimes co-operatively, e.g. 3 birds feeding a fledged chick; solitary, but several pairs may nest fairly close together.¬¨‚Ä†	2.24489	NA
Ammomanes_phoenicura	0	0	0	0	0	0	3	0	0	NA	NA	NA	NA	0	NA	0	NA	NA	NA	0	0	NA	NA	NA	NA	Non-cooperative	-1	NA	NA	NA	Pair	Pair	[612]	NA	NA	NA	NA	NA	NA	NA	NA	NA	NA	NA	NA	NA	NA	-0.445276	Noncooperative
Ampeliceps_coronatus	0	0	0	0	0	0	1	0	0	NA	NA	NA	0	0	NA	NA	NA	NA	NA	NA	NA	NA	NA	NA	NA	Non-cooperative	-1	NA	NA	NA	Unknown	Pair	NA	NA	NA	NA	NA	NA	NA	NA	NA	NA	NA	NA	NA	NA	NA	NA	NA
Amphilais_seebohmi	NA	NA	NA	NA	NA	NA	0	0	0	NA	NA	NA	NA	NA	NA	NA	NA	NA	NA	NA	NA	NA	NA	NA	NA	NA	NA	NA	NA	NA	Unknown	Pair	[525]	NA	NA	NA	NA	NA	NA	NA	NA	NA	NA	NA	NA	NA	NA	NA	NA
Amphispiza_belli	0	0	0	0	0	0	3	0	0	NA	NA	NA	NA	0	NA	0	NA	NA	NA	0	0	NA	NA	NA	NA	Non-cooperative	-1	NA	NA	NA	Pair	Pair	[918]	NA	NA	NA	NA	NA	NA	NA	NA	NA	NA	NA	NA	NA	NA	-0.445276	Noncooperative
Amphispiza_bilineata	0	0	0	0	0	0	4	0	0	NA	NA	NA	NA	0	NA	0	NA	0	NA	0	0	NA	NA	NA	0	Non-cooperative	-1	NA	NA	NA	Pair	Pair	[917]	Mon	NA	NA	NA	NA	NA	NA	sparrowblackthroated	no_fam	no_fam	ass	76	NA	NA	-0.445276	Noncooperative
Amytornis_ballarae	1	1	1	1	1	1	0	2	0	NA	NA	NA	NA	NA	NA	NA	NA	1	NA	1	NA	NA	NA	K	1	NA	NA	NA	NA	NA	NA	NA	NA	NA	NA	NA	NA	NA	NA	NA	grasswrenkalkadoon	coop_fam	coop_families	breed	2	NA	NA	2.24489	NA
Amytornis_barbatus	NA	1	1	1	1	0	1	2	1	NA	NA	NA	NA	1	NA	0	NA	1	NA	1	NA	NA	NA	K	1	Cooperative	-1	NA	NA	NA	Suspected	Cooperation	NA	NA	NA	NA	NA	NA	NA	NA	grasswrengrey	coop_fam	coop_families	ass	10	NA	NA	2.24489	NA
Amytornis_dorotheae	NA	NA	0	1	1	0	1	1	1	NA	NA	NA	NA	1	NA	0	NA	NA	NA	1	NA	NA	NA	NA	NA	Cooperative	-1	NA	NA	NA	Suspected	Cooperation	[437]	NA	NA	NA	NA	NA	NA	NA	NA	NA	NA	NA	NA	NA	NA	2.24489	NA
Amytornis_goyderi	1	1	1	1	1	1	0	2	0	NA	NA	NA	1	1	NA	NA	NA	NA	NA	1	NA	NA	NA	NA	NA	Cooperative	-1	NA	NA	NA	Unknown	Cooperation	NA	NA	NA	NA	NA	NA	NA	NA	NA	NA	NA	NA	NA	NA	NA	2.24489	NA
Amytornis_housei	1	1	1	1	1	1	0	3	0	NA	NA	NA	NA	1	NA	1	NA	1	NA	1	NA	NA	NA	K	1	Cooperative	-1	NA	NA	NA	Cooperation	Cooperation	[441]	NA	NA	NA	NA	NA	NA	NA	grasswrenblack	coop_fam	coop_families	breed	5	NA	NA	2.24489	NA
Amytornis_merrotsyi	NA	NA	NA	NA	NA	NA	0	0	0	NA	NA	NA	NA	NA	NA	NA	NA	NA	NA	NA	NA	NA	NA	NA	NA	NA	NA	NA	NA	NA	NA	NA	NA	NA	NA	NA	NA	NA	NA	NA	NA	NA	NA	NA	NA	NA	NA	NA	NA
Amytornis_purnelli	NA	1	1	1	1	0	1	2	1	1	NA	NA	NA	1	NA	0	NA	NA	NA	1	NA	NA	NA	NA	NA	Cooperative	-1	NA	NA	NA	Suspected	Cooperation	NA	Coop	NA	NA	NA	NA	NA	NA	NA	NA	NA	NA	NA	NA	Not studied.¬¨‚Ä†	2.24489	NA
Amytornis_striatus	1	1	1	1	1	1	0	3	0	NA	NA	NA	NA	1	NA	1	NA	1	NA	1	NA	NA	NA	K	1	Cooperative	-1	NA	NA	NA	Cooperation	Cooperation	[440]	Mon	NA	NA	NA	NA	NA	NA	grasswrenstriated	coop_fam	coop_families	ass	12	NA	NA	2.24489	NA
Amytornis_textilis	1	1	1	1	1	1	0	3	0	NA	NA	NA	NA	1	NA	1	NA	1	NA	1	NA	NA	NA	K	1	Cooperative	-1	NA	NA	NA	Cooperation	Cooperation	[437]	NA	NA	NA	NA	NA	NA	NA	grasswrenthickbilled	coop_fam	coop_families	ass	15	NA	NA	2.24489	NA
Amytornis_woodwardi	1	1	1	1	1	1	0	3	0	NA	NA	NA	NA	1	NA	1	NA	1	NA	1	NA	NA	NA	K	1	Cooperative	-1	NA	NA	NA	Cooperation	Cooperation	[439]	NA	NA	NA	NA	NA	NA	NA	grasswrenwhitethroated	coop_fam	coop_families	breed	6	NA	NA	2.24489	NA
Anaplectes_rubriceps	0	0	0	0	0	0	4	0	0	NA	NA	NA	NA	0	NA	0	NA	0	NA	0	0	NA	NA	NA	0	Non-cooperative	-1	NA	NA	NA	Pair	Pair	[807,816]	NA	NA	NA	NA	NA	NA	NA	weaverredheaded	no_fam	no_fam	soc	0	NA	NA	-0.445276	Noncooperative
Andropadus_ansorgei	0	0	0	0	0	0	2	0	0	NA	NA	NA	0	0	NA	NA	NA	0	NA	NA	NA	NA	NA	NA	1	Non-cooperative	-1	NA	NA	NA	Unknown	Pair	NA	NA	NA	NA	NA	NA	NA	NA	greenbulansorges	fam	family	soc	2	NA	NA	NA	NA
Andropadus_curvirostris	0	0	0	0	0	0	1	0	0	NA	NA	NA	0	0	NA	NA	NA	NA	NA	NA	NA	NA	NA	NA	NA	Non-cooperative	-1	NA	NA	NA	Unknown	Pair	NA	NA	NA	NA	NA	NA	NA	NA	NA	NA	NA	NA	NA	NA	NA	NA	NA
Andropadus_gracilirostris	0	0	0	0	0	0	3	0	0	NA	NA	NA	0	0	NA	NA	NA	0	NA	0	NA	NA	NA	NA	1	Non-cooperative	-1	NA	NA	NA	Unknown	Pair	NA	NA	NA	NA	NA	NA	NA	NA	greenbulslenderbilled	fam	family	soc	2	NA	NA	-0.445276	NA
Andropadus_gracilis	0	0	0	0	0	0	3	0	0	NA	NA	NA	0	0	NA	NA	NA	0	NA	0	NA	NA	NA	NA	1	Non-cooperative	-1	NA	NA	NA	Unknown	Pair	NA	NA	NA	NA	NA	NA	NA	NA	greenbulgrey	fam	family	soc	3	NA	NA	-0.445276	NA
Andropadus_importunus	0	0	0	0	0	0	4	0	0	NA	NA	NA	NA	0	NA	0	NA	0	NA	0	0	NA	NA	NA	0	Non-cooperative	-1	NA	NA	NA	Pair	Pair	NA	NA	NA	NA	NA	NA	NA	NA	greenbulsombre	no_fam	no_fam	ass	4	NA	NA	-0.445276	Noncooperative
Andropadus_latirostris	0	0	0	0	0	0	3	0	0	NA	NA	NA	NA	0	NA	0	NA	NA	NA	0	0	NA	NA	NA	NA	Non-cooperative	-1	NA	NA	NA	Female_only	Female_only	[503,636]	Polyg	NA	NA	NA	NA	NA	NA	NA	NA	NA	NA	NA	NA	NA	-0.445276	Noncooperative
Andropadus_masukuensis	0	0	0	0	0	0	2	0	0	NA	NA	NA	0	0	NA	NA	NA	NA	NA	0	NA	NA	NA	NA	NA	Non-cooperative	-1	NA	NA	NA	Unknown	Pair	NA	NA	NA	NA	NA	NA	NA	NA	NA	NA	NA	NA	NA	NA	NA	-0.445276	NA
Andropadus_milanjensis	0	0	0	0	0	0	3	0	0	NA	NA	NA	NA	0	NA	0	NA	NA	NA	0	0	NA	NA	NA	NA	Non-cooperative	-1	NA	NA	NA	Pair	Pair	NA	NA	NA	NA	NA	NA	NA	NA	NA	NA	NA	NA	NA	NA	NA	-0.445276	Noncooperative
Andropadus_montanus	0	0	0	0	0	0	1	0	0	NA	NA	NA	0	0	NA	NA	NA	NA	NA	NA	NA	NA	NA	NA	NA	Non-cooperative	-1	NA	NA	NA	Unknown	Pair	NA	NA	NA	NA	NA	NA	NA	NA	NA	NA	NA	NA	NA	NA	NA	NA	NA
Andropadus_nigriceps	0	0	0	0	0	0	3	0	0	NA	NA	NA	NA	NA	NA	0	NA	0	NA	NA	0	NA	NA	NA	1	NA	NA	NA	NA	NA	Pair	Pair	NA	NA	NA	NA	NA	NA	NA	NA	greenbuleasternmountain	fam	family	soc	2	NA	NA	NA	Noncooperative
Andropadus_tephrolaemus	0	0	0	0	0	0	4	0	0	NA	NA	NA	NA	0	NA	0	NA	0	NA	0	0	NA	NA	NA	1	Non-cooperative	-1	NA	NA	NA	Pair	Pair	[636]	NA	NA	NA	NA	NA	NA	NA	greenbulwesternmountain	fam	family	soc	5	NA	NA	-0.445276	Noncooperative
Andropadus_virens	0	0	0	0	0	0	3	0	0	NA	NA	NA	NA	0	NA	0	NA	NA	NA	0	0	NA	NA	NA	NA	Non-cooperative	-1	NA	NA	NA	Pair	Pair	NA	NA	NA	NA	NA	NA	NA	NA	NA	NA	NA	NA	NA	NA	NA	-0.445276	Noncooperative
Androphobus_viridis	0	0	0	0	0	0	1	0	0	NA	NA	NA	0	0	NA	NA	NA	NA	NA	NA	NA	NA	NA	NA	NA	Non-cooperative	-1	NA	NA	NA	Unknown	Pair	[434]	NA	NA	NA	NA	NA	NA	NA	NA	NA	NA	NA	NA	NA	NA	NA	NA
Anisognathus_igniventris	0	0	0	0	0	0	1	0	0	NA	NA	NA	0	0	NA	NA	NA	NA	NA	NA	NA	NA	NA	NA	NA	Non-cooperative	-1	NA	NA	NA	Unknown	Pair	NA	Mon	NA	NA	NA	NA	NA	NA	NA	NA	NA	NA	NA	NA	NA	NA	NA
Anisognathus_lacrymosus	0	0	0	0	0	0	1	0	0	NA	NA	NA	0	0	NA	NA	NA	NA	NA	NA	NA	NA	NA	NA	NA	Non-cooperative	-1	NA	NA	NA	Unknown	Pair	NA	NA	NA	NA	NA	NA	NA	NA	NA	NA	NA	NA	NA	NA	NA	NA	NA
Anisognathus_melanogenys	0	0	0	0	0	0	1	0	0	NA	NA	NA	0	0	NA	NA	NA	NA	NA	NA	NA	NA	NA	NA	NA	Non-cooperative	-1	NA	NA	NA	Unknown	Pair	NA	NA	NA	NA	NA	NA	NA	NA	NA	NA	NA	NA	NA	NA	NA	NA	NA
Anisognathus_notabilis	0	0	0	0	0	0	1	0	0	NA	NA	NA	0	0	NA	NA	NA	NA	NA	NA	NA	NA	NA	NA	NA	Non-cooperative	-1	NA	NA	NA	Unknown	Pair	NA	NA	NA	NA	NA	NA	NA	NA	NA	NA	NA	NA	NA	NA	NA	NA	NA
Anisognathus_somptuosus	0	0	0	0	0	0	1	0	0	NA	NA	NA	0	0	NA	NA	NA	NA	NA	NA	NA	NA	NA	NA	NA	Non-cooperative	-1	NA	NA	NA	Unknown	Pair	[957]	NA	NA	NA	NA	NA	NA	NA	NA	NA	NA	NA	NA	NA	NA	NA	NA
Anomalospiza_imberbis	0	0	0	0	0	0	4	0	0	NA	NA	NA	0	0	NA	NA	NA	0	NA	0	0	NA	NA	NA	0	Non-cooperative	-1	NA	NA	NA	Brood_parasite	Brood_parasite	[807,808]	NA	NA	NA	NA	NA	NA	NA	finchcuckoo	no_fam	no_fam	breed	24	NA	NA	-0.445276	Noncooperative
Anthochaera_carunculata	0	0	0	0	1	0	2	1	1	NA	NA	NA	0	0	NA	NA	NA	NA	NA	1	0	NA	NA	NA	NA	Non-cooperative	-1	NA	NA	NA	Occasional	Pair	NA	Mon	NA	NA	NA	NA	NA	NA	NA	NA	NA	NA	NA	NA	Solitary, but occasionally communal nester. Apparent co-operative breeding observed occasionally‚Äö√Ñ¬∂ chicksvideo brooded by both sexes, mostly by female, fed by both about equally, immatures (assumed from previous brood) occasionally make small contribution to feeding of young	2.24489	Noncooperative
Anthochaera_chrysoptera	NA	NA	0	1	1	0	1	1	1	NA	NA	NA	NA	1	NA	0	NA	NA	NA	1	NA	NA	NA	NA	NA	Cooperative	-1	NA	NA	NA	Suspected	Cooperation	NA	Mon	NA	NA	NA	NA	NA	NA	NA	NA	NA	NA	NA	NA	NA	2.24489	NA
Anthochaera_lunulata	0	0	0	0	0	0	1	0	0	NA	NA	NA	NA	NA	NA	NA	NA	NA	NA	0	NA	NA	NA	NA	NA	NA	NA	NA	NA	NA	Unknown	Pair	NA	NA	NA	NA	NA	NA	NA	NA	NA	NA	NA	NA	NA	NA	NA	-0.445276	NA
Anthochaera_paradoxa	0	0	0	0	0	0	4	0	0	NA	NA	NA	NA	0	NA	0	NA	0	NA	0	0	NA	NA	NA	0	Non-cooperative	-1	NA	NA	NA	Pair	Pair	NA	Mon	NA	NA	NA	NA	NA	NA	wattlebirdyellow	no_fam	no_fam	soc	4	NA	NA	-0.445276	Noncooperative
Anthornis_melanura	0	0	0	0	0	0	3	0	0	NA	NA	NA	NA	0	NA	0	NA	NA	NA	0	0	NA	NA	NA	NA	Non-cooperative	-1	NA	NA	NA	Pair	Pair	[332]	NA	NA	NA	NA	NA	NA	NA	NA	NA	NA	NA	NA	NA	NA	-0.445276	Noncooperative
Anthoscopus_caroli	NA	1	1	1	1	0	1	2	1	NA	NA	NA	NA	1	NA	0	NA	1	NA	1	NA	NA	NA	K	1	Cooperative	-1	NA	NA	NA	Suspected	Cooperation	[512]	NA	NA	NA	NA	NA	NA	NA	pendulinetitafrican	coop_fam	coop_families	soc	12	NA	NA	2.24489	NA
Anthoscopus_flavifrons	NA	0	0	0	0	0	1	0	0	NA	NA	NA	NA	1	NA	0	NA	NA	NA	NA	NA	NA	NA	NA	NA	Cooperative	-1	NA	NA	NA	Suspected	Cooperation	NA	NA	NA	NA	NA	NA	NA	NA	NA	NA	NA	NA	NA	NA	NA	NA	NA
Anthoscopus_minutus	1	1	1	1	1	0	1	5	1	NA	NA	NA	NA	1	NA	0	1	1	1	1	1	K	NA	K	1	Cooperative	-1	NA	NA	NA	Suspected	Cooperation	NA	NA	NA	F	K	not_specified	pair nesting with (presumed) related helpers	NA	pendulinetitsouthern	coop_fam	coop_families	soc	10	1	Monogamous; often co-operative breeder, with helpers from pair‚Äö√Ñ√∂‚àö√ë‚àö¬•s previous broods (in a study of several breeding units, eleven were pairs, two trios and one a group of four)	2.24489	Cooperative
Anthoscopus_musculus	NA	1	1	1	1	0	1	2	1	NA	NA	NA	1	1	NA	NA	NA	0	NA	1	NA	NA	NA	NA	1	Cooperative	-1	NA	NA	NA	Unknown	Cooperation	NA	NA	NA	NA	NA	NA	NA	NA	pendulinetitmousecoloured	fam	family	soc	3	NA	NA	2.24489	NA
Anthoscopus_parvulus	1	1	1	1	1	1	0	2	0	NA	NA	NA	1	1	NA	NA	NA	NA	NA	1	NA	NA	NA	NA	NA	Cooperative	-1	NA	NA	NA	Unknown	Cooperation	NA	NA	NA	NA	NA	NA	NA	NA	NA	NA	NA	NA	NA	NA	NA	2.24489	NA
Anthoscopus_punctifrons	1	1	1	1	1	1	0	2	0	NA	NA	NA	1	1	NA	NA	NA	NA	NA	1	NA	NA	NA	NA	NA	Cooperative	-1	NA	NA	NA	Unknown	Cooperation	NA	NA	NA	NA	NA	NA	NA	NA	NA	NA	NA	NA	NA	NA	NA	2.24489	NA
Anthreptes_anchietae	0	0	0	0	0	0	2	0	0	NA	NA	NA	0	0	NA	NA	NA	NA	NA	0	NA	NA	NA	NA	NA	Non-cooperative	-1	NA	NA	NA	Unknown	Pair	NA	NA	NA	NA	NA	NA	NA	NA	NA	NA	NA	NA	NA	NA	NA	-0.445276	NA
Anthreptes_aurantium	0	0	0	0	1	0	2	1	1	NA	NA	NA	NA	0	NA	0	NA	NA	NA	1	0	NA	NA	NA	NA	Non-cooperative	-1	NA	NA	NA	Pair	Pair	NA	NA	NA	NA	NA	NA	NA	NA	NA	NA	NA	NA	NA	NA	NA	2.24489	Noncooperative
Anthreptes_collaris	0	0	0	0	0	0	3	0	0	NA	NA	NA	NA	0	NA	0	NA	NA	NA	0	0	NA	NA	NA	NA	Non-cooperative	-1	NA	NA	NA	Pair	Pair	NA	NA	NA	NA	NA	NA	NA	NA	NA	NA	NA	NA	NA	NA	NA	-0.445276	Noncooperative
Anthreptes_fraseri	0	0	0	0	0	0	2	0	0	NA	NA	NA	NA	0	NA	0	NA	NA	NA	NA	0	NA	NA	NA	NA	Non-cooperative	-1	NA	NA	NA	Pair	Pair	[512,797]	NA	NA	NA	NA	NA	NA	NA	NA	NA	NA	NA	NA	NA	NA	NA	Noncooperative
Anthreptes_gabonicus	0	0	0	0	0	0	3	0	0	NA	NA	NA	NA	0	NA	0	NA	NA	NA	0	0	NA	NA	NA	NA	Non-cooperative	-1	NA	NA	NA	Pair	Pair	[512,797]	NA	NA	NA	NA	NA	NA	NA	NA	NA	NA	NA	NA	NA	NA	-0.445276	Noncooperative
Anthreptes_longuemarei	0	0	0	0	0	0	4	0	0	NA	NA	NA	NA	0	NA	0	NA	0	NA	0	0	NA	NA	NA	1	Non-cooperative	-1	NA	NA	NA	Pair	Pair	NA	NA	NA	NA	NA	NA	NA	NA	sunbirdwesternvioletbacked	fam	family	soc	9	NA	NA	-0.445276	Noncooperative
Anthreptes_malacensis	0	0	0	0	0	0	3	0	0	NA	NA	NA	NA	0	NA	0	NA	NA	NA	0	0	NA	NA	NA	NA	Non-cooperative	-1	NA	NA	NA	Pair	Pair	NA	NA	NA	NA	NA	NA	NA	NA	NA	NA	NA	NA	NA	NA	NA	-0.445276	Noncooperative
Anthreptes_metallicus	0	0	0	0	0	0	3	0	0	NA	NA	NA	NA	0	NA	0	NA	NA	NA	0	0	NA	NA	NA	NA	Non-cooperative	-1	NA	NA	NA	Pair	Pair	NA	NA	NA	NA	NA	NA	NA	NA	NA	NA	NA	NA	NA	NA	NA	-0.445276	Noncooperative
Anthreptes_neglectus	0	0	0	0	0	0	2	0	0	NA	NA	NA	NA	0	NA	0	NA	NA	NA	NA	0	NA	NA	NA	NA	Non-cooperative	-1	NA	NA	NA	Pair	Pair	NA	NA	NA	NA	NA	NA	NA	NA	NA	NA	NA	NA	NA	NA	NA	NA	Noncooperative
Anthreptes_orientalis	0	0	0	0	0	0	2	0	0	NA	NA	NA	0	0	NA	NA	NA	NA	NA	0	NA	NA	NA	NA	NA	Non-cooperative	-1	NA	NA	NA	Unknown	Pair	NA	NA	NA	NA	NA	NA	NA	NA	NA	NA	NA	NA	NA	NA	NA	-0.445276	NA
Anthreptes_pallidigaster	0	0	0	0	0	0	3	0	0	NA	NA	NA	NA	0	NA	0	NA	NA	NA	0	0	NA	NA	NA	NA	Non-cooperative	-1	NA	NA	NA	Pair	Pair	NA	NA	NA	NA	NA	NA	NA	NA	NA	NA	NA	NA	NA	NA	NA	-0.445276	Noncooperative
Anthreptes_platurus	0	0	0	0	0	0	3	0	0	NA	NA	NA	NA	0	NA	0	NA	NA	NA	0	0	NA	NA	NA	NA	Non-cooperative	-1	NA	NA	NA	Pair	Pair	NA	NA	NA	NA	NA	NA	NA	NA	NA	NA	NA	NA	NA	NA	NA	-0.445276	Noncooperative
Anthreptes_rectirostris	1	1	1	1	1	1	0	3	0	NA	NA	NA	NA	1	NA	1	NA	1	NA	1	NA	NA	NA	K	1	Cooperative	-1	NA	NA	NA	Cooperation	Cooperation	NA	NA	NA	NA	NA	NA	NA	NA	sunbirdgreen	coop_fam	coop_families	breed	5	NA	NA	2.24489	NA
Anthreptes_reichenowi	0	0	0	0	0	0	4	0	0	NA	NA	NA	NA	0	NA	0	NA	0	NA	0	0	NA	NA	NA	0	Non-cooperative	-1	NA	NA	NA	Pair	Pair	NA	NA	NA	NA	NA	NA	NA	NA	sunbirdplainbacked	no_fam	no_fam	soc	15	NA	NA	-0.445276	Noncooperative
Anthreptes_rhodolaemus	0	0	0	0	0	0	3	0	0	NA	NA	NA	NA	0	NA	0	NA	NA	NA	0	0	NA	NA	NA	NA	Non-cooperative	-1	NA	NA	NA	Pair	Pair	NA	NA	NA	NA	NA	NA	NA	NA	NA	NA	NA	NA	NA	NA	NA	-0.445276	Noncooperative
Anthreptes_rubritorques	0	0	0	0	0	0	3	0	0	NA	NA	NA	NA	0	NA	0	NA	NA	NA	0	0	NA	NA	NA	NA	Non-cooperative	-1	NA	NA	NA	Female_only	Female_only	NA	NA	NA	NA	NA	NA	NA	NA	NA	NA	NA	NA	NA	NA	NA	-0.445276	Noncooperative
Anthreptes_simplex	0	0	0	0	0	0	2	0	0	NA	NA	NA	0	0	NA	NA	NA	NA	NA	0	NA	NA	NA	NA	NA	Non-cooperative	-1	NA	NA	NA	Unknown	Pair	[797]	NA	NA	NA	NA	NA	NA	NA	NA	NA	NA	NA	NA	NA	NA	-0.445276	NA
Anthreptes_singalensis	0	0	0	0	0	0	3	0	0	NA	NA	NA	NA	0	NA	0	NA	NA	NA	0	0	NA	NA	NA	NA	Non-cooperative	-1	NA	NA	NA	Pair	Pair	NA	NA	NA	NA	NA	NA	NA	NA	NA	NA	NA	NA	NA	NA	NA	-0.445276	Noncooperative
Anthus_antarcticus	0	0	0	0	0	0	2	0	0	NA	NA	NA	NA	0	NA	0	NA	NA	NA	NA	0	NA	NA	NA	NA	Non-cooperative	-1	NA	NA	NA	Pair	Pair	NA	NA	NA	NA	NA	NA	NA	NA	NA	NA	NA	NA	NA	NA	NA	NA	Noncooperative
Anthus_berthelotii	0	0	0	0	0	0	3	0	0	NA	NA	NA	NA	0	NA	0	NA	NA	NA	0	0	NA	NA	NA	NA	Non-cooperative	-1	NA	NA	NA	Pair	Pair	NA	NA	NA	NA	NA	NA	NA	NA	NA	NA	NA	NA	NA	NA	NA	-0.445276	Noncooperative
Anthus_bogotensis	0	0	0	0	0	0	1	0	0	NA	NA	NA	0	0	NA	NA	NA	NA	NA	NA	NA	NA	NA	NA	NA	Non-cooperative	-1	NA	NA	NA	Unknown	Pair	NA	NA	NA	NA	NA	NA	NA	NA	NA	NA	NA	NA	NA	NA	NA	NA	NA
Anthus_brachyurus	0	0	0	0	0	0	2	0	0	NA	NA	NA	0	0	NA	NA	NA	NA	NA	0	NA	NA	NA	NA	NA	Non-cooperative	-1	NA	NA	NA	Unknown	Pair	NA	NA	NA	NA	NA	NA	NA	NA	NA	NA	NA	NA	NA	NA	NA	-0.445276	NA
Anthus_caffer	0	0	0	0	0	0	4	0	0	NA	NA	NA	NA	0	NA	0	NA	0	NA	0	0	NA	NA	NA	0	Non-cooperative	-1	NA	NA	NA	Pair	Pair	NA	NA	NA	NA	NA	NA	NA	NA	pipitbush	no_fam	no_fam	soc	7	NA	NA	-0.445276	Noncooperative
Anthus_campestris	0	0	0	0	0	0	4	0	0	NA	NA	NA	NA	0	NA	0	NA	0	NA	0	0	NA	NA	NA	0	Non-cooperative	-1	NA	NA	NA	Pair	Pair	NA	NA	NA	NA	NA	NA	NA	NA	pipittawny	no_fam	no_fam	ass	142	NA	NA	-0.445276	Noncooperative
Anthus_cervinus	0	0	0	0	0	0	3	0	0	NA	NA	NA	NA	0	NA	0	NA	NA	NA	0	0	NA	NA	NA	NA	Non-cooperative	-1	NA	NA	NA	Pair	Pair	[872]	NA	NA	NA	NA	NA	NA	NA	NA	NA	NA	NA	NA	NA	NA	-0.445276	Noncooperative
Anthus_chacoensis	0	0	0	0	0	0	1	0	0	NA	NA	NA	0	0	NA	NA	NA	NA	NA	NA	NA	NA	NA	NA	NA	Non-cooperative	-1	NA	NA	NA	Unknown	Pair	NA	NA	NA	NA	NA	NA	NA	NA	NA	NA	NA	NA	NA	NA	NA	NA	NA
Anthus_chloris	0	0	0	0	0	0	3	0	0	NA	NA	NA	0	0	NA	NA	NA	NA	NA	0	0	NA	NA	NA	NA	Non-cooperative	-1	NA	NA	NA	NA	NA	NA	NA	NA	NA	NA	NA	NA	NA	NA	NA	NA	NA	NA	NA	NA	-0.445276	Noncooperative
Anthus_correndera	0	0	0	0	0	0	2	0	0	NA	NA	NA	NA	0	NA	0	NA	NA	NA	NA	0	NA	NA	NA	NA	Non-cooperative	-1	NA	NA	NA	Pair	Pair	NA	NA	NA	NA	NA	NA	NA	NA	NA	NA	NA	NA	NA	NA	NA	NA	Noncooperative
Anthus_crenatus	0	0	0	0	0	0	4	0	0	NA	NA	NA	NA	0	NA	0	NA	0	NA	0	0	NA	NA	NA	0	Non-cooperative	-1	NA	NA	NA	Pair	Pair	NA	NA	NA	NA	NA	NA	NA	NA	pipityellowtufted	no_fam	no_fam	soc	6	NA	NA	-0.445276	Noncooperative
Anthus_furcatus	0	0	0	0	0	0	3	0	0	NA	NA	NA	NA	0	NA	0	NA	0	NA	NA	0	NA	NA	NA	0	Non-cooperative	-1	NA	NA	NA	Female_only	Female_only	[872,878]	NA	NA	NA	NA	NA	NA	NA	pipitshortbilled	no_fam	no_fam	soc	4	NA	NA	NA	Noncooperative
Anthus_godlewskii	0	0	0	0	0	0	3	0	0	NA	NA	NA	NA	0	NA	0	NA	NA	NA	0	0	NA	NA	NA	NA	Non-cooperative	-1	NA	NA	NA	Pair	Pair	NA	NA	NA	NA	NA	NA	NA	NA	NA	NA	NA	NA	NA	NA	NA	-0.445276	Noncooperative
Anthus_gustavi	0	0	0	0	0	0	3	0	0	NA	NA	NA	NA	0	NA	0	NA	NA	NA	0	0	NA	NA	NA	NA	Non-cooperative	-1	NA	NA	NA	Pair	Pair	NA	NA	NA	NA	NA	NA	NA	NA	NA	NA	NA	NA	NA	NA	NA	-0.445276	Noncooperative
Anthus_gutturalis	0	0	0	0	0	0	1	0	0	NA	NA	NA	0	0	NA	NA	NA	NA	NA	NA	NA	NA	NA	NA	NA	Non-cooperative	-1	NA	NA	NA	Unknown	Pair	NA	NA	NA	NA	NA	NA	NA	NA	NA	NA	NA	NA	NA	NA	NA	NA	NA
Anthus_hellmayri	0	0	0	0	0	0	1	0	0	NA	NA	NA	0	0	NA	NA	NA	NA	NA	NA	NA	NA	NA	NA	NA	Non-cooperative	-1	NA	NA	NA	Unknown	Pair	[872]	NA	NA	NA	NA	NA	NA	NA	NA	NA	NA	NA	NA	NA	NA	NA	NA
Anthus_hodgsoni	0	0	0	0	0	0	3	0	0	NA	NA	NA	NA	0	NA	0	NA	NA	NA	0	0	NA	NA	NA	NA	Non-cooperative	-1	NA	NA	NA	Pair	Pair	[872]	NA	NA	NA	NA	NA	NA	NA	NA	NA	NA	NA	NA	NA	NA	-0.445276	Noncooperative
Anthus_hoeschi	0	0	0	0	0	0	4	0	0	NA	NA	NA	NA	0	NA	0	NA	0	NA	0	0	NA	NA	NA	0	Non-cooperative	-1	NA	NA	NA	Pair	Pair	NA	NA	NA	NA	NA	NA	NA	NA	pipitmountain	no_fam	no_fam	soc	4	NA	NA	-0.445276	Noncooperative
Anthus_leucophrys	0	0	0	0	0	0	4	0	0	NA	NA	NA	NA	0	NA	0	NA	0	NA	0	0	NA	NA	NA	0	Non-cooperative	-1	NA	NA	NA	Pair	Pair	NA	NA	NA	NA	NA	NA	NA	NA	pipitplainbacked	no_fam	no_fam	soc	10	NA	NA	-0.445276	Noncooperative
Anthus_lineiventris	0	0	0	0	0	0	3	0	0	NA	NA	NA	NA	0	NA	0	NA	NA	NA	0	0	NA	NA	NA	NA	Non-cooperative	-1	NA	NA	NA	Pair	Pair	NA	NA	NA	NA	NA	NA	NA	NA	NA	NA	NA	NA	NA	NA	NA	-0.445276	Noncooperative
Anthus_longicaudatus	NA	NA	NA	NA	NA	NA	0	0	0	NA	NA	NA	NA	NA	NA	NA	NA	NA	NA	NA	NA	NA	NA	NA	NA	NA	NA	NA	NA	NA	NA	NA	NA	NA	NA	NA	NA	NA	NA	NA	NA	NA	NA	NA	NA	NA	NA	NA	NA
Anthus_lutescens	0	0	0	0	0	0	2	0	0	NA	NA	NA	NA	0	NA	0	NA	NA	NA	NA	0	NA	NA	NA	NA	Non-cooperative	-1	NA	NA	NA	Pair	Pair	NA	NA	NA	NA	NA	NA	NA	NA	NA	NA	NA	NA	NA	NA	NA	NA	Noncooperative
Anthus_melindae	0	0	0	0	0	0	3	0	0	NA	NA	NA	NA	0	NA	0	NA	NA	NA	0	0	NA	NA	NA	NA	Non-cooperative	-1	NA	NA	NA	Pair	Pair	NA	NA	NA	NA	NA	NA	NA	NA	NA	NA	NA	NA	NA	NA	NA	-0.445276	Noncooperative
Anthus_nattereri	0	0	0	0	0	0	1	0	0	NA	NA	NA	0	0	NA	NA	NA	NA	NA	NA	NA	NA	NA	NA	NA	Non-cooperative	-1	NA	NA	NA	Unknown	Pair	NA	NA	NA	NA	NA	NA	NA	NA	NA	NA	NA	NA	NA	NA	NA	NA	NA
Anthus_nilghiriensis	0	0	0	0	0	0	2	0	0	NA	NA	NA	0	0	NA	NA	NA	NA	NA	0	NA	NA	NA	NA	NA	Non-cooperative	-1	NA	NA	NA	Unknown	Pair	NA	NA	NA	NA	NA	NA	NA	NA	NA	NA	NA	NA	NA	NA	NA	-0.445276	NA
Anthus_novaeseelandiae	0	0	0	0	0	0	4	0	0	NA	NA	NA	NA	0	NA	0	NA	0	NA	0	0	NA	NA	NA	0	Non-cooperative	-1	NA	NA	NA	Pair	Pair	NA	Mon	NA	NA	NA	NA	NA	NA	pipitaustralasian	no_fam	no_fam	soc	153	NA	NA	-0.445276	Noncooperative
Anthus_pallidiventris	0	0	0	0	0	0	1	0	0	NA	NA	NA	0	0	NA	NA	NA	NA	NA	NA	NA	NA	NA	NA	NA	Non-cooperative	-1	NA	NA	NA	Unknown	Pair	NA	NA	NA	NA	NA	NA	NA	NA	NA	NA	NA	NA	NA	NA	NA	NA	NA
Anthus_petrosus	0	0	0	0	0	0	3	0	0	NA	NA	NA	NA	0	NA	0	NA	NA	NA	0	0	NA	NA	NA	NA	Non-cooperative	-1	NA	NA	NA	Pair	Pair	[615,872]	NA	NA	NA	NA	NA	NA	NA	NA	NA	NA	NA	NA	NA	NA	-0.445276	Noncooperative
Anthus_pratensis	0	0	0	0	1	0	3	1	1	NA	NA	NA	0	0	NA	NA	NA	0	NA	1	0	NA	NA	NA	0	Non-cooperative	-1	NA	NA	NA	Occasional	Pair	[615,872]	Mon	NA	NA	NA	NA	NA	NA	pipitmeadow	no_fam	no_fam	ass	283	NA	incubationvideo¬†13 days, by female alone, occasionally assisted by male; chicks¬†fedphoto¬†by both parents for c. 12¬∑5 days, may leave nest before able to fly; post-fledging care by both parents, for c. 12‚Äì14 days.	2.24489	Noncooperative
Anthus_richardi	0	0	0	0	0	0	3	0	0	NA	NA	NA	NA	0	NA	0	NA	NA	NA	0	0	NA	NA	NA	NA	Non-cooperative	-1	NA	NA	NA	Pair	Pair	NA	NA	NA	NA	NA	NA	NA	NA	NA	NA	NA	NA	NA	NA	NA	-0.445276	Noncooperative
Anthus_roseatus	0	0	0	0	0	0	3	0	0	NA	NA	NA	NA	0	NA	0	NA	NA	NA	0	0	NA	NA	NA	NA	Non-cooperative	-1	NA	NA	NA	Pair	Pair	NA	NA	NA	NA	NA	NA	NA	NA	NA	NA	NA	NA	NA	NA	NA	-0.445276	Noncooperative
Anthus_rubescens	0	0	0	0	0	0	4	0	0	NA	NA	NA	NA	0	NA	0	NA	0	NA	0	0	NA	NA	NA	0	Non-cooperative	-1	NA	NA	NA	Pair	Pair	[872,876]	Mon	NA	NA	NA	NA	NA	NA	pipitamerican	no_fam	no_fam	ass	37	NA	NA	-0.445276	Noncooperative
Anthus_rufulus	0	0	0	0	0	0	2	0	0	NA	NA	NA	NA	0	NA	0	NA	NA	NA	NA	0	NA	NA	NA	NA	Non-cooperative	-1	NA	NA	NA	Pair	Pair	NA	NA	NA	NA	NA	NA	NA	NA	NA	NA	NA	NA	NA	NA	NA	NA	Noncooperative
Anthus_similis	0	0	0	0	0	0	4	0	0	NA	NA	NA	NA	0	NA	0	NA	0	NA	0	0	NA	NA	NA	0	Non-cooperative	-1	NA	NA	NA	Pair	Pair	NA	NA	NA	NA	NA	NA	NA	NA	pipitlongbilled	no_fam	no_fam	soc	32	NA	NA	-0.445276	Noncooperative
Anthus_sokokensis	0	0	0	0	0	0	1	0	0	NA	NA	NA	0	0	NA	NA	NA	NA	NA	NA	NA	NA	NA	NA	NA	Non-cooperative	-1	NA	NA	NA	Unknown	Pair	NA	NA	NA	NA	NA	NA	NA	NA	NA	NA	NA	NA	NA	NA	NA	NA	NA
Anthus_spinoletta	0	0	0	0	0	0	4	0	0	NA	0	NA	NA	0	NA	0	NA	NA	NA	0	0	NA	NA	NA	NA	Non-cooperative	-1	NA	NA	NA	Pair	Pair	NA	Mon	SM,PG,PA	NA	NA	NA	NA	NA	NA	NA	NA	NA	NA	NA	NA	-0.445276	Noncooperative
Anthus_spragueii	0	0	0	0	0	0	3	0	0	NA	NA	NA	NA	0	NA	0	NA	NA	NA	0	0	NA	NA	NA	NA	Non-cooperative	-1	NA	NA	NA	Female_only	Female_only	[872,877]	NA	NA	NA	NA	NA	NA	NA	NA	NA	NA	NA	NA	NA	NA	-0.445276	Noncooperative
Anthus_sylvanus	0	0	0	0	0	0	3	0	0	NA	NA	NA	NA	0	NA	0	NA	NA	NA	0	0	NA	NA	NA	NA	Non-cooperative	-1	NA	NA	NA	Pair	Pair	[872]	NA	NA	NA	NA	NA	NA	NA	NA	NA	NA	NA	NA	NA	NA	-0.445276	Noncooperative
Anthus_trivialis	0	0	0	0	1	0	3	1	1	NA	NA	NA	0	0	NA	NA	NA	0	NA	1	0	NA	NA	NA	0	Non-cooperative	-1	NA	NA	NA	Occasional	Pair	[615,872]	NA	NA	NA	NA	NA	NA	NA	pipittree	no_fam	no_fam	ass	153	NA	NA	2.24489	Noncooperative
Anthus_vaalensis	0	0	0	0	0	0	2	0	0	NA	NA	NA	0	0	NA	NA	NA	NA	NA	0	NA	NA	NA	NA	NA	Non-cooperative	-1	NA	NA	NA	Unknown	Pair	NA	NA	NA	NA	NA	NA	NA	NA	NA	NA	NA	NA	NA	NA	NA	-0.445276	NA
Apalis_alticola	0	0	0	0	0	0	1	0	0	NA	NA	NA	0	0	NA	NA	NA	NA	NA	NA	NA	NA	NA	NA	NA	Non-cooperative	-1	NA	NA	NA	Unknown	Pair	NA	NA	NA	NA	NA	NA	NA	NA	NA	NA	NA	NA	NA	NA	NA	NA	NA
Apalis_argentea	NA	NA	NA	NA	NA	NA	0	0	0	NA	NA	NA	NA	NA	NA	NA	NA	NA	NA	NA	NA	NA	NA	NA	NA	NA	NA	NA	NA	NA	Subspp	Subspp	NA	NA	NA	NA	NA	NA	NA	NA	NA	NA	NA	NA	NA	NA	NA	NA	NA
Apalis_bamendae	0	0	0	0	0	0	1	0	0	NA	NA	NA	0	0	NA	NA	NA	NA	NA	NA	NA	NA	NA	NA	NA	Non-cooperative	-1	NA	NA	NA	Unknown	Pair	NA	NA	NA	NA	NA	NA	NA	NA	NA	NA	NA	NA	NA	NA	NA	NA	NA
Apalis_binotata	0	0	0	0	0	0	4	0	0	NA	NA	NA	NA	0	NA	0	NA	0	NA	0	0	NA	NA	NA	1	Non-cooperative	-1	NA	NA	NA	Pair	Pair	NA	NA	NA	NA	NA	NA	NA	NA	apalismasked	fam	family	soc	5	NA	NA	-0.445276	Noncooperative
Apalis_chapini	0	0	0	0	0	0	3	0	0	NA	NA	NA	NA	0	NA	0	NA	0	NA	NA	0	NA	NA	NA	1	Non-cooperative	-1	NA	NA	NA	Pair	Pair	NA	NA	NA	NA	NA	NA	NA	NA	apalischapins	fam	family	soc	2	NA	NA	NA	Noncooperative
Apalis_chariessa	0	0	0	0	0	0	3	0	0	NA	NA	NA	NA	0	NA	0	NA	NA	NA	0	0	NA	NA	NA	NA	Non-cooperative	-1	NA	NA	NA	Pair	Pair	NA	NA	NA	NA	NA	NA	NA	NA	NA	NA	NA	NA	NA	NA	NA	-0.445276	Noncooperative
Apalis_chirindensis	0	0	0	0	0	0	3	0	0	NA	NA	NA	NA	0	NA	0	NA	0	NA	NA	0	NA	NA	NA	1	Non-cooperative	-1	NA	NA	NA	Pair	Pair	NA	NA	NA	NA	NA	NA	NA	NA	apalischirinda	fam	family	soc	8	NA	NA	NA	Noncooperative
Apalis_cinerea	0	0	0	0	0	0	2	0	0	NA	NA	NA	0	0	NA	NA	NA	NA	NA	0	NA	NA	NA	NA	NA	Non-cooperative	-1	NA	NA	NA	Unknown	Pair	NA	NA	NA	NA	NA	NA	NA	NA	NA	NA	NA	NA	NA	NA	NA	-0.445276	NA
Apalis_flavida	0	0	0	0	0	0	4	0	0	NA	NA	NA	NA	0	NA	0	NA	0	NA	0	0	NA	NA	NA	1	Non-cooperative	-1	NA	NA	NA	Pair	Pair	NA	NA	NA	NA	NA	NA	NA	NA	apalisyellowbreasted	fam	family	soc	18	NA	NA	-0.445276	Noncooperative
Apalis_flavigularis	NA	NA	NA	NA	NA	NA	0	0	0	NA	NA	NA	NA	NA	NA	NA	NA	NA	NA	NA	NA	NA	NA	NA	NA	NA	NA	NA	NA	NA	NA	NA	NA	NA	NA	NA	NA	NA	NA	NA	NA	NA	NA	NA	NA	NA	NA	NA	NA
Apalis_fuscigularis	NA	NA	NA	NA	NA	NA	0	0	0	NA	NA	NA	NA	NA	NA	NA	NA	NA	NA	NA	NA	NA	NA	NA	NA	NA	NA	NA	NA	NA	NA	NA	NA	NA	NA	NA	NA	NA	NA	NA	NA	NA	NA	NA	NA	NA	NA	NA	NA
Apalis_goslingi	0	0	0	0	0	0	1	0	0	NA	NA	NA	0	0	NA	NA	NA	NA	NA	NA	NA	NA	NA	NA	NA	Non-cooperative	-1	NA	NA	NA	Unknown	Pair	NA	NA	NA	NA	NA	NA	NA	NA	NA	NA	NA	NA	NA	NA	NA	NA	NA
Apalis_jacksoni	0	0	0	0	0	0	3	0	0	NA	NA	NA	0	0	NA	NA	NA	0	NA	0	NA	NA	NA	NA	1	Non-cooperative	-1	NA	NA	NA	Unknown	Pair	NA	NA	NA	NA	NA	NA	NA	NA	apalisblackthroated	fam	family	soc	8	NA	NA	-0.445276	NA
Apalis_karamojae	0	0	0	0	0	0	1	0	0	NA	NA	NA	0	0	NA	NA	NA	NA	NA	NA	NA	NA	NA	NA	NA	Non-cooperative	-1	NA	NA	NA	Unknown	Pair	NA	NA	NA	NA	NA	NA	NA	NA	NA	NA	NA	NA	NA	NA	NA	NA	NA
Apalis_lynesi	NA	NA	NA	NA	NA	NA	0	0	0	NA	NA	NA	NA	NA	NA	NA	NA	NA	NA	NA	NA	NA	NA	NA	NA	NA	NA	NA	NA	NA	NA	NA	NA	NA	NA	NA	NA	NA	NA	NA	NA	NA	NA	NA	NA	NA	NA	NA	NA
Apalis_melanocephala	NA	1	1	1	1	0	1	2	1	NA	NA	NA	NA	1	NA	0	NA	1	NA	1	NA	NA	NA	K	1	Cooperative	-1	NA	NA	NA	Suspected	Cooperation	NA	NA	NA	NA	NA	NA	NA	NA	apalisblackheaded	coop_fam	coop_families	soc	7	NA	NA	2.24489	NA
Apalis_nigriceps	0	0	0	0	0	0	1	0	0	NA	NA	NA	0	0	NA	NA	NA	NA	NA	NA	NA	NA	NA	NA	NA	Non-cooperative	-1	NA	NA	NA	Unknown	Pair	NA	NA	NA	NA	NA	NA	NA	NA	NA	NA	NA	NA	NA	NA	NA	NA	NA
Apalis_personata	0	0	0	0	0	0	2	0	0	NA	NA	NA	0	0	NA	NA	NA	0	NA	NA	NA	NA	NA	NA	1	Non-cooperative	-1	NA	NA	NA	Unknown	Pair	NA	NA	NA	NA	NA	NA	NA	NA	apalisblackfaced	fam	family	soc	3	NA	NA	NA	NA
Apalis_porphyrolaema	0	0	0	0	0	0	2	0	0	NA	NA	NA	0	0	NA	NA	NA	0	NA	NA	NA	NA	NA	NA	1	Non-cooperative	-1	NA	NA	NA	Unknown	Pair	NA	NA	NA	NA	NA	NA	NA	NA	apalischestnutthroated	fam	family	soc	3	NA	NA	NA	NA
Apalis_ruddi	0	0	0	0	0	0	4	0	0	NA	NA	NA	NA	0	NA	0	NA	0	NA	0	0	NA	NA	NA	0	Non-cooperative	-1	NA	NA	NA	Pair	Pair	NA	NA	NA	NA	NA	NA	NA	NA	apalisrudds	no_fam	no_fam	soc	7	NA	NA	-0.445276	Noncooperative
Apalis_rufogularis	0	0	0	0	0	0	2	0	0	NA	NA	NA	0	0	NA	NA	NA	0	NA	NA	NA	NA	NA	NA	1	Non-cooperative	-1	NA	NA	NA	Unknown	Pair	NA	NA	NA	NA	NA	NA	NA	NA	apalisbuffthroated	fam	family	ass	4	NA	NA	NA	NA
Apalis_sharpii	0	0	0	0	0	0	3	0	0	NA	NA	NA	0	0	NA	NA	NA	0	NA	0	NA	NA	NA	NA	1	Non-cooperative	-1	NA	NA	NA	Unknown	Pair	NA	NA	NA	NA	NA	NA	NA	NA	apalissharpes	fam	family	soc	2	NA	NA	-0.445276	NA
Apalis_thoracica	0	0	0	0	0	0	4	0	0	NA	NA	NA	NA	0	NA	0	NA	0	NA	0	0	NA	NA	NA	1	Non-cooperative	-1	NA	NA	NA	Pair	Pair	NA	Mon	NA	NA	NA	NA	NA	NA	apalisbarthroated	fam	family	soc	21	NA	NA	-0.445276	Noncooperative
Apalopteron_familiare	0	0	0	0	0	0	2	0	0	NA	NA	NA	NA	NA	NA	0	NA	NA	NA	NA	0	NA	NA	NA	NA	NA	NA	NA	NA	NA	Pair	Pair	[668,669]	NA	NA	NA	NA	NA	NA	NA	NA	NA	NA	NA	NA	NA	NA	NA	Noncooperative
Aphelocephala_leucopsis	1	1	1	1	1	1	0	3	0	NA	NA	NA	NA	1	NA	1	NA	1	NA	1	NA	NA	NA	K	1	Cooperative	-1	NA	NA	NA	Cooperation	Cooperation	[459]	NA	NA	NA	NA	NA	NA	NA	whitefacesouthern	coop_fam	coop_families	ass	7	NA	NA	2.24489	NA
Aphelocephala_nigricincta	NA	NA	0	1	1	0	1	1	1	NA	NA	NA	NA	1	NA	0	NA	NA	NA	1	NA	NA	NA	NA	NA	Cooperative	-1	NA	NA	NA	Suspected	Cooperation	NA	NA	NA	NA	NA	NA	NA	NA	NA	NA	NA	NA	NA	NA	NA	2.24489	NA
Aphelocephala_pectoralis	1	1	1	1	1	1	0	3	0	NA	NA	NA	NA	1	NA	1	NA	1	NA	1	NA	NA	NA	K	1	Cooperative	-1	NA	NA	NA	Cooperation	Cooperation	NA	NA	NA	NA	NA	NA	NA	NA	whitefacechestnutbreasted	coop_fam	coop_families	breed	6	NA	NA	2.24489	NA
Aphelocoma_californica	1	1	1	1	1	1	0	4	0	NA	NA	NA	NA	1	NA	1	1	NA	NA	1	1	K	NA	NA	NA	Cooperative	-1	NA	NA	NA	Cooperation	Cooperation	[564]	NA	NA	F	K	not_specified	pair nesting with (presumed) related male and female helpers	NA	NA	NA	NA	NA	NA	NA	NA	2.24489	Cooperative
Aphelocoma_coerulescens	1	1	1	1	1	1	0	8	0	1	1	1	NA	1	NA	1	1	1	NA	1	1	K	K	K	1	Cooperative	-1	kinCooperator	the group consists of the dominant pair and philopatric young. about 95% of adult non-breeders have not dispersed from their natal ground.	Woolfenden & Fitzpatrick. In Stacey, P. B., & Koenig, W. D. (1990). Cooperative Breeding in Birds: Long-term studies of ecology and behavior. (P. B. Stacey & W. D. Koenig). Cambridge: Cambridge University Press.	Cooperation	Cooperation	[565]	Coop	SM, CB	F	K	not_specified	pair nesting with related male and female helpers	NA	scrubjayflorida	coop_fam	coop_families	ass	228	NA	NA	2.24489	Cooperative
Aphelocoma_insularis	0	0	0	0	0	0	3	0	0	NA	NA	NA	NA	0	NA	0	NA	NA	NA	0	0	NA	NA	NA	NA	Non-cooperative	-1	NA	NA	NA	Pair	Pair	[563]	NA	NA	NA	NA	NA	NA	NA	NA	NA	NA	NA	NA	NA	NA	-0.445276	Noncooperative
Aphelocoma_ultramarina	1	1	1	1	1	1	0	8	0	1	1	1	NA	1	NA	1	1	1	NA	1	1	M	K	K	1	Cooperative	-1	kinCooperator	the group consists of the dominant pair, philopatric young and immigrants. half group members are in extended families, the other half are immigrants.	Brown & Brown. In Stacey, P. B., & Koenig, W. D. (1990). Cooperative Breeding in Birds: Long-term studies of ecology and behavior. (P. B. Stacey & W. D. Koenig). Cambridge: Cambridge University Press.	Cooperation	Cooperation	[559]	Coop	SM,CB	O	M	0.5	pair nesting with related and unrelated male and female helpers; polyandrous mating	NA	jaymexican	coop_fam	coop_families	ass	62	NA	NA	2.24489	Cooperative
Aphelocoma_unicolor	1	1	1	1	1	1	0	2	0	NA	NA	NA	NA	1	NA	1	NA	1	NA	NA	NA	NA	NA	K	1	Cooperative	-1	NA	NA	NA	Cooperation	Cooperation	[566]	NA	NA	NA	NA	NA	NA	NA	jayunicoloured	coop_fam	coop_families	ass	4	NA	NA	NA	NA
Aplonis_atrifusca	NA	NA	NA	NA	NA	NA	0	0	0	NA	NA	NA	NA	NA	NA	NA	NA	NA	NA	NA	NA	NA	NA	NA	NA	NA	NA	NA	NA	NA	Unknown	Pair	NA	NA	NA	NA	NA	NA	NA	NA	NA	NA	NA	NA	NA	NA	NA	NA	NA
Aplonis_brunneicapillus	0	0	0	0	0	0	2	0	0	NA	NA	NA	NA	0	NA	0	NA	NA	NA	NA	0	NA	NA	NA	NA	Non-cooperative	-1	NA	NA	NA	Pair	Pair	[125,758]	NA	NA	NA	NA	NA	NA	NA	NA	NA	NA	NA	NA	NA	NA	NA	Noncooperative
Aplonis_cantoroides	0	0	0	0	0	0	3	0	0	NA	NA	NA	NA	0	NA	0	NA	NA	NA	0	0	NA	NA	NA	NA	Non-cooperative	-1	NA	NA	NA	Pair	Pair	[125,758]	NA	NA	NA	NA	NA	NA	NA	NA	NA	NA	NA	NA	NA	NA	-0.445276	Noncooperative
Aplonis_cinerascens	NA	NA	NA	NA	NA	NA	0	0	0	NA	NA	NA	NA	NA	NA	NA	NA	NA	NA	NA	NA	NA	NA	NA	NA	NA	NA	NA	NA	NA	Unknown	Pair	NA	NA	NA	NA	NA	NA	NA	NA	NA	NA	NA	NA	NA	NA	NA	NA	NA
Aplonis_crassa	0	0	0	0	0	0	1	0	0	NA	NA	NA	0	0	NA	NA	NA	NA	NA	NA	NA	NA	NA	NA	NA	Non-cooperative	-1	NA	NA	NA	Unknown	Pair	NA	NA	NA	NA	NA	NA	NA	NA	NA	NA	NA	NA	NA	NA	NA	NA	NA
Aplonis_dichroa	0	0	0	0	0	0	1	0	0	NA	NA	NA	0	0	NA	NA	NA	NA	NA	NA	NA	NA	NA	NA	NA	Non-cooperative	-1	NA	NA	NA	Unknown	Pair	[758]	NA	NA	NA	NA	NA	NA	NA	NA	NA	NA	NA	NA	NA	NA	NA	NA
Aplonis_feadensis	0	0	0	0	0	0	1	0	0	NA	NA	NA	0	0	NA	NA	NA	NA	NA	NA	NA	NA	NA	NA	NA	Non-cooperative	-1	NA	NA	NA	Unknown	Pair	[758]	NA	NA	NA	NA	NA	NA	NA	NA	NA	NA	NA	NA	NA	NA	NA	NA
Aplonis_grandis	0	0	0	0	0	0	1	0	0	NA	NA	NA	0	0	NA	NA	NA	NA	NA	NA	NA	NA	NA	NA	NA	Non-cooperative	-1	NA	NA	NA	Unknown	Pair	[125,758]	NA	NA	NA	NA	NA	NA	NA	NA	NA	NA	NA	NA	NA	NA	NA	NA
Aplonis_insularis	0	0	0	0	0	0	1	0	0	NA	NA	NA	0	0	NA	NA	NA	NA	NA	NA	NA	NA	NA	NA	NA	Non-cooperative	-1	NA	NA	NA	Unknown	Pair	NA	NA	NA	NA	NA	NA	NA	NA	NA	NA	NA	NA	NA	NA	NA	NA	NA
Aplonis_magna	0	0	0	0	0	0	1	0	0	NA	NA	NA	0	0	NA	NA	NA	NA	NA	NA	NA	NA	NA	NA	NA	Non-cooperative	-1	NA	NA	NA	Unknown	Pair	NA	NA	NA	NA	NA	NA	NA	NA	NA	NA	NA	NA	NA	NA	NA	NA	NA
Aplonis_metallica	0	0	0	0	1	0	3	1	1	NA	NA	NA	NA	0	NA	0	NA	0	NA	1	0	NA	NA	NA	0	Non-cooperative	-1	NA	NA	NA	Pair	Pair	NA	Mon	NA	NA	NA	NA	NA	NA	starlingmetallic	no_fam	no_fam	soc	20	NA	NA	2.24489	Noncooperative
Aplonis_minor	0	0	0	0	0	0	2	0	0	NA	NA	NA	NA	0	NA	0	NA	NA	NA	NA	0	NA	NA	NA	NA	Non-cooperative	-1	NA	NA	NA	Pair	Pair	NA	NA	NA	NA	NA	NA	NA	NA	NA	NA	NA	NA	NA	NA	NA	NA	Noncooperative
Aplonis_mysolensis	0	0	0	0	0	0	1	0	0	NA	NA	NA	0	0	NA	NA	NA	NA	NA	NA	NA	NA	NA	NA	NA	Non-cooperative	-1	NA	NA	NA	Unknown	Pair	NA	NA	NA	NA	NA	NA	NA	NA	NA	NA	NA	NA	NA	NA	NA	NA	NA
Aplonis_mystacea	0	0	0	0	0	0	1	0	0	NA	NA	NA	0	0	NA	NA	NA	NA	NA	NA	NA	NA	NA	NA	NA	Non-cooperative	-1	NA	NA	NA	Unknown	Pair	NA	NA	NA	NA	NA	NA	NA	NA	NA	NA	NA	NA	NA	NA	NA	NA	NA
Aplonis_opaca	0	0	0	0	0	0	2	0	0	NA	NA	NA	NA	0	NA	0	NA	NA	NA	NA	0	NA	NA	NA	NA	Non-cooperative	-1	NA	NA	NA	Pair	Pair	NA	NA	NA	NA	NA	NA	NA	NA	NA	NA	NA	NA	NA	NA	NA	NA	Noncooperative
Aplonis_panayensis	0	0	0	0	0	0	2	0	0	NA	NA	NA	0	0	NA	NA	NA	0	NA	NA	NA	NA	NA	NA	0	Non-cooperative	-1	NA	NA	NA	Unknown	Pair	NA	NA	NA	NA	NA	NA	NA	NA	starlingasianglossy	no_fam	no_fam	soc	13	NA	NA	NA	NA
Aplonis_pelzelni	0	0	0	0	0	0	1	0	0	NA	NA	NA	0	0	NA	NA	NA	NA	NA	NA	NA	NA	NA	NA	NA	Non-cooperative	-1	NA	NA	NA	Unknown	Pair	NA	NA	NA	NA	NA	NA	NA	NA	NA	NA	NA	NA	NA	NA	NA	NA	NA
Aplonis_santovestris	0	0	0	0	0	0	1	0	0	NA	NA	NA	0	0	NA	NA	NA	NA	NA	NA	NA	NA	NA	NA	NA	Non-cooperative	-1	NA	NA	NA	Unknown	Pair	NA	NA	NA	NA	NA	NA	NA	NA	NA	NA	NA	NA	NA	NA	NA	NA	NA
Aplonis_striata	0	0	0	0	0	0	1	0	0	NA	NA	NA	0	0	NA	NA	NA	NA	NA	NA	NA	NA	NA	NA	NA	Non-cooperative	-1	NA	NA	NA	Unknown	Pair	NA	NA	NA	NA	NA	NA	NA	NA	NA	NA	NA	NA	NA	NA	NA	NA	NA
Aplonis_tabuensis	0	0	0	0	0	0	1	0	0	NA	NA	NA	0	0	NA	NA	NA	NA	NA	NA	NA	NA	NA	NA	NA	Non-cooperative	-1	NA	NA	NA	Unknown	Pair	NA	NA	NA	NA	NA	NA	NA	NA	NA	NA	NA	NA	NA	NA	NA	NA	NA
Aplonis_zelandica	0	0	0	0	0	0	1	0	0	NA	NA	NA	0	0	NA	NA	NA	NA	NA	NA	NA	NA	NA	NA	NA	Non-cooperative	-1	NA	NA	NA	Unknown	Pair	[758]	NA	NA	NA	NA	NA	NA	NA	NA	NA	NA	NA	NA	NA	NA	NA	NA
Arachnothera_affinis	0	0	0	0	0	0	1	0	0	NA	NA	NA	0	0	NA	NA	NA	NA	NA	NA	NA	NA	NA	NA	NA	Non-cooperative	-1	NA	NA	NA	Unknown	Pair	NA	NA	NA	NA	NA	NA	NA	NA	NA	NA	NA	NA	NA	NA	NA	NA	NA
Arachnothera_chrysogenys	0	0	0	0	0	0	1	0	0	NA	NA	NA	0	0	NA	NA	NA	NA	NA	NA	NA	NA	NA	NA	NA	Non-cooperative	-1	NA	NA	NA	Unknown	Pair	NA	NA	NA	NA	NA	NA	NA	NA	NA	NA	NA	NA	NA	NA	NA	NA	NA
Arachnothera_clarae	0	0	0	0	0	0	1	0	0	NA	NA	NA	0	0	NA	NA	NA	NA	NA	NA	NA	NA	NA	NA	NA	Non-cooperative	-1	NA	NA	NA	Unknown	Pair	NA	NA	NA	NA	NA	NA	NA	NA	NA	NA	NA	NA	NA	NA	NA	NA	NA
Arachnothera_crassirostris	0	0	0	0	0	0	1	0	0	NA	NA	NA	0	0	NA	NA	NA	NA	NA	NA	NA	NA	NA	NA	NA	Non-cooperative	-1	NA	NA	NA	Unknown	Pair	NA	NA	NA	NA	NA	NA	NA	NA	NA	NA	NA	NA	NA	NA	NA	NA	NA
Arachnothera_everetti	0	0	0	0	0	0	1	0	0	NA	NA	NA	0	0	NA	NA	NA	NA	NA	NA	NA	NA	NA	NA	NA	Non-cooperative	-1	NA	NA	NA	Unknown	Pair	NA	NA	NA	NA	NA	NA	NA	NA	NA	NA	NA	NA	NA	NA	NA	NA	NA
Arachnothera_flavigaster	0	0	0	0	0	0	1	0	0	NA	NA	NA	0	0	NA	NA	NA	NA	NA	NA	NA	NA	NA	NA	NA	Non-cooperative	-1	NA	NA	NA	Unknown	Pair	NA	NA	NA	NA	NA	NA	NA	NA	NA	NA	NA	NA	NA	NA	NA	NA	NA
Arachnothera_juliae	0	0	0	0	0	0	1	0	0	NA	NA	NA	0	0	NA	NA	NA	NA	NA	NA	NA	NA	NA	NA	NA	Non-cooperative	-1	NA	NA	NA	Unknown	Pair	NA	NA	NA	NA	NA	NA	NA	NA	NA	NA	NA	NA	NA	NA	NA	NA	NA
Arachnothera_longirostra	0	0	0	0	0	0	3	0	0	NA	NA	NA	NA	0	NA	0	NA	NA	NA	0	0	NA	NA	NA	NA	Non-cooperative	-1	NA	NA	NA	Pair	Pair	NA	NA	NA	NA	NA	NA	NA	NA	NA	NA	NA	NA	NA	NA	NA	-0.445276	Noncooperative
Arachnothera_magna	0	0	0	0	0	0	3	0	0	NA	NA	NA	NA	0	NA	0	NA	NA	NA	0	0	NA	NA	NA	NA	Non-cooperative	-1	NA	NA	NA	Pair	Pair	NA	NA	NA	NA	NA	NA	NA	NA	NA	NA	NA	NA	NA	NA	NA	-0.445276	Noncooperative
Arachnothera_robusta	0	0	0	0	0	0	1	0	0	NA	NA	NA	0	0	NA	NA	NA	NA	NA	NA	NA	NA	NA	NA	NA	Non-cooperative	-1	NA	NA	NA	Unknown	Pair	NA	NA	NA	NA	NA	NA	NA	NA	NA	NA	NA	NA	NA	NA	NA	NA	NA
Archboldia_papuensis	0	0	0	0	0	0	3	0	0	NA	NA	NA	NA	0	NA	0	NA	NA	NA	0	0	NA	NA	NA	NA	Non-cooperative	-1	NA	NA	NA	Female_only	Female_only	NA	NA	NA	NA	NA	NA	NA	NA	NA	NA	NA	NA	NA	NA	NA	-0.445276	Noncooperative
Arremon_abeillei	0	0	0	0	0	0	2	0	0	NA	NA	NA	0	0	NA	NA	NA	0	NA	NA	NA	NA	NA	NA	0	Non-cooperative	-1	NA	NA	NA	Unknown	Pair	[481]	NA	NA	NA	NA	NA	NA	NA	sparrowblackcapped	no_fam	no_fam	soc	2	NA	NA	NA	NA
Arremon_aurantiirostris	0	0	0	0	0	0	2	0	0	NA	NA	NA	NA	0	NA	0	NA	NA	NA	NA	0	NA	NA	NA	NA	Non-cooperative	-1	NA	NA	NA	Pair	Pair	[931]	NA	NA	NA	NA	NA	NA	NA	NA	NA	NA	NA	NA	NA	NA	NA	Noncooperative
Arremon_brunneinucha	0	0	0	0	0	0	2	0	0	NA	NA	NA	NA	NA	NA	NA	NA	0	NA	NA	0	NA	NA	NA	0	NA	NA	NA	NA	NA	NA	NA	NA	Mon	NA	NA	NA	NA	NA	NA	brushfinchchestnutcapped	no_fam	no_fam	soc	0	NA	NA	NA	Noncooperative
Arremon_castaneiceps	0	0	0	0	0	0	1	0	0	NA	NA	NA	0	0	NA	NA	NA	NA	NA	NA	NA	NA	NA	NA	NA	Non-cooperative	-1	NA	NA	NA	Unknown	Pair	[940]	NA	NA	NA	NA	NA	NA	NA	NA	NA	NA	NA	NA	NA	NA	NA	NA
Arremon_crassirostris	0	0	0	0	0	0	1	0	0	NA	NA	NA	0	0	NA	NA	NA	NA	NA	NA	NA	NA	NA	NA	NA	Non-cooperative	-1	NA	NA	NA	Unknown	Pair	[938,939]	NA	NA	NA	NA	NA	NA	NA	NA	NA	NA	NA	NA	NA	NA	NA	NA
Arremon_flavirostris	0	0	0	0	0	0	3	0	0	NA	NA	NA	NA	0	NA	0	NA	0	NA	NA	0	NA	NA	NA	1	Non-cooperative	-1	NA	NA	NA	Pair	Pair	[933]	NA	NA	NA	NA	NA	NA	NA	sparrowsaffronbilled	fam	family	soc	3	NA	NA	NA	Noncooperative
Arremon_franciscanus	0	0	0	0	0	0	1	0	0	NA	NA	NA	0	0	NA	NA	NA	NA	NA	NA	NA	NA	NA	NA	NA	Non-cooperative	-1	NA	NA	NA	NA	NA	NA	NA	NA	NA	NA	NA	NA	NA	NA	NA	NA	NA	NA	NA	NA	NA	NA
Arremon_schlegeli	0	0	0	0	0	0	2	0	0	NA	NA	NA	0	0	NA	NA	NA	0	NA	NA	NA	NA	NA	NA	0	Non-cooperative	-1	NA	NA	NA	Unknown	Pair	[932]	NA	NA	NA	NA	NA	NA	NA	sparrowgoldenwinged	no_fam	no_fam	soc	2	NA	NA	NA	NA
Arremon_semitorquatus	0	0	0	0	0	0	1	0	0	NA	NA	NA	0	0	NA	NA	NA	NA	NA	NA	NA	NA	NA	NA	NA	Non-cooperative	-1	NA	NA	NA	NA	NA	NA	NA	NA	NA	NA	NA	NA	NA	NA	NA	NA	NA	NA	NA	NA	NA	NA
Arremon_taciturnus	0	0	0	0	0	0	3	0	0	NA	NA	NA	NA	0	NA	0	NA	0	NA	NA	0	NA	NA	NA	0	Non-cooperative	-1	NA	NA	NA	Pair	Pair	[79]	NA	NA	NA	NA	NA	NA	NA	sparrowpectoral	no_fam	no_fam	soc	4	NA	NA	NA	Noncooperative
Arremon_torquatus	0	0	0	0	0	0	1	0	0	NA	NA	NA	NA	NA	NA	NA	NA	NA	NA	NA	0	NA	NA	NA	NA	NA	NA	NA	NA	NA	NA	NA	NA	NA	NA	NA	NA	NA	NA	NA	NA	NA	NA	NA	NA	NA	NA	NA	Noncooperative
Arremon_virenticeps	NA	NA	NA	NA	NA	NA	0	0	0	NA	NA	NA	NA	NA	NA	NA	NA	NA	NA	NA	NA	NA	NA	NA	NA	NA	NA	NA	NA	NA	NA	NA	NA	NA	NA	NA	NA	NA	NA	NA	NA	NA	NA	NA	NA	NA	NA	NA	NA
Arremonops_chloronotus	0	0	0	0	0	0	2	0	0	NA	NA	NA	NA	0	NA	0	NA	NA	NA	NA	0	NA	NA	NA	NA	Non-cooperative	-1	NA	NA	NA	Pair	Pair	NA	NA	NA	NA	NA	NA	NA	NA	NA	NA	NA	NA	NA	NA	NA	NA	Noncooperative
Arremonops_conirostris	0	0	0	0	0	0	3	0	0	NA	NA	NA	NA	0	NA	0	NA	0	NA	NA	0	NA	NA	NA	1	Non-cooperative	-1	NA	NA	NA	Pair	Pair	NA	NA	NA	NA	NA	NA	NA	NA	sparrowblackstriped	fam	family	ass	10	NA	NA	NA	Noncooperative
Arremonops_rufivirgatus	0	0	0	0	0	0	4	0	0	NA	NA	NA	NA	0	NA	0	NA	0	NA	0	0	NA	NA	NA	0	Non-cooperative	-1	NA	NA	NA	Pair	Pair	[934]	Mon	NA	NA	NA	NA	NA	NA	sparrowolive	no_fam	no_fam	soc	3	NA	NA	-0.445276	Noncooperative
Arremonops_tocuyensis	0	0	0	0	0	0	2	0	0	NA	NA	NA	NA	0	NA	0	NA	NA	NA	NA	0	NA	NA	NA	NA	Non-cooperative	-1	NA	NA	NA	Pair	Pair	[886]	NA	NA	NA	NA	NA	NA	NA	NA	NA	NA	NA	NA	NA	NA	NA	Noncooperative
Arses_insularis	0	0	0	0	0	0	1	0	0	NA	NA	NA	0	0	NA	NA	NA	NA	NA	NA	NA	NA	NA	NA	NA	Non-cooperative	-1	NA	NA	NA	Unknown	Pair	[434]	NA	NA	NA	NA	NA	NA	NA	NA	NA	NA	NA	NA	NA	NA	NA	NA
Arses_kaupi	0	0	0	0	0	0	3	0	0	NA	NA	NA	NA	0	NA	0	NA	NA	NA	0	0	NA	NA	NA	NA	Non-cooperative	-1	NA	NA	NA	Pair	Pair	[542]	NA	NA	NA	NA	NA	NA	NA	NA	NA	NA	NA	NA	NA	NA	-0.445276	Noncooperative
Arses_telescophthalmus	0	0	0	0	0	0	3	0	0	NA	NA	NA	NA	0	NA	0	NA	NA	NA	0	0	NA	NA	NA	NA	Non-cooperative	-1	NA	NA	NA	Pair	Pair	[434,542]	Mon	NA	NA	NA	NA	NA	NA	NA	NA	NA	NA	NA	NA	NA	-0.445276	Noncooperative
Artamella_viridis	0	0	0	0	0	0	2	0	0	NA	NA	NA	0	0	NA	NA	NA	NA	NA	NA	0	NA	NA	NA	NA	Non-cooperative	-1	NA	NA	NA	Group	Pair	[532]	NA	NA	NA	NA	NA	NA	NA	NA	NA	NA	NA	NA	NA	NA	NA	Noncooperative
Artamus_cinereus	1	1	1	1	1	1	0	6	0	1	NA	NA	NA	1	NA	1	1	1	NA	1	1	K	NA	K	1	Cooperative	-1	NA	NA	NA	Cooperation	Cooperation	[519]	Coop	NA	F	K	not_specified	pair nesting with related helpers	NA	woodswallowblackfaced	coop_fam	coop_families	ass	27	NA	NA	2.24489	Cooperative
Artamus_cyanopterus	1	1	1	1	1	1	0	6	0	1	NA	NA	NA	1	NA	1	1	1	NA	1	1	K	NA	K	1	Cooperative	-1	NA	NA	NA	Cooperation	Cooperation	[520]	Coop	NA	F	K	not_specified	pair nesting with (presumed) related helpers	NA	woodswallowdusky	coop_fam	coop_families	ass	30	NA	NA	2.24489	Cooperative
Artamus_fuscus	1	1	1	1	1	1	0	2	0	NA	NA	NA	1	1	NA	NA	NA	NA	NA	1	NA	NA	NA	NA	NA	Cooperative	-1	NA	NA	NA	Unknown	Cooperation	[514]	NA	NA	NA	NA	NA	NA	NA	NA	NA	NA	NA	NA	NA	NA	2.24489	NA
Artamus_insignis	1	1	1	1	1	1	0	1	0	NA	NA	NA	1	1	NA	NA	NA	NA	NA	NA	NA	NA	NA	NA	NA	Cooperative	-1	NA	NA	NA	Unknown	Cooperation	NA	NA	NA	NA	NA	NA	NA	NA	NA	NA	NA	NA	NA	NA	NA	NA	NA
Artamus_leucorynchus	1	1	1	1	1	1	0	4	0	1	NA	NA	NA	1	NA	1	NA	1	NA	1	NA	NA	NA	K	1	Cooperative	-1	NA	NA	NA	Cooperation	Cooperation	[434,516]	Coop	NA	NA	NA	NA	NA	NA	woodswallowwhitebreasted	coop_fam	coop_families	breed	2	NA	NA	2.24489	NA
Artamus_maximus	1	1	1	1	1	1	0	2	0	1	NA	NA	NA	1	NA	1	NA	NA	NA	NA	NA	NA	NA	NA	NA	Cooperative	-1	NA	NA	NA	Cooperation	Cooperation	[434]	Coop	NA	NA	NA	NA	NA	NA	NA	NA	NA	NA	NA	NA	NA	NA	NA
Artamus_mentalis	1	1	1	1	1	1	0	1	0	NA	NA	NA	NA	1	NA	1	NA	NA	NA	NA	NA	NA	NA	NA	NA	Cooperative	-1	NA	NA	NA	Cooperation	Cooperation	[518]	NA	NA	NA	NA	NA	NA	NA	NA	NA	NA	NA	NA	NA	NA	NA	NA
Artamus_minor	1	1	1	1	1	1	0	4	0	1	NA	NA	NA	1	NA	1	NA	1	NA	1	NA	NA	NA	K	1	Cooperative	-1	NA	NA	NA	Cooperation	Cooperation	[516]	Coop	NA	NA	NA	NA	NA	NA	woodswallowlittle	coop_fam	coop_families	breed	17	NA	NA	2.24489	NA
Artamus_monachus	1	1	1	1	1	1	0	1	0	NA	NA	NA	1	1	NA	NA	NA	NA	NA	NA	NA	NA	NA	NA	NA	Cooperative	-1	NA	NA	NA	Unknown	Cooperation	[446]	NA	NA	NA	NA	NA	NA	NA	NA	NA	NA	NA	NA	NA	NA	NA	NA
Artamus_personatus	0	0	0	0	0	0	4	0	0	NA	NA	NA	NA	0	NA	0	NA	0	NA	0	0	NA	NA	NA	0	Non-cooperative	-1	NA	NA	NA	Pair	Pair	[510]	NA	NA	NA	NA	NA	NA	NA	woodswallowmasked	no_fam	no_fam	ass	14	NA	NA	-0.445276	Noncooperative
Artamus_superciliosus	0	0	0	0	0	0	3	0	0	NA	NA	NA	NA	0	NA	0	NA	NA	NA	0	0	NA	NA	NA	NA	Non-cooperative	-1	NA	NA	NA	Pair	Pair	NA	NA	NA	NA	NA	NA	NA	NA	NA	NA	NA	NA	NA	NA	NA	-0.445276	Noncooperative
Artisornis_metopias	0	0	0	0	0	0	3	0	0	NA	NA	NA	0	0	NA	NA	NA	0	NA	0	NA	NA	NA	NA	1	Non-cooperative	-1	NA	NA	NA	Unknown	Pair	[524]	NA	NA	NA	NA	NA	NA	NA	tailorbirdafrican	fam	family	soc	2	NA	NA	-0.445276	NA
Artisornis_moreaui	0	0	0	0	0	0	1	0	0	NA	NA	NA	0	0	NA	NA	NA	NA	NA	NA	NA	NA	NA	NA	NA	Non-cooperative	-1	NA	NA	NA	Unknown	Pair	NA	NA	NA	NA	NA	NA	NA	NA	NA	NA	NA	NA	NA	NA	NA	NA	NA
Ashbyia_lovensis	0	0	0	0	0	0	2	0	0	NA	NA	NA	0	0	NA	NA	NA	NA	NA	0	NA	NA	NA	NA	NA	Non-cooperative	-1	NA	NA	NA	Unknown	Pair	NA	NA	NA	NA	NA	NA	NA	NA	NA	NA	NA	NA	NA	NA	NA	-0.445276	NA
Astrapia_mayeri	0	0	0	0	0	0	3	0	0	NA	NA	NA	NA	0	NA	0	NA	NA	NA	0	0	NA	NA	NA	NA	Non-cooperative	-1	NA	NA	NA	Female_only	Female_only	NA	NA	NA	NA	NA	NA	NA	NA	NA	NA	NA	NA	NA	NA	NA	-0.445276	Noncooperative
Astrapia_nigra	0	0	0	0	0	0	1	0	0	NA	NA	NA	0	0	NA	NA	NA	NA	NA	NA	NA	NA	NA	NA	NA	Non-cooperative	-1	NA	NA	NA	Unknown	Female_only	NA	NA	NA	NA	NA	NA	NA	NA	NA	NA	NA	NA	NA	NA	NA	NA	NA
Astrapia_rothschildi	0	0	0	0	0	0	3	0	0	NA	NA	NA	NA	0	NA	0	NA	NA	NA	0	0	NA	NA	NA	NA	Non-cooperative	-1	NA	NA	NA	Female_only	Female_only	NA	NA	NA	NA	NA	NA	NA	NA	NA	NA	NA	NA	NA	NA	NA	-0.445276	Noncooperative
Astrapia_splendidissima	0	0	0	0	0	0	2	0	0	NA	NA	NA	NA	0	NA	0	NA	NA	NA	NA	0	NA	NA	NA	NA	Non-cooperative	-1	NA	NA	NA	Female_only	Female_only	NA	NA	NA	NA	NA	NA	NA	NA	NA	NA	NA	NA	NA	NA	NA	NA	Noncooperative
Astrapia_stephaniae	0	0	0	0	0	0	3	0	0	NA	NA	NA	NA	0	NA	0	NA	NA	NA	0	0	NA	NA	NA	NA	Non-cooperative	-1	NA	NA	NA	Female_only	Female_only	NA	Lek	NA	NA	NA	NA	NA	NA	NA	NA	NA	NA	NA	NA	NA	-0.445276	Noncooperative
Atlapetes_albiceps	0	0	0	0	0	0	1	0	0	NA	NA	NA	0	0	NA	NA	NA	NA	NA	NA	NA	NA	NA	NA	NA	Non-cooperative	-1	NA	NA	NA	Unknown	Pair	[935]	NA	NA	NA	NA	NA	NA	NA	NA	NA	NA	NA	NA	NA	NA	NA	NA
Atlapetes_albinucha	0	0	0	0	0	0	2	0	0	NA	NA	NA	0	0	NA	NA	NA	0	NA	NA	NA	NA	NA	NA	0	Non-cooperative	-1	NA	NA	NA	Unknown	Pair	[935]	Mon	NA	NA	NA	NA	NA	NA	brushfinchwhitenaped	no_fam	no_fam	soc	3	NA	NA	NA	NA
Atlapetes_albofrenatus	0	0	0	0	0	0	2	0	0	NA	NA	NA	0	0	NA	NA	NA	0	NA	NA	NA	NA	NA	NA	1	Non-cooperative	-1	NA	NA	NA	Unknown	Pair	[79]	NA	NA	NA	NA	NA	NA	NA	brushfinchmoustached	fam	family	soc	2	NA	NA	NA	NA
Atlapetes_canigenis	0	0	0	0	0	0	1	0	0	NA	NA	NA	0	0	NA	NA	NA	NA	NA	NA	NA	NA	NA	NA	NA	Non-cooperative	-1	NA	NA	NA	NA	NA	NA	NA	NA	NA	NA	NA	NA	NA	NA	NA	NA	NA	NA	NA	NA	NA	NA
Atlapetes_citrinellus	0	0	0	0	0	0	2	0	0	NA	NA	NA	0	0	NA	NA	NA	0	NA	NA	NA	NA	NA	NA	1	Non-cooperative	-1	NA	NA	NA	Unknown	Pair	NA	NA	NA	NA	NA	NA	NA	NA	brushfinchyellowstriped	fam	family	soc	2	NA	NA	NA	NA
Atlapetes_flaviceps	0	0	0	0	0	0	1	0	0	NA	NA	NA	0	0	NA	NA	NA	NA	NA	NA	NA	NA	NA	NA	NA	Non-cooperative	-1	NA	NA	NA	Unknown	Pair	[380]	NA	NA	NA	NA	NA	NA	NA	NA	NA	NA	NA	NA	NA	NA	NA	NA
Atlapetes_forbesi	0	0	0	0	0	0	1	0	0	NA	NA	NA	0	0	NA	NA	NA	NA	NA	NA	NA	NA	NA	NA	NA	Non-cooperative	-1	NA	NA	NA	NA	NA	NA	NA	NA	NA	NA	NA	NA	NA	NA	NA	NA	NA	NA	NA	NA	NA	NA
Atlapetes_fulviceps	0	0	0	0	0	0	2	0	0	NA	NA	NA	0	0	NA	NA	NA	0	NA	NA	NA	NA	NA	NA	0	Non-cooperative	-1	NA	NA	NA	Unknown	Pair	[384]	NA	NA	NA	NA	NA	NA	NA	brushfinchfulvousheaded	no_fam	no_fam	soc	2	NA	NA	NA	NA
Atlapetes_fuscoolivaceus	0	0	0	0	0	0	1	0	0	NA	NA	NA	0	0	NA	NA	NA	NA	NA	NA	NA	NA	NA	NA	NA	Non-cooperative	-1	NA	NA	NA	Unknown	Pair	[370]	NA	NA	NA	NA	NA	NA	NA	NA	NA	NA	NA	NA	NA	NA	NA	NA
Atlapetes_latinuchus	0	0	0	0	0	0	2	0	0	NA	NA	NA	0	0	NA	NA	NA	0	NA	NA	NA	NA	NA	NA	1	Non-cooperative	-1	NA	NA	NA	NA	NA	NA	NA	NA	NA	NA	NA	NA	NA	brushfinchrufousnaped	fam	family	soc	3	NA	NA	NA	NA
Atlapetes_leucopis	0	0	0	0	0	0	1	0	0	NA	NA	NA	0	0	NA	NA	NA	NA	NA	NA	NA	NA	NA	NA	NA	Non-cooperative	-1	NA	NA	NA	Unknown	Pair	[936]	NA	NA	NA	NA	NA	NA	NA	NA	NA	NA	NA	NA	NA	NA	NA	NA
Atlapetes_leucopterus	0	0	0	0	0	0	1	0	0	NA	NA	NA	0	0	NA	NA	NA	NA	NA	NA	NA	NA	NA	NA	NA	Non-cooperative	-1	NA	NA	NA	Unknown	Pair	NA	NA	NA	NA	NA	NA	NA	NA	NA	NA	NA	NA	NA	NA	NA	NA	NA
Atlapetes_melanocephalus	0	0	0	0	0	0	1	0	0	NA	NA	NA	0	0	NA	NA	NA	NA	NA	NA	NA	NA	NA	NA	NA	Non-cooperative	-1	NA	NA	NA	Unknown	Pair	[370]	NA	NA	NA	NA	NA	NA	NA	NA	NA	NA	NA	NA	NA	NA	NA	NA
Atlapetes_melanolaemus	0	0	0	0	0	0	1	0	0	NA	NA	NA	0	0	NA	NA	NA	NA	NA	NA	NA	NA	NA	NA	NA	Non-cooperative	-1	NA	NA	NA	NA	NA	NA	NA	NA	NA	NA	NA	NA	NA	NA	NA	NA	NA	NA	NA	NA	NA	NA
Atlapetes_melanopsis	0	0	0	0	0	0	1	0	0	NA	NA	NA	0	0	NA	NA	NA	NA	NA	NA	NA	NA	NA	NA	NA	Non-cooperative	-1	NA	NA	NA	NA	NA	NA	NA	NA	NA	NA	NA	NA	NA	NA	NA	NA	NA	NA	NA	NA	NA	NA
Atlapetes_nationi	0	0	0	0	0	0	1	0	0	NA	NA	NA	0	0	NA	NA	NA	NA	NA	NA	NA	NA	NA	NA	NA	Non-cooperative	-1	NA	NA	NA	Unknown	Pair	[384]	NA	NA	NA	NA	NA	NA	NA	NA	NA	NA	NA	NA	NA	NA	NA	NA
Atlapetes_pallidiceps	0	0	0	0	0	0	2	0	0	NA	NA	NA	NA	0	NA	0	NA	NA	NA	NA	0	NA	NA	NA	NA	Non-cooperative	-1	NA	NA	NA	Pair	Pair	[937]	NA	NA	NA	NA	NA	NA	NA	NA	NA	NA	NA	NA	NA	NA	NA	Noncooperative
Atlapetes_pallidinucha	0	0	0	0	0	0	2	0	0	NA	NA	NA	0	0	NA	NA	NA	0	NA	NA	NA	NA	NA	NA	1	Non-cooperative	-1	NA	NA	NA	Unknown	Pair	[79]	NA	NA	NA	NA	NA	NA	NA	brushfinchpalenaped	fam	family	soc	2	NA	NA	NA	NA
Atlapetes_personatus	0	0	0	0	0	0	2	0	0	NA	NA	NA	0	0	NA	NA	NA	0	NA	NA	NA	NA	NA	NA	1	Non-cooperative	-1	NA	NA	NA	Unknown	Pair	NA	NA	NA	NA	NA	NA	NA	NA	brushfinchtepui	fam	family	soc	2	NA	NA	NA	NA
Atlapetes_pileatus	0	0	0	0	0	0	1	0	0	NA	NA	NA	0	0	NA	NA	NA	NA	NA	NA	NA	NA	NA	NA	NA	Non-cooperative	-1	NA	NA	NA	Unknown	Pair	[935]	Mon	NA	NA	NA	NA	NA	NA	NA	NA	NA	NA	NA	NA	NA	NA	NA
Atlapetes_rufigenis	0	0	0	0	0	0	1	0	0	NA	NA	NA	0	0	NA	NA	NA	NA	NA	NA	NA	NA	NA	NA	NA	Non-cooperative	-1	NA	NA	NA	Unknown	Pair	[384]	NA	NA	NA	NA	NA	NA	NA	NA	NA	NA	NA	NA	NA	NA	NA	NA
Atlapetes_rufinucha	0	0	0	0	0	0	1	0	0	NA	NA	NA	0	0	NA	NA	NA	NA	NA	NA	NA	NA	NA	NA	NA	Non-cooperative	-1	NA	NA	NA	Unknown	Pair	NA	NA	NA	NA	NA	NA	NA	NA	NA	NA	NA	NA	NA	NA	NA	NA	NA
Atlapetes_schistaceus	0	0	0	0	0	0	2	0	0	NA	NA	NA	0	0	NA	NA	NA	0	NA	NA	NA	NA	NA	NA	0	Non-cooperative	-1	NA	NA	NA	Unknown	Pair	NA	Mon	NA	NA	NA	NA	NA	NA	brushfinchslaty	no_fam	no_fam	soc	3	NA	NA	NA	NA
Atlapetes_seebohmi	0	0	0	0	0	0	1	0	0	NA	NA	NA	0	0	NA	NA	NA	NA	NA	NA	NA	NA	NA	NA	NA	Non-cooperative	-1	NA	NA	NA	Unknown	Pair	[481]	NA	NA	NA	NA	NA	NA	NA	NA	NA	NA	NA	NA	NA	NA	NA	NA
Atlapetes_semirufus	0	0	0	0	0	0	1	0	0	NA	NA	NA	0	0	NA	NA	NA	NA	NA	NA	NA	NA	NA	NA	NA	Non-cooperative	-1	NA	NA	NA	Unknown	Pair	[79]	NA	NA	NA	NA	NA	NA	NA	NA	NA	NA	NA	NA	NA	NA	NA	NA
Atlapetes_terborghi	NA	NA	NA	NA	NA	NA	0	0	0	NA	NA	NA	NA	NA	NA	NA	NA	NA	NA	NA	NA	NA	NA	NA	NA	NA	NA	NA	NA	NA	NA	NA	NA	NA	NA	NA	NA	NA	NA	NA	NA	NA	NA	NA	NA	NA	NA	NA	NA
Atlapetes_tricolor	0	0	0	0	0	0	1	0	0	NA	NA	NA	0	0	NA	NA	NA	NA	NA	NA	NA	NA	NA	NA	NA	Non-cooperative	-1	NA	NA	NA	Unknown	Pair	NA	NA	NA	NA	NA	NA	NA	NA	NA	NA	NA	NA	NA	NA	NA	NA	NA
Atrichornis_clamosus	0	0	0	0	0	0	3	0	0	NA	NA	NA	NA	0	NA	0	NA	NA	NA	0	0	NA	NA	NA	NA	Non-cooperative	-1	NA	NA	NA	Female_only	Female_only	NA	NA	NA	NA	NA	NA	NA	NA	NA	NA	NA	NA	NA	NA	NA	-0.445276	Noncooperative
Atrichornis_rufescens	0	0	0	0	0	0	4	0	0	NA	NA	NA	NA	0	NA	0	NA	0	NA	0	0	NA	NA	NA	0	Non-cooperative	-1	NA	NA	NA	Female_only	Female_only	[332]	NA	NA	NA	NA	NA	NA	NA	scrubbirdrufous	no_fam	no_fam	ass	7	NA	NA	-0.445276	Noncooperative
Atticora_fasciata	0	0	0	0	0	0	1	0	0	NA	NA	NA	0	0	NA	NA	NA	NA	NA	NA	NA	NA	NA	NA	NA	Non-cooperative	-1	NA	NA	NA	Unknown	Pair	NA	NA	NA	NA	NA	NA	NA	NA	NA	NA	NA	NA	NA	NA	NA	NA	NA
Atticora_melanoleuca	0	0	0	0	0	0	2	0	0	NA	NA	NA	NA	0	NA	0	NA	NA	NA	NA	0	NA	NA	NA	NA	Non-cooperative	-1	NA	NA	NA	Pair	Pair	NA	NA	NA	NA	NA	NA	NA	NA	NA	NA	NA	NA	NA	NA	NA	NA	Noncooperative
Auriparus_flaviceps	0	0	0	0	0	0	4	0	0	NA	NA	NA	NA	0	NA	0	NA	0	NA	0	0	NA	NA	NA	0	Non-cooperative	-1	NA	NA	NA	Pair	Pair	[744]	Mon	NA	NA	NA	NA	NA	NA	verdin	no_fam	no_fam	ass	32	NA	NA	-0.445276	Noncooperative
Babax_koslowi	1	1	1	1	1	1	0	1	0	NA	NA	NA	1	1	NA	NA	NA	NA	NA	NA	NA	NA	NA	NA	NA	Cooperative	-1	NA	NA	NA	Unknown	Cooperation	[445]	NA	NA	NA	NA	NA	NA	NA	NA	NA	NA	NA	NA	NA	NA	NA	NA
Babax_lanceolatus	NA	NA	0	1	1	0	1	1	1	NA	NA	NA	1	1	NA	NA	NA	0	NA	NA	NA	NA	NA	NA	1	Cooperative	-1	NA	NA	NA	Unknown	Cooperation	[649]	NA	NA	NA	NA	NA	NA	NA	babaxchinese	fam	family	soc	4	NA	NA	NA	NA
Babax_waddelli	1	1	1	1	1	1	0	5	0	NA	NA	NA	1	1	NA	NA	1	1	NA	1	1	K	NA	K	1	Cooperative	-1	NA	NA	NA	Unknown	Cooperation	NA	NA	NA	F	K	not_specified	pair nesting with (presumed) related helpers	NA	babaxgiant	coop_fam	coop_families	soc	4	NA	NA	2.24489	Cooperative
Baeolophus_atricristatus	0	0	0	0	0	0	4	0	0	NA	NA	NA	NA	0	NA	0	NA	0	NA	0	0	NA	NA	NA	0	Non-cooperative	-1	NA	NA	NA	Pair	Pair	[598]	NA	NA	NA	NA	NA	NA	NA	titmouseblackcrested	no_fam	no_fam	ass	2	NA	NA	-0.445276	Noncooperative
Baeolophus_bicolor	NA	1	1	1	1	0	2	3	1	NA	NA	0	NA	1	NA	1	NA	1	NA	1	0	NA	NA	K	1	Cooperative	-1	noncooperative	biparental care	NA	Cooperation	Cooperation	[604]	Mon	NA	NA	NA	NA	NA	NA	titmousetufted	coop_fam	coop_families	ass	28	NA	Helpers may aid the breeding pair in raising young (Brackbill 1970b, Tarbell 1983). At one nest, the helper was one of the previous year's offspring of the adult female and a different male (Brackbill 1970b). In another case, the helper was the offspring of the breeding pair from a previous season (Tarbell 1983). Such helping behavior is unusual for parids and has only been reported in two other …	2.24489	Noncooperative
Baeolophus_inornatus	0	0	0	0	0	0	4	0	0	NA	NA	NA	NA	0	NA	0	NA	0	NA	0	0	NA	NA	NA	0	Non-cooperative	-1	NA	NA	NA	Pair	Pair	[603]	Mon	NA	NA	NA	NA	NA	NA	titmouseoak	no_fam	no_fam	ass	5	NA	NA	-0.445276	Noncooperative
Baeolophus_ridgwayi	0	0	0	0	0	0	2	0	0	NA	NA	NA	0	0	NA	NA	NA	0	NA	NA	NA	NA	NA	NA	0	Non-cooperative	-13	NA	NA	NA	NA	NA	NA	NA	NA	NA	NA	NA	NA	NA	titmousejuniper	no_fam	no_fam	ass	10	NA	NA	NA	NA
Baeolophus_wollweberi	1	1	1	1	1	1	0	4	0	1	NA	NA	NA	1	NA	1	NA	1	NA	1	NA	NA	NA	K	1	Cooperative	-1	NA	NA	NA	Cooperation	Cooperation	[601,602]	Coop	NA	NA	NA	NA	NA	NA	titmousebridled	coop_fam	coop_families	ass	7	NA	NA	2.24489	NA
Baeopogon_clamans	0	0	0	0	0	0	1	0	0	NA	NA	NA	0	0	NA	NA	NA	NA	NA	NA	NA	NA	NA	NA	NA	Non-cooperative	-1	NA	NA	NA	Unknown	Pair	NA	NA	NA	NA	NA	NA	NA	NA	NA	NA	NA	NA	NA	NA	NA	NA	NA
Baeopogon_indicator	0	0	0	0	0	0	3	0	0	NA	NA	NA	0	0	NA	NA	NA	0	NA	0	NA	NA	NA	NA	1	Non-cooperative	-1	NA	NA	NA	Unknown	Pair	NA	NA	NA	NA	NA	NA	NA	NA	greenbulhoneyguide	fam	family	soc	2	NA	NA	-0.445276	NA
Bangsia_arcaei	0	0	0	0	0	0	1	0	0	NA	NA	NA	0	0	NA	NA	NA	NA	NA	NA	NA	NA	NA	NA	NA	Non-cooperative	-1	NA	NA	NA	Unknown	Pair	NA	NA	NA	NA	NA	NA	NA	NA	NA	NA	NA	NA	NA	NA	NA	NA	NA
Bangsia_aureocincta	0	0	0	0	0	0	1	0	0	NA	NA	NA	0	0	NA	NA	NA	NA	NA	NA	NA	NA	NA	NA	NA	Non-cooperative	-1	NA	NA	NA	Unknown	Pair	[943]	NA	NA	NA	NA	NA	NA	NA	NA	NA	NA	NA	NA	NA	NA	NA	NA
Bangsia_edwardsi	0	0	0	0	0	0	2	0	0	NA	NA	NA	0	0	NA	NA	NA	0	NA	NA	NA	NA	NA	NA	0	Non-cooperative	-1	NA	NA	NA	Unknown	Pair	[956]	NA	NA	NA	NA	NA	NA	NA	tanagermossbacked	no_fam	no_fam	soc	3	NA	NA	NA	NA
Bangsia_melanochlamys	0	0	0	0	0	0	2	0	0	NA	NA	NA	0	0	NA	NA	NA	0	NA	NA	NA	NA	NA	NA	0	Non-cooperative	-1	NA	NA	NA	Unknown	Pair	[380]	NA	NA	NA	NA	NA	NA	NA	tanagerblackandgold	no_fam	no_fam	soc	2	NA	NA	NA	NA
Bangsia_rothschildi	0	0	0	0	0	0	2	0	0	NA	NA	NA	0	0	NA	NA	NA	0	NA	NA	NA	NA	NA	NA	0	Non-cooperative	-1	NA	NA	NA	Unknown	Pair	[943]	NA	NA	NA	NA	NA	NA	NA	tanagergoldenchested	no_fam	no_fam	soc	2	NA	NA	NA	NA
Basileuterus_basilicus	0	0	0	0	0	0	1	0	0	NA	NA	NA	0	0	NA	NA	NA	NA	NA	NA	NA	NA	NA	NA	NA	Non-cooperative	-1	NA	NA	NA	Unknown	Pair	NA	NA	NA	NA	NA	NA	NA	NA	NA	NA	NA	NA	NA	NA	NA	NA	NA
Basileuterus_belli	0	0	0	0	0	0	1	0	0	NA	NA	NA	0	0	NA	NA	NA	NA	NA	NA	NA	NA	NA	NA	NA	Non-cooperative	-1	NA	NA	NA	Unknown	Pair	NA	Mon	NA	NA	NA	NA	NA	NA	NA	NA	NA	NA	NA	NA	NA	NA	NA
Basileuterus_bivittatus	0	0	0	0	0	0	1	0	0	NA	NA	NA	0	0	NA	NA	NA	NA	NA	NA	NA	NA	NA	NA	NA	Non-cooperative	-1	NA	NA	NA	Unknown	Pair	NA	Mon	NA	NA	NA	NA	NA	NA	NA	NA	NA	NA	NA	NA	NA	NA	NA
Basileuterus_chlorophrys	0	0	0	0	0	0	1	0	0	NA	NA	NA	0	0	NA	NA	NA	NA	NA	NA	NA	NA	NA	NA	NA	Non-cooperative	-1	NA	NA	NA	NA	NA	NA	NA	NA	NA	NA	NA	NA	NA	NA	NA	NA	NA	NA	NA	NA	NA	NA
Basileuterus_chrysogaster	0	0	0	0	0	0	1	0	0	NA	NA	NA	0	0	NA	NA	NA	NA	NA	NA	NA	NA	NA	NA	NA	Non-cooperative	-1	NA	NA	NA	Unknown	Pair	NA	NA	NA	NA	NA	NA	NA	NA	NA	NA	NA	NA	NA	NA	NA	NA	NA
Basileuterus_cinereicollis	0	0	0	0	0	0	1	0	0	NA	NA	NA	0	0	NA	NA	NA	NA	NA	NA	NA	NA	NA	NA	NA	Non-cooperative	-1	NA	NA	NA	Unknown	Pair	NA	NA	NA	NA	NA	NA	NA	NA	NA	NA	NA	NA	NA	NA	NA	NA	NA
Basileuterus_conspicillatus	0	0	0	0	0	0	1	0	0	NA	NA	NA	0	0	NA	NA	NA	NA	NA	NA	NA	NA	NA	NA	NA	Non-cooperative	-1	NA	NA	NA	Unknown	Pair	NA	NA	NA	NA	NA	NA	NA	NA	NA	NA	NA	NA	NA	NA	NA	NA	NA
Basileuterus_coronatus	0	0	0	0	0	0	2	0	0	NA	NA	NA	0	0	NA	NA	NA	0	NA	NA	NA	NA	NA	NA	1	Non-cooperative	-1	NA	NA	NA	Unknown	Pair	NA	Mon	NA	NA	NA	NA	NA	NA	warblerrussetcrowned	fam	family	soc	3	NA	NA	NA	NA
Basileuterus_culicivorus	0	0	0	0	0	0	3	0	0	NA	NA	NA	0	0	NA	NA	NA	0	NA	0	NA	NA	NA	NA	1	Non-cooperative	-1	NA	NA	NA	Unknown	Pair	NA	NA	NA	NA	NA	NA	NA	NA	warblergoldencrowned	fam	family	soc	19	NA	NA	-0.445276	NA
Basileuterus_flaveolus	0	0	0	0	0	0	2	0	0	NA	NA	NA	NA	0	NA	0	NA	NA	NA	NA	0	NA	NA	NA	NA	Non-cooperative	-1	NA	NA	NA	Pair	Pair	NA	NA	NA	NA	NA	NA	NA	NA	NA	NA	NA	NA	NA	NA	NA	NA	Noncooperative
Basileuterus_fraseri	0	0	0	0	0	0	1	0	0	NA	NA	NA	0	0	NA	NA	NA	NA	NA	NA	NA	NA	NA	NA	NA	Non-cooperative	-1	NA	NA	NA	Unknown	Pair	NA	NA	NA	NA	NA	NA	NA	NA	NA	NA	NA	NA	NA	NA	NA	NA	NA
Basileuterus_griseiceps	0	0	0	0	0	0	1	0	0	NA	NA	NA	0	0	NA	NA	NA	NA	NA	NA	NA	NA	NA	NA	NA	Non-cooperative	-1	NA	NA	NA	Unknown	Pair	[990]	NA	NA	NA	NA	NA	NA	NA	NA	NA	NA	NA	NA	NA	NA	NA	NA
Basileuterus_hypoleucus	0	0	0	0	0	0	1	0	0	NA	NA	NA	0	0	NA	NA	NA	NA	NA	NA	NA	NA	NA	NA	NA	Non-cooperative	-1	NA	NA	NA	Unknown	Pair	NA	NA	NA	NA	NA	NA	NA	NA	NA	NA	NA	NA	NA	NA	NA	NA	NA
Basileuterus_ignotus	0	0	0	0	0	0	1	0	0	NA	NA	NA	0	0	NA	NA	NA	NA	NA	NA	NA	NA	NA	NA	NA	Non-cooperative	-1	NA	NA	NA	Unknown	Pair	[990]	NA	NA	NA	NA	NA	NA	NA	NA	NA	NA	NA	NA	NA	NA	NA	NA
Basileuterus_leucoblepharus	0	0	0	0	0	0	1	0	0	NA	NA	NA	0	0	NA	NA	NA	NA	NA	NA	NA	NA	NA	NA	NA	Non-cooperative	-1	NA	NA	NA	Unknown	Pair	NA	NA	NA	NA	NA	NA	NA	NA	NA	NA	NA	NA	NA	NA	NA	NA	NA
Basileuterus_leucophrys	0	0	0	0	0	0	1	0	0	NA	NA	NA	0	0	NA	NA	NA	NA	NA	NA	NA	NA	NA	NA	NA	Non-cooperative	-1	NA	NA	NA	Unknown	Pair	NA	NA	NA	NA	NA	NA	NA	NA	NA	NA	NA	NA	NA	NA	NA	NA	NA
Basileuterus_luteoviridis	0	0	0	0	0	0	1	0	0	NA	NA	NA	0	0	NA	NA	NA	NA	NA	NA	NA	NA	NA	NA	NA	Non-cooperative	-1	NA	NA	NA	Unknown	Pair	NA	NA	NA	NA	NA	NA	NA	NA	NA	NA	NA	NA	NA	NA	NA	NA	NA
Basileuterus_melanogenys	0	0	0	0	0	0	1	0	0	NA	NA	NA	0	0	NA	NA	NA	NA	NA	NA	NA	NA	NA	NA	NA	Non-cooperative	-1	NA	NA	NA	Unknown	Pair	[445]	Mon	NA	NA	NA	NA	NA	NA	NA	NA	NA	NA	NA	NA	NA	NA	NA
Basileuterus_nigrocristatus	0	0	0	0	0	0	1	0	0	NA	NA	NA	0	0	NA	NA	NA	NA	NA	NA	NA	NA	NA	NA	NA	Non-cooperative	-1	NA	NA	NA	Unknown	Pair	[445]	NA	NA	NA	NA	NA	NA	NA	NA	NA	NA	NA	NA	NA	NA	NA	NA
Basileuterus_rufifrons	0	0	0	0	0	0	1	0	0	NA	NA	NA	0	0	NA	NA	NA	NA	NA	NA	NA	NA	NA	NA	NA	Non-cooperative	-1	NA	NA	NA	Unknown	Pair	NA	Mon	NA	NA	NA	NA	NA	NA	NA	NA	NA	NA	NA	NA	NA	NA	NA
Basileuterus_signatus	0	0	0	0	0	0	1	0	0	NA	NA	NA	0	0	NA	NA	NA	NA	NA	NA	NA	NA	NA	NA	NA	Non-cooperative	-1	NA	NA	NA	Unknown	Pair	NA	NA	NA	NA	NA	NA	NA	NA	NA	NA	NA	NA	NA	NA	NA	NA	NA
Basileuterus_trifasciatus	0	0	0	0	0	0	2	0	0	NA	NA	NA	0	0	NA	NA	NA	0	NA	NA	NA	NA	NA	NA	1	Non-cooperative	-1	NA	NA	NA	Unknown	Pair	NA	NA	NA	NA	NA	NA	NA	NA	warblerthreebanded	fam	family	soc	2	NA	NA	NA	NA
Basileuterus_tristriatus	0	0	0	0	0	0	2	0	0	NA	NA	NA	0	0	NA	NA	NA	0	NA	NA	NA	NA	NA	NA	0	Non-cooperative	-1	NA	NA	NA	Unknown	Pair	NA	NA	NA	NA	NA	NA	NA	NA	warblerthreestriped	no_fam	no_fam	soc	6	NA	NA	NA	NA
Basilornis_celebensis	0	0	0	0	0	0	1	0	0	NA	NA	NA	0	0	NA	NA	NA	NA	NA	NA	NA	NA	NA	NA	NA	Non-cooperative	-1	NA	NA	NA	Unknown	Pair	[758]	NA	NA	NA	NA	NA	NA	NA	NA	NA	NA	NA	NA	NA	NA	NA	NA
Basilornis_corythaix	0	0	0	0	0	0	1	0	0	NA	NA	NA	0	0	NA	NA	NA	NA	NA	NA	NA	NA	NA	NA	NA	Non-cooperative	-1	NA	NA	NA	Unknown	Pair	NA	NA	NA	NA	NA	NA	NA	NA	NA	NA	NA	NA	NA	NA	NA	NA	NA
Basilornis_galeatus	0	0	0	0	0	0	1	0	0	NA	NA	NA	0	0	NA	NA	NA	NA	NA	NA	NA	NA	NA	NA	NA	Non-cooperative	-1	NA	NA	NA	Unknown	Pair	NA	NA	NA	NA	NA	NA	NA	NA	NA	NA	NA	NA	NA	NA	NA	NA	NA
Basilornis_mirandus	0	0	0	0	0	0	1	0	0	NA	NA	NA	0	0	NA	NA	NA	NA	NA	NA	NA	NA	NA	NA	NA	Non-cooperative	-1	NA	NA	NA	Unknown	Pair	NA	NA	NA	NA	NA	NA	NA	NA	NA	NA	NA	NA	NA	NA	NA	NA	NA
Bathmocercus_cerviniventris	0	0	0	0	0	0	1	0	0	NA	NA	NA	0	0	NA	NA	NA	NA	NA	NA	NA	NA	NA	NA	NA	Non-cooperative	-1	NA	NA	NA	Unknown	Pair	[524]	NA	NA	NA	NA	NA	NA	NA	NA	NA	NA	NA	NA	NA	NA	NA	NA
Bathmocercus_rufus	0	0	0	0	0	0	3	0	0	NA	NA	NA	NA	0	NA	0	NA	NA	NA	0	0	NA	NA	NA	NA	Non-cooperative	-1	NA	NA	NA	Pair	Pair	NA	NA	NA	NA	NA	NA	NA	NA	NA	NA	NA	NA	NA	NA	NA	-0.445276	Noncooperative
Bathmocercus_winifredae	0	0	0	0	0	0	1	0	0	NA	NA	NA	0	0	NA	NA	NA	NA	NA	NA	NA	NA	NA	NA	NA	Non-cooperative	-1	NA	NA	NA	NA	NA	NA	NA	NA	NA	NA	NA	NA	NA	NA	NA	NA	NA	NA	NA	NA	NA	NA
Batis_capensis	1	1	1	1	1	0	1	2	1	NA	NA	NA	NA	1	NA	0	NA	1	NA	1	NA	NA	NA	K	1	Cooperative	-1	NA	NA	NA	Suspected	Cooperation	NA	NA	NA	NA	NA	NA	NA	NA	batiscape	coop_fam	coop_families	ass	11	NA	Not certainly known, but a second female (perhaps immature) is sometimes present in a pair‚Äö√Ñ√¥s breeding territory, and it has been suggested that the species may be a facultative cooperative breeder‚Äö√Ñ¬∂ Post-fledging, the young stay within the adults‚Äö√Ñ√¥ territory for at least one year	2.24489	NA
Batis_crypta	NA	NA	NA	NA	NA	NA	0	0	0	NA	NA	NA	NA	NA	NA	NA	NA	NA	NA	NA	NA	NA	NA	NA	NA	NA	NA	NA	NA	NA	NA	NA	NA	NA	NA	NA	NA	NA	NA	NA	NA	NA	NA	NA	NA	NA	NA	NA	NA
Batis_diops	0	0	0	0	0	0	2	0	0	NA	NA	NA	0	0	NA	NA	NA	0	NA	NA	NA	NA	NA	NA	0	Non-cooperative	-1	NA	NA	NA	Unknown	Pair	[524]	NA	NA	NA	NA	NA	NA	NA	batisruwenzori	no_fam	no_fam	soc	2	NA	NA	NA	NA
Batis_fratrum	NA	1	1	1	1	0	1	2	1	NA	NA	NA	NA	1	NA	0	NA	1	NA	1	NA	NA	NA	K	1	Cooperative	-1	NA	NA	NA	Suspected	Cooperation	NA	NA	NA	NA	NA	NA	NA	NA	batiszululand	coop_fam	coop_families	soc	2	NA	NA	2.24489	NA
Batis_ituriensis	0	0	0	0	0	0	1	0	0	NA	NA	NA	0	0	NA	NA	NA	NA	NA	NA	NA	NA	NA	NA	NA	Non-cooperative	-1	NA	NA	NA	Unknown	Pair	NA	NA	NA	NA	NA	NA	NA	NA	NA	NA	NA	NA	NA	NA	NA	NA	NA
Batis_margaritae	0	0	0	0	0	0	2	0	0	NA	NA	NA	0	0	NA	NA	NA	0	NA	NA	NA	NA	NA	NA	0	Non-cooperative	-1	NA	NA	NA	Unknown	Pair	NA	NA	NA	NA	NA	NA	NA	NA	batisboultons	no_fam	no_fam	soc	3	NA	NA	NA	NA
Batis_minima	0	0	0	0	0	0	2	0	0	NA	NA	NA	0	0	NA	NA	NA	0	NA	NA	NA	NA	NA	NA	1	Non-cooperative	-1	NA	NA	NA	Unknown	Pair	NA	NA	NA	NA	NA	NA	NA	NA	batisgabon	fam	family	ass	3	NA	NA	NA	NA
Batis_minor	0	0	0	0	0	0	4	0	0	NA	NA	NA	NA	0	NA	0	NA	0	NA	0	0	NA	NA	NA	1	Non-cooperative	-1	NA	NA	NA	Pair	Pair	NA	NA	NA	NA	NA	NA	NA	NA	batisblackheaded	fam	family	soc	3	NA	NA	-0.445276	Noncooperative
Batis_minulla	0	0	0	0	0	0	3	0	0	NA	NA	NA	0	0	NA	NA	NA	0	NA	0	NA	NA	NA	NA	0	Non-cooperative	-1	NA	NA	NA	Unknown	Pair	NA	NA	NA	NA	NA	NA	NA	NA	batisangola	no_fam	no_fam	soc	2	NA	NA	-0.445276	NA
Batis_mixta	0	0	0	0	0	0	3	0	0	NA	NA	NA	0	0	NA	NA	NA	0	NA	0	NA	NA	NA	NA	1	Non-cooperative	-1	NA	NA	NA	Unknown	Pair	NA	Mon	NA	NA	NA	NA	NA	NA	batisshorttailed	fam	family	soc	2	NA	NA	-0.445276	NA
Batis_molitor	NA	1	1	1	1	0	1	2	1	NA	NA	NA	NA	1	NA	0	NA	1	NA	1	NA	NA	NA	K	1	Cooperative	-1	NA	NA	NA	Suspected	Cooperation	NA	Mon	NA	NA	NA	NA	NA	NA	batischinspot	coop_fam	coop_families	ass	21	NA	Possibly some co-operative breeding.	2.24489	NA
Batis_occulta	0	0	0	0	0	0	1	0	0	NA	NA	NA	NA	NA	NA	NA	NA	0	NA	NA	NA	NA	NA	NA	1	NA	NA	NA	NA	NA	Subspp	Subspp	NA	NA	NA	NA	NA	NA	NA	NA	batiswestafrican	fam	family	soc	2	NA	NA	NA	NA
Batis_orientalis	0	0	0	0	0	0	2	0	0	NA	NA	NA	0	0	NA	NA	NA	NA	NA	0	NA	NA	NA	NA	NA	Non-cooperative	-1	NA	NA	NA	Unknown	Pair	NA	NA	NA	NA	NA	NA	NA	NA	NA	NA	NA	NA	NA	NA	NA	-0.445276	NA
Batis_perkeo	0	0	0	0	0	0	2	0	0	NA	NA	NA	0	0	NA	NA	NA	0	NA	NA	NA	NA	NA	NA	1	Non-cooperative	-1	NA	NA	NA	Unknown	Pair	NA	NA	NA	NA	NA	NA	NA	NA	batispygmy	fam	family	soc	3	NA	NA	NA	NA
Batis_poensis	0	0	0	0	0	0	2	0	0	NA	NA	NA	0	0	NA	NA	NA	0	NA	NA	NA	NA	NA	NA	1	Non-cooperative	-1	NA	NA	NA	Unknown	Pair	NA	NA	NA	NA	NA	NA	NA	NA	batisfernandopo	fam	family	soc	2	NA	NA	NA	NA
Batis_pririt	0	0	0	0	0	0	4	0	0	NA	NA	NA	NA	0	NA	0	NA	0	NA	0	0	NA	NA	NA	1	Non-cooperative	-1	NA	NA	NA	Pair	Pair	NA	NA	NA	NA	NA	NA	NA	NA	batispririt	fam	family	soc	5	NA	NA	-0.445276	Noncooperative
Batis_senegalensis	0	0	0	0	1	0	3	1	1	NA	NA	NA	0	0	NA	NA	NA	0	NA	1	0	NA	NA	NA	1	Non-cooperative	-1	NA	NA	NA	Group	Pair	NA	NA	NA	NA	NA	NA	NA	NA	batissenegal	fam	family	ass	2	NA	NA	2.24489	Noncooperative
Batis_soror	NA	1	1	1	1	0	1	2	1	NA	NA	NA	NA	1	NA	0	NA	1	NA	1	NA	NA	NA	K	1	Cooperative	-1	NA	NA	NA	Suspected	Cooperation	NA	NA	NA	NA	NA	NA	NA	NA	batispale	coop_fam	coop_families	soc	4	NA	Occurs in pairs, but before breeding season gathers in single-sex groups; possibly a helper recorded near nest.¬¨‚Ä†	2.24489	NA
Bernieria_apperti	1	1	1	1	1	1	0	1	0	NA	NA	NA	1	1	NA	NA	NA	NA	NA	NA	NA	NA	NA	NA	NA	Cooperative	-1	NA	NA	NA	Unknown	Cooperation	NA	NA	NA	NA	NA	NA	NA	NA	NA	NA	NA	NA	NA	NA	NA	NA	NA
Bernieria_cinereiceps	NA	0	0	0	0	0	1	0	0	NA	NA	NA	NA	1	NA	0	NA	NA	NA	NA	NA	NA	NA	NA	NA	Cooperative	-1	NA	NA	NA	Suspected	Cooperation	NA	Mon	NA	NA	NA	NA	NA	NA	NA	NA	NA	NA	NA	NA	NA	NA	NA
Bernieria_madagascariensis	0	0	0	0	0	0	1	0	0	NA	NA	NA	0	0	NA	NA	NA	NA	NA	NA	NA	NA	NA	NA	NA	Non-cooperative	-1	NA	NA	NA	Unknown	Pair	[636]	NA	NA	NA	NA	NA	NA	NA	NA	NA	NA	NA	NA	NA	NA	NA	NA
Bernieria_tenebrosa	1	1	1	1	1	1	0	1	0	NA	NA	NA	1	1	NA	NA	NA	NA	NA	NA	NA	NA	NA	NA	NA	Cooperative	-1	NA	NA	NA	Unknown	Cooperation	NA	NA	NA	NA	NA	NA	NA	NA	NA	NA	NA	NA	NA	NA	NA	NA	NA
Bernieria_zosterops	NA	0	0	0	0	0	1	0	0	NA	NA	NA	NA	1	NA	0	NA	NA	NA	NA	NA	NA	NA	NA	NA	Cooperative	-1	NA	NA	NA	Suspected	Cooperation	NA	NA	NA	NA	NA	NA	NA	NA	NA	NA	NA	NA	NA	NA	NA	NA	NA
Bias_musicus	NA	1	1	1	1	0	1	2	1	NA	NA	NA	NA	1	NA	0	NA	1	NA	1	NA	NA	NA	K	1	Cooperative	-1	NA	NA	NA	Suspected	Cooperation	[522]	NA	NA	NA	NA	NA	NA	NA	shrikeflycatcherblackandwhite	coop_fam	coop_families	ass	10	NA	chicks remain in and near nest for 22‚Äö√Ñ√¨27 days; young stay with parents until following breeding season.No other information	2.24489	NA
Bleda_canicapillus	0	0	0	0	0	0	3	0	0	NA	NA	NA	0	0	NA	NA	NA	0	NA	0	NA	NA	NA	NA	1	Non-cooperative	-1	NA	NA	NA	Unknown	Pair	NA	NA	NA	NA	NA	NA	NA	NA	bristlebillgreyheaded	fam	family	soc	3	NA	NA	-0.445276	NA
Bleda_eximius	0	0	0	0	0	0	2	0	0	NA	NA	NA	NA	0	NA	0	NA	NA	NA	NA	0	NA	NA	NA	NA	Non-cooperative	-1	NA	NA	NA	Pair	Pair	NA	NA	NA	NA	NA	NA	NA	NA	NA	NA	NA	NA	NA	NA	NA	NA	Noncooperative
Bleda_notatus	0	0	0	0	0	0	1	0	0	NA	NA	NA	NA	NA	NA	NA	NA	0	NA	NA	NA	NA	NA	NA	1	NA	NA	NA	NA	NA	NA	NA	NA	NA	NA	NA	NA	NA	NA	NA	bristlebilllesser	fam	family	soc	2	NA	NA	NA	NA
Bleda_syndactylus	0	0	0	0	0	0	4	0	0	NA	NA	NA	NA	0	NA	0	NA	0	NA	0	0	NA	NA	NA	1	Non-cooperative	-1	NA	NA	NA	Pair	Pair	NA	NA	NA	NA	NA	NA	NA	NA	bristlebillcommon	fam	family	soc	2	NA	NA	-0.445276	Noncooperative
Bombycilla_cedrorum	0	0	0	0	0	0	4	0	0	NA	NA	NA	NA	0	NA	0	NA	0	NA	0	0	NA	NA	NA	0	Non-cooperative	-1	NA	NA	NA	Pair	Pair	NA	Mon	NA	NA	NA	NA	NA	NA	waxwingcedar	no_fam	no_fam	ass	145	NA	NA	-0.445276	Noncooperative
Bombycilla_garrulus	0	0	0	0	0	0	3	0	0	NA	NA	NA	NA	0	NA	0	NA	NA	NA	0	0	NA	NA	NA	NA	Non-cooperative	-1	NA	NA	NA	Pair	Pair	[757]	NA	NA	NA	NA	NA	NA	NA	NA	NA	NA	NA	NA	NA	NA	-0.445276	Noncooperative
Bombycilla_japonica	0	0	0	0	0	0	4	0	0	NA	NA	NA	NA	0	NA	0	NA	0	NA	0	0	NA	NA	NA	0	Non-cooperative	-1	NA	NA	NA	Pair	Pair	NA	NA	NA	NA	NA	NA	NA	NA	waxwingjapanese	no_fam	no_fam	soc	5	NA	NA	-0.445276	Noncooperative
Bowdleria_punctata	0	0	0	0	0	0	2	0	0	NA	NA	NA	NA	NA	NA	NA	NA	NA	NA	0	0	NA	NA	NA	NA	NA	NA	NA	NA	NA	NA	NA	NA	NA	NA	NA	NA	NA	NA	NA	NA	NA	NA	NA	NA	NA	NA	-0.445276	Noncooperative
Brachycope_anomala	0	0	0	0	0	0	2	0	0	NA	NA	NA	0	0	NA	NA	NA	NA	NA	0	NA	NA	NA	NA	NA	Non-cooperative	-1	NA	NA	NA	Unknown	Pair	NA	NA	NA	NA	NA	NA	NA	NA	NA	NA	NA	NA	NA	NA	NA	-0.445276	NA
Brachypteryx_hyperythra	0	0	0	0	0	0	1	0	0	NA	NA	NA	0	0	NA	NA	NA	NA	NA	NA	NA	NA	NA	NA	NA	Non-cooperative	-1	NA	NA	NA	Unknown	Pair	NA	NA	NA	NA	NA	NA	NA	NA	NA	NA	NA	NA	NA	NA	NA	NA	NA
Brachypteryx_leucophrys	0	0	0	0	0	0	2	0	0	NA	NA	NA	NA	0	NA	0	NA	NA	NA	NA	0	NA	NA	NA	NA	Non-cooperative	-1	NA	NA	NA	Pair	Pair	NA	NA	NA	NA	NA	NA	NA	NA	NA	NA	NA	NA	NA	NA	NA	NA	Noncooperative
Brachypteryx_montana	0	0	0	0	0	0	2	0	0	NA	NA	NA	NA	0	NA	0	NA	NA	NA	NA	0	NA	NA	NA	NA	Non-cooperative	-1	NA	NA	NA	Pair	Pair	NA	NA	NA	NA	NA	NA	NA	NA	NA	NA	NA	NA	NA	NA	NA	NA	Noncooperative
Brachypteryx_stellata	0	0	0	0	0	0	1	0	0	NA	NA	NA	0	0	NA	NA	NA	NA	NA	NA	NA	NA	NA	NA	NA	Non-cooperative	-1	NA	NA	NA	Unknown	Pair	NA	NA	NA	NA	NA	NA	NA	NA	NA	NA	NA	NA	NA	NA	NA	NA	NA
Bradornis_infuscatus	0	0	0	0	0	0	3	0	0	NA	NA	NA	NA	0	NA	0	NA	NA	NA	0	0	NA	NA	NA	NA	Non-cooperative	-1	NA	NA	NA	Pair	Pair	NA	NA	NA	NA	NA	NA	NA	NA	NA	NA	NA	NA	NA	NA	NA	-0.445276	Noncooperative
Bradornis_mariquensis	1	1	1	1	1	1	0	2	0	NA	NA	NA	NA	1	NA	1	NA	NA	NA	1	NA	NA	NA	NA	NA	Cooperative	-1	NA	NA	NA	Cooperation	Cooperation	NA	NA	NA	NA	NA	NA	NA	NA	NA	NA	NA	NA	NA	NA	NA	2.24489	NA
Bradornis_microrhynchus	0	0	0	0	0	0	3	0	0	NA	NA	NA	NA	0	NA	0	NA	NA	NA	0	0	NA	NA	NA	NA	Non-cooperative	-1	NA	NA	NA	Pair	Pair	NA	NA	NA	NA	NA	NA	NA	NA	NA	NA	NA	NA	NA	NA	NA	-0.445276	Noncooperative
Bradornis_pallidus	NA	NA	0	1	1	0	1	1	1	NA	NA	NA	NA	1	NA	0	NA	NA	NA	1	NA	NA	NA	NA	NA	Cooperative	-1	NA	NA	NA	Suspected	Cooperation	NA	NA	NA	NA	NA	NA	NA	NA	NA	NA	NA	NA	NA	NA	NA	2.24489	NA
Bradypterus_accentor	0	0	0	0	0	0	1	0	0	NA	NA	NA	0	0	NA	NA	NA	NA	NA	NA	NA	NA	NA	NA	NA	Non-cooperative	-1	NA	NA	NA	Unknown	Pair	[99]	NA	NA	NA	NA	NA	NA	NA	NA	NA	NA	NA	NA	NA	NA	NA	NA
Bradypterus_alfredi	0	0	0	0	0	0	1	0	0	NA	NA	NA	0	0	NA	NA	NA	NA	NA	NA	NA	NA	NA	NA	NA	Non-cooperative	-1	NA	NA	NA	Unknown	Pair	NA	NA	NA	NA	NA	NA	NA	NA	NA	NA	NA	NA	NA	NA	NA	NA	NA
Bradypterus_alishanensis	NA	NA	NA	NA	NA	NA	0	0	0	NA	NA	NA	NA	NA	NA	NA	NA	NA	NA	NA	NA	NA	NA	NA	NA	NA	NA	NA	NA	NA	NA	NA	NA	NA	NA	NA	NA	NA	NA	NA	NA	NA	NA	NA	NA	NA	NA	NA	NA
Bradypterus_baboecala	0	0	0	0	0	0	4	0	0	NA	NA	NA	NA	0	NA	0	NA	0	NA	0	0	NA	NA	NA	0	Non-cooperative	-1	NA	NA	NA	Pair	Pair	[524]	NA	NA	NA	NA	NA	NA	NA	bushwarblerafrican	no_fam	no_fam	soc	9	NA	NA	-0.445276	Noncooperative
Bradypterus_bangwaensis	NA	NA	NA	NA	NA	NA	0	0	0	NA	NA	NA	NA	NA	NA	NA	NA	NA	NA	NA	NA	NA	NA	NA	NA	NA	NA	NA	NA	NA	NA	NA	NA	NA	NA	NA	NA	NA	NA	NA	NA	NA	NA	NA	NA	NA	NA	NA	NA
Bradypterus_barratti	0	0	0	0	0	0	3	0	0	NA	NA	NA	NA	0	NA	0	NA	NA	NA	0	0	NA	NA	NA	NA	Non-cooperative	-1	NA	NA	NA	Pair	Pair	NA	NA	NA	NA	NA	NA	NA	NA	NA	NA	NA	NA	NA	NA	NA	-0.445276	Noncooperative
Bradypterus_carpalis	0	0	0	0	0	0	1	0	0	NA	NA	NA	0	0	NA	NA	NA	NA	NA	NA	NA	NA	NA	NA	NA	Non-cooperative	-1	NA	NA	NA	Unknown	Pair	NA	NA	NA	NA	NA	NA	NA	NA	NA	NA	NA	NA	NA	NA	NA	NA	NA
Bradypterus_castaneus	0	0	0	0	0	0	1	0	0	NA	NA	NA	0	0	NA	NA	NA	NA	NA	NA	NA	NA	NA	NA	NA	Non-cooperative	-1	NA	NA	NA	Unknown	Pair	[446]	NA	NA	NA	NA	NA	NA	NA	NA	NA	NA	NA	NA	NA	NA	NA	NA
Bradypterus_caudatus	0	0	0	0	0	0	1	0	0	NA	NA	NA	0	0	NA	NA	NA	NA	NA	NA	NA	NA	NA	NA	NA	Non-cooperative	-1	NA	NA	NA	Unknown	Pair	[468]	NA	NA	NA	NA	NA	NA	NA	NA	NA	NA	NA	NA	NA	NA	NA	NA
Bradypterus_cinnamomeus	0	0	0	0	0	0	3	0	0	NA	NA	NA	NA	0	NA	0	NA	NA	NA	0	0	NA	NA	NA	NA	Non-cooperative	-1	NA	NA	NA	Pair	Pair	NA	NA	NA	NA	NA	NA	NA	NA	NA	NA	NA	NA	NA	NA	NA	-0.445276	Noncooperative
Bradypterus_davidi	NA	NA	NA	NA	NA	NA	0	0	0	NA	NA	NA	NA	NA	NA	NA	NA	NA	NA	NA	NA	NA	NA	NA	NA	NA	NA	NA	NA	NA	NA	NA	NA	NA	NA	NA	NA	NA	NA	NA	NA	NA	NA	NA	NA	NA	NA	NA	NA
Bradypterus_grandis	0	0	0	0	0	0	2	0	0	NA	NA	NA	NA	0	NA	0	NA	NA	NA	NA	0	NA	NA	NA	NA	Non-cooperative	-1	NA	NA	NA	Pair	Pair	NA	NA	NA	NA	NA	NA	NA	NA	NA	NA	NA	NA	NA	NA	NA	NA	Noncooperative
Bradypterus_graueri	0	0	0	0	0	0	1	0	0	NA	NA	NA	0	0	NA	NA	NA	NA	NA	NA	NA	NA	NA	NA	NA	Non-cooperative	-1	NA	NA	NA	Unknown	Pair	NA	NA	NA	NA	NA	NA	NA	NA	NA	NA	NA	NA	NA	NA	NA	NA	NA
Bradypterus_lopezi	0	0	0	0	0	0	3	0	0	NA	NA	NA	NA	0	NA	0	NA	NA	NA	0	0	NA	NA	NA	NA	Non-cooperative	-1	NA	NA	NA	Pair	Pair	NA	NA	NA	NA	NA	NA	NA	NA	NA	NA	NA	NA	NA	NA	NA	-0.445276	Noncooperative
Bradypterus_luteoventris	0	0	0	0	0	0	2	0	0	NA	NA	NA	NA	0	NA	0	NA	NA	NA	NA	0	NA	NA	NA	NA	Non-cooperative	-1	NA	NA	NA	Pair	Pair	[635]	NA	NA	NA	NA	NA	NA	NA	NA	NA	NA	NA	NA	NA	NA	NA	Noncooperative
Bradypterus_major	0	0	0	0	0	0	1	0	0	NA	NA	NA	0	0	NA	NA	NA	NA	NA	NA	NA	NA	NA	NA	NA	Non-cooperative	-1	NA	NA	NA	Unknown	Pair	NA	NA	NA	NA	NA	NA	NA	NA	NA	NA	NA	NA	NA	NA	NA	NA	NA
Bradypterus_mandelli	NA	NA	NA	NA	NA	NA	0	0	0	NA	NA	NA	NA	NA	NA	NA	NA	NA	NA	NA	NA	NA	NA	NA	NA	NA	NA	NA	NA	NA	NA	NA	NA	NA	NA	NA	NA	NA	NA	NA	NA	NA	NA	NA	NA	NA	NA	NA	NA
Bradypterus_montis	NA	NA	NA	NA	NA	NA	0	0	0	NA	NA	NA	NA	NA	NA	NA	NA	NA	NA	NA	NA	NA	NA	NA	NA	NA	NA	NA	NA	NA	NA	NA	NA	NA	NA	NA	NA	NA	NA	NA	NA	NA	NA	NA	NA	NA	NA	NA	NA
Bradypterus_palliseri	0	0	0	0	0	0	3	0	0	NA	NA	NA	NA	0	NA	0	NA	0	NA	NA	0	NA	NA	NA	1	Non-cooperative	-1	NA	NA	NA	Pair	Pair	[635]	NA	NA	NA	NA	NA	NA	NA	bushwarblersrilanka	fam	family	soc	0	NA	NA	NA	Noncooperative
Bradypterus_seebohmi	0	0	0	0	0	0	1	0	0	NA	NA	NA	0	0	NA	NA	NA	NA	NA	NA	NA	NA	NA	NA	NA	Non-cooperative	-1	NA	NA	NA	Unknown	Pair	[468]	NA	NA	NA	NA	NA	NA	NA	NA	NA	NA	NA	NA	NA	NA	NA	NA
Bradypterus_sylvaticus	0	0	0	0	0	0	2	0	0	NA	NA	NA	NA	0	NA	0	NA	NA	NA	NA	0	NA	NA	NA	NA	Non-cooperative	-1	NA	NA	NA	Pair	Pair	NA	NA	NA	NA	NA	NA	NA	NA	NA	NA	NA	NA	NA	NA	NA	NA	Noncooperative
Bradypterus_tacsanowskius	0	0	0	0	0	0	2	0	0	NA	NA	NA	NA	0	NA	0	NA	NA	NA	NA	0	NA	NA	NA	NA	Non-cooperative	-1	NA	NA	NA	Pair	Pair	[710]	NA	NA	NA	NA	NA	NA	NA	NA	NA	NA	NA	NA	NA	NA	NA	Noncooperative
Bradypterus_thoracicus	0	0	0	0	0	0	1	0	0	NA	NA	NA	0	0	NA	NA	NA	NA	NA	NA	NA	NA	NA	NA	NA	Non-cooperative	-1	NA	NA	NA	Unknown	Pair	[635]	NA	NA	NA	NA	NA	NA	NA	NA	NA	NA	NA	NA	NA	NA	NA	NA
Bradypterus_timorensis	NA	NA	NA	NA	NA	NA	0	0	0	NA	NA	NA	NA	NA	NA	NA	NA	NA	NA	NA	NA	NA	NA	NA	NA	NA	NA	NA	NA	NA	NA	NA	NA	NA	NA	NA	NA	NA	NA	NA	NA	NA	NA	NA	NA	NA	NA	NA	NA
Bradypterus_victorini	0	0	0	0	0	0	2	0	0	NA	NA	NA	NA	0	NA	0	NA	NA	NA	NA	0	NA	NA	NA	NA	Non-cooperative	-1	NA	NA	NA	Pair	Pair	[524]	NA	NA	NA	NA	NA	NA	NA	NA	NA	NA	NA	NA	NA	NA	NA	Noncooperative
Bubalornis_albirostris	NA	NA	0	1	1	0	1	1	1	NA	NA	NA	NA	1	NA	0	NA	NA	NA	1	NA	NA	NA	NA	NA	Cooperative	-1	NA	NA	NA	Suspected	Cooperation	[775,806,	NA	NA	NA	NA	NA	NA	NA	NA	NA	NA	NA	NA	NA	NA	2.24489	NA
Bubalornis_niger	1	1	1	1	1	0	1	4	1	NA	NA	NA	NA	1	NA	1	1	1	NA	1	0	NK	NA	NK	0	Cooperative	-1	NA	NA	NA	Cooperation	Cooperation	[807,809]	NA	NA	O	NK	0.9	cooperative polyandry by unrelated males; polygynandrous mating	NA	buffaloweaverredbilled	no_fam	nk-coop	breed	10	NA	Mating system polygyny, sometimes co-operative polygynandry whereby more than one male shares a group of females and may father young in same brood. Colonial; dominant male at each nest mass controls most of the chambers and defends site against other males; sometimes two males form a coalition, both individuals building and defending nest.	2.24489	Noncooperative
Bucanetes_githagineus	0	0	0	0	0	0	3	0	0	NA	NA	NA	NA	0	NA	0	NA	NA	NA	0	0	NA	NA	NA	NA	Non-cooperative	-1	NA	NA	NA	Pair	Pair	NA	NA	NA	NA	NA	NA	NA	NA	NA	NA	NA	NA	NA	NA	NA	-0.445276	Noncooperative
Buettikoferella_bivittata	0	0	0	0	0	0	1	0	0	NA	NA	NA	0	0	NA	NA	NA	NA	NA	NA	NA	NA	NA	NA	NA	Non-cooperative	-1	NA	NA	NA	Unknown	Pair	[445]	NA	NA	NA	NA	NA	NA	NA	NA	NA	NA	NA	NA	NA	NA	NA	NA
Buphagus_africanus	1	1	1	1	1	0	1	4	1	NA	NA	NA	NA	1	NA	1	1	1	NA	1	0	K	NA	K	1	Cooperative	-1	NA	NA	NA	Cooperation	Cooperation	[512,758]	NA	NA	F	K	not_specified	pair nesting with (presumed) related helpers	NA	oxpeckeryellowbilled	coop_fam	coop_families	breed	58	NA	NA	2.24489	Noncooperative
Buphagus_erythrorhynchus	1	1	1	1	1	1	0	3	0	NA	NA	NA	NA	1	NA	1	NA	1	NA	1	NA	NA	NA	K	1	Cooperative	-1	NA	NA	NA	Cooperation	Cooperation	NA	NA	NA	NA	NA	NA	NA	NA	oxpeckerredbilled	coop_fam	coop_families	ass	79	NA	NA	2.24489	NA
Buthraupis_aureodorsalis	0	0	0	0	0	0	1	0	0	NA	NA	NA	0	0	NA	NA	NA	NA	NA	NA	NA	NA	NA	NA	NA	Non-cooperative	-1	NA	NA	NA	Unknown	Pair	NA	NA	NA	NA	NA	NA	NA	NA	NA	NA	NA	NA	NA	NA	NA	NA	NA
Buthraupis_eximia	0	0	0	0	0	0	1	0	0	NA	NA	NA	0	0	NA	NA	NA	NA	NA	NA	NA	NA	NA	NA	NA	Non-cooperative	-1	NA	NA	NA	Unknown	Pair	NA	NA	NA	NA	NA	NA	NA	NA	NA	NA	NA	NA	NA	NA	NA	NA	NA
Buthraupis_montana	0	0	0	0	0	0	1	0	0	NA	NA	NA	0	0	NA	NA	NA	NA	NA	NA	NA	NA	NA	NA	NA	Non-cooperative	-1	NA	NA	NA	Unknown	Pair	NA	Mon	NA	NA	NA	NA	NA	NA	NA	NA	NA	NA	NA	NA	NA	NA	NA
Buthraupis_wetmorei	0	0	0	0	0	0	1	0	0	NA	NA	NA	0	0	NA	NA	NA	NA	NA	NA	NA	NA	NA	NA	NA	Non-cooperative	-1	NA	NA	NA	Unknown	Pair	NA	NA	NA	NA	NA	NA	NA	NA	NA	NA	NA	NA	NA	NA	NA	NA	NA
Cacicus_cela	0	0	0	0	0	0	3	0	0	NA	NA	NA	NA	0	NA	0	NA	NA	NA	0	0	NA	NA	NA	NA	Non-cooperative	-1	NA	NA	NA	Female_only	Female_only	NA	Polyg	NA	NA	NA	NA	NA	NA	NA	NA	NA	NA	NA	NA	NA	-0.445276	Noncooperative
Cacicus_chrysonotus	0	0	0	0	0	0	1	0	0	NA	NA	NA	0	0	NA	NA	NA	NA	NA	NA	NA	NA	NA	NA	NA	Non-cooperative	-1	NA	NA	NA	Unknown	Pair	NA	NA	NA	NA	NA	NA	NA	NA	NA	NA	NA	NA	NA	NA	NA	NA	NA
Cacicus_chrysopterus	0	0	0	0	0	0	3	0	0	NA	NA	NA	0	0	NA	NA	NA	0	NA	0	NA	NA	NA	NA	1	Non-cooperative	-1	NA	NA	NA	Unknown	Pair	NA	NA	NA	NA	NA	NA	NA	NA	caciquegoldenwinged	fam	family	soc	2	NA	NA	-0.445276	NA
Cacicus_haemorrhous	0	0	0	0	0	0	3	0	0	NA	NA	NA	NA	0	NA	0	NA	NA	NA	0	0	NA	NA	NA	NA	Non-cooperative	-1	NA	NA	NA	Female_only	Female_only	NA	NA	NA	NA	NA	NA	NA	NA	NA	NA	NA	NA	NA	NA	NA	-0.445276	Noncooperative
Cacicus_koepckeae	0	0	0	0	0	0	1	0	0	NA	NA	NA	0	0	NA	NA	NA	NA	NA	NA	NA	NA	NA	NA	NA	Non-cooperative	-1	NA	NA	NA	Unknown	Pair	NA	NA	NA	NA	NA	NA	NA	NA	NA	NA	NA	NA	NA	NA	NA	NA	NA
Cacicus_leucoramphus	0	0	0	0	0	0	1	0	0	NA	NA	NA	0	0	NA	NA	NA	NA	NA	NA	NA	NA	NA	NA	NA	Non-cooperative	-1	NA	NA	NA	NA	NA	NA	NA	NA	NA	NA	NA	NA	NA	NA	NA	NA	NA	NA	NA	NA	NA	NA
Cacicus_melanicterus	0	0	0	0	0	0	2	0	0	NA	NA	NA	0	0	NA	NA	NA	NA	NA	0	NA	NA	NA	NA	NA	Non-cooperative	-1	NA	NA	NA	Unknown	Pair	NA	NA	NA	NA	NA	NA	NA	NA	NA	NA	NA	NA	NA	NA	NA	-0.445276	NA
Cacicus_microrhynchus	0	0	0	0	0	0	2	0	0	NA	NA	NA	0	0	NA	NA	NA	NA	NA	NA	0	NA	NA	NA	NA	Non-cooperative	-16	NA	NA	NA	NA	NA	NA	NA	NA	NA	NA	NA	NA	NA	NA	NA	NA	NA	NA	NA	NA	NA	Noncooperative
Cacicus_sclateri	0	0	0	0	0	0	1	0	0	NA	NA	NA	0	0	NA	NA	NA	NA	NA	NA	NA	NA	NA	NA	NA	Non-cooperative	-1	NA	NA	NA	Unknown	Pair	NA	NA	NA	NA	NA	NA	NA	NA	NA	NA	NA	NA	NA	NA	NA	NA	NA
Cacicus_solitarius	0	0	0	0	0	0	2	0	0	NA	NA	NA	0	0	NA	NA	NA	NA	NA	0	NA	NA	NA	NA	NA	Non-cooperative	-1	NA	NA	NA	Unknown	Pair	NA	NA	NA	NA	NA	NA	NA	NA	NA	NA	NA	NA	NA	NA	NA	-0.445276	NA
Cacicus_uropygialis	0	0	0	0	0	0	2	0	0	NA	NA	NA	NA	0	NA	0	NA	NA	NA	NA	0	NA	NA	NA	NA	Non-cooperative	-1	NA	NA	NA	Pair	Pair	NA	NA	NA	NA	NA	NA	NA	NA	NA	NA	NA	NA	NA	NA	NA	NA	Noncooperative
Calamanthus_campestris	0	0	0	0	0	0	4	0	0	NA	NA	NA	NA	0	NA	0	NA	0	NA	0	0	NA	NA	NA	1	Non-cooperative	-1	NA	NA	NA	Pair	Pair	[459]	Mon	NA	NA	NA	NA	NA	NA	fieldwrenrufous	fam	family	soc	2	NA	NA	-0.445276	Noncooperative
Calamanthus_fuliginosus	0	0	0	0	0	0	4	0	0	NA	NA	NA	NA	0	NA	0	NA	0	NA	0	0	NA	NA	NA	1	Non-cooperative	-1	NA	NA	NA	Pair	Pair	NA	NA	NA	NA	NA	NA	NA	NA	fieldwrenstriated	fam	family	soc	5	NA	NA	-0.445276	Noncooperative
Calamospiza_melanocorys	1	1	1	1	1	1	0	3	0	NA	NA	NA	NA	1	NA	1	NA	1	NA	1	NA	NA	NA	NK	0	Cooperative	-1	NA	NA	NA	Cooperation	Cooperation	[887]	Mon	NA	NA	NA	NA	NA	NA	buntinglark	no_fam	nk-coop	ass	90	NA	NA	2.24489	NA
Calandrella_acutirostris	0	0	0	0	0	0	3	0	0	NA	NA	NA	NA	0	NA	0	NA	NA	NA	0	0	NA	NA	NA	NA	Non-cooperative	-1	NA	NA	NA	Pair	Pair	[612]	NA	NA	NA	NA	NA	NA	NA	NA	NA	NA	NA	NA	NA	NA	-0.445276	Noncooperative
Calandrella_brachydactyla	0	0	0	0	0	0	4	0	0	NA	NA	NA	NA	0	NA	0	NA	0	NA	0	0	NA	NA	NA	0	Non-cooperative	-1	NA	NA	NA	Pair	Pair	NA	NA	NA	NA	NA	NA	NA	NA	larkgreatershorttoed	no_fam	no_fam	ass	66	NA	NA	-0.445276	Noncooperative
Calandrella_cheleensis	0	0	0	0	0	0	1	0	0	NA	NA	NA	0	0	NA	NA	NA	NA	NA	NA	NA	NA	NA	NA	NA	Non-cooperative	-10	NA	NA	NA	Subspp	Subspp	NA	NA	NA	NA	NA	NA	NA	NA	NA	NA	NA	NA	NA	NA	NA	NA	NA
Calandrella_cinerea	0	0	0	0	0	0	3	0	0	NA	NA	NA	NA	0	NA	0	NA	NA	NA	0	0	NA	NA	NA	NA	Non-cooperative	-1	NA	NA	NA	Pair	Pair	NA	Mon	NA	NA	NA	NA	NA	NA	NA	NA	NA	NA	NA	NA	NA	-0.445276	Noncooperative
Calandrella_raytal	0	0	0	0	0	0	2	0	0	NA	NA	NA	NA	0	NA	0	NA	NA	NA	NA	0	NA	NA	NA	NA	Non-cooperative	-1	NA	NA	NA	Pair	Pair	[612]	NA	NA	NA	NA	NA	NA	NA	NA	NA	NA	NA	NA	NA	NA	NA	Noncooperative
Calandrella_rufescens	0	0	0	0	1	0	2	1	1	NA	NA	NA	0	0	NA	NA	NA	NA	NA	1	0	NA	NA	NA	NA	Non-cooperative	-1	NA	NA	NA	Occasional	Pair	[612,615]	NA	NA	NA	NA	NA	NA	NA	NA	NA	NA	NA	NA	NA	NA	2.24489	Noncooperative
Calandrella_somalica	0	0	0	0	0	0	2	0	0	NA	NA	NA	0	0	NA	NA	NA	NA	NA	0	NA	NA	NA	NA	NA	Non-cooperative	-1	NA	NA	NA	Unknown	Pair	[503,612]	NA	NA	NA	NA	NA	NA	NA	NA	NA	NA	NA	NA	NA	NA	-0.445276	NA
Calcarius_lapponicus	0	0	0	0	0	0	5	0	0	NA	NA	NA	NA	0	NA	0	NA	0	0	0	0	NA	NA	NA	0	Non-cooperative	-1	NA	NA	NA	Pair	Pair	[880]	Mon	NA	NA	NA	NA	NA	NA	longspurlapland	no_fam	no_fam	ass	204	0	Does not occur	-0.445276	Noncooperative
Calcarius_mccownii	0	0	0	0	0	0	3	0	0	NA	NA	NA	NA	0	NA	0	NA	NA	NA	0	0	NA	NA	NA	NA	Non-cooperative	-1	NA	NA	NA	Pair	Pair	[879]	Mon	NA	NA	NA	NA	NA	NA	NA	NA	NA	NA	NA	NA	NA	-0.445276	Noncooperative
Calcarius_ornatus	0	0	0	0	0	0	5	0	0	NA	NA	0	NA	0	NA	0	NA	0	NA	0	0	NA	NA	NA	0	Non-cooperative	-1	noncooperative	biparental care	NA	Pair	Pair	[882]	Mon	NA	NA	NA	NA	NA	NA	longspurchestnutcollared	no_fam	no_fam	ass	77	NA	Notknown	-0.445276	Noncooperative
Calcarius_pictus	1	1	1	1	1	0	2	5	1	NA	0	1	NA	1	NA	1	1	1	NA	1	0	NK	NK	NK	0	Cooperative	-1	nonkinCooperator	young disperse and there is no evidence that males in groups are related	NA	Cooperation	Cooperation	[881]	Mon	PA	O	NK	majority	cooperative polyandry by unrelated males; polygynandrous mating	NA	longspursmiths	no_fam	nk-coop	ass	68	NA	Not observed	2.24489	Noncooperative
Calicalicus_madagascariensis	0	0	0	0	0	0	2	0	0	NA	NA	NA	NA	0	NA	0	NA	NA	NA	NA	0	NA	NA	NA	NA	Non-cooperative	-1	NA	NA	NA	Pair	Pair	NA	NA	NA	NA	NA	NA	NA	NA	NA	NA	NA	NA	NA	NA	NA	NA	Noncooperative
Calicalicus_rufocarpalis	NA	NA	NA	NA	NA	NA	0	0	0	NA	NA	NA	NA	NA	NA	NA	NA	NA	NA	NA	NA	NA	NA	NA	NA	NA	NA	NA	NA	NA	NA	NA	NA	NA	NA	NA	NA	NA	NA	NA	NA	NA	NA	NA	NA	NA	NA	NA	NA
Callacanthis_burtoni	0	0	0	0	0	0	3	0	0	NA	NA	NA	NA	0	NA	0	NA	NA	NA	0	0	NA	NA	NA	NA	Non-cooperative	-1	NA	NA	NA	Pair	Pair	[837]	NA	NA	NA	NA	NA	NA	NA	NA	NA	NA	NA	NA	NA	NA	-0.445276	Noncooperative
Callaeas_cinereus	0	0	0	0	0	0	4	0	0	NA	NA	NA	NA	0	NA	0	NA	0	NA	0	0	NA	NA	NA	0	Non-cooperative	-1	NA	NA	NA	Pair	Pair	[475]	NA	NA	NA	NA	NA	NA	NA	kokako	no_fam	no_fam	ass	63	NA	NA	-0.445276	Noncooperative
Calochaetes_coccineus	1	1	1	1	1	1	0	1	0	NA	NA	NA	1	1	NA	NA	NA	NA	NA	NA	NA	NA	NA	NA	NA	Cooperative	-1	NA	NA	NA	Unknown	Cooperation	NA	NA	NA	NA	NA	NA	NA	NA	NA	NA	NA	NA	NA	NA	NA	NA	NA
Calocitta_colliei	1	1	1	1	1	1	0	2	0	NA	NA	NA	NA	1	NA	1	NA	1	NA	NA	NA	NA	NA	K	1	Cooperative	-1	NA	NA	NA	Cooperation	Cooperation	NA	NA	NA	NA	NA	NA	NA	NA	magpiejayblackthroated	coop_fam	coop_families	breed	3	NA	NA	NA	NA
Calocitta_formosa	1	1	1	1	1	1	0	5	0	NA	NA	NA	NA	1	NA	1	1	1	1	NA	1	M	NA	K	1	Cooperative	-1	NA	NA	NA	Cooperation	Cooperation	[571]	NA	NA	O	M	frequent	pair nesting with related and unrelated female helpers; polyandrous mating and occasional joint-nesting; conspecific brood parasitism	NA	magpiejaywhitethroated	coop_fam	coop_families	ass	18	1	White-throated magpie-jays are highly social and breed cooperatively.	NA	Cooperative
Calyptocichla_serina	0	0	0	0	0	0	3	0	0	NA	NA	NA	NA	0	NA	0	NA	0	NA	NA	0	NA	NA	NA	1	Non-cooperative	-1	NA	NA	NA	Pair	Pair	NA	NA	NA	NA	NA	NA	NA	NA	greenbulgolden	fam	family	soc	2	NA	NA	NA	Noncooperative
Calyptophilus_frugivorus	0	0	0	0	0	0	1	0	0	NA	NA	NA	0	0	NA	NA	NA	NA	NA	NA	NA	NA	NA	NA	NA	Non-cooperative	-1	NA	NA	NA	Unknown	Pair	[380]	NA	NA	NA	NA	NA	NA	NA	NA	NA	NA	NA	NA	NA	NA	NA	NA
Calyptophilus_tertius	0	0	0	0	0	0	1	0	0	NA	NA	NA	0	0	NA	NA	NA	NA	NA	NA	NA	NA	NA	NA	NA	Non-cooperative	-1	NA	NA	NA	NA	NA	NA	NA	NA	NA	NA	NA	NA	NA	NA	NA	NA	NA	NA	NA	NA	NA	NA
Camarhynchus_heliobates	0	0	0	0	0	0	2	0	0	NA	NA	NA	NA	0	NA	0	NA	NA	NA	NA	0	NA	NA	NA	NA	Non-cooperative	-1	NA	NA	NA	Pair	Pair	NA	NA	NA	NA	NA	NA	NA	NA	NA	NA	NA	NA	NA	NA	NA	NA	Noncooperative
Camarhynchus_pallidus	0	0	0	0	0	0	3	0	0	NA	NA	NA	NA	0	NA	0	NA	0	NA	NA	0	NA	NA	NA	0	Non-cooperative	-1	NA	NA	NA	Pair	Pair	NA	NA	NA	NA	NA	NA	NA	NA	finchwoodpecker	no_fam	no_fam	soc	2	NA	NA	NA	Noncooperative
Camarhynchus_parvulus	0	0	0	0	0	0	2	0	0	NA	NA	NA	NA	0	NA	0	NA	NA	NA	NA	0	NA	NA	NA	NA	Non-cooperative	-1	NA	NA	NA	Pair	Pair	NA	NA	NA	NA	NA	NA	NA	NA	NA	NA	NA	NA	NA	NA	NA	NA	Noncooperative
Camarhynchus_pauper	0	0	0	0	0	0	2	0	0	NA	NA	NA	NA	NA	NA	0	NA	NA	NA	NA	0	NA	NA	NA	NA	NA	NA	NA	NA	NA	Pair	Pair	NA	NA	NA	NA	NA	NA	NA	NA	NA	NA	NA	NA	NA	NA	NA	NA	Noncooperative
Camarhynchus_psittacula	0	0	0	0	0	0	2	0	0	NA	NA	NA	NA	0	NA	0	NA	NA	NA	NA	0	NA	NA	NA	NA	Non-cooperative	-1	NA	NA	NA	Pair	Pair	NA	NA	NA	NA	NA	NA	NA	NA	NA	NA	NA	NA	NA	NA	NA	NA	Noncooperative
Camaroptera_brachyura	0	0	0	0	0	0	4	0	0	NA	NA	NA	NA	0	NA	0	NA	0	NA	0	0	NA	NA	NA	0	Non-cooperative	-1	NA	NA	NA	Pair	Pair	NA	NA	NA	NA	NA	NA	NA	NA	camaropteragreenbacked	no_fam	no_fam	soc	14	NA	NA	-0.445276	Noncooperative
Camaroptera_chloronota	0	0	0	0	0	0	4	0	0	NA	NA	NA	NA	0	NA	0	NA	0	NA	0	0	NA	NA	NA	1	Non-cooperative	-1	NA	NA	NA	Pair	Pair	NA	NA	NA	NA	NA	NA	NA	NA	camaropteraolivegreen	fam	family	soc	9	NA	NA	-0.445276	Noncooperative
Camaroptera_fasciolata	0	0	0	0	0	0	2	0	0	NA	NA	NA	NA	NA	NA	NA	NA	NA	NA	0	0	NA	NA	NA	NA	NA	NA	NA	NA	NA	NA	NA	NA	NA	NA	NA	NA	NA	NA	NA	NA	NA	NA	NA	NA	NA	NA	-0.445276	Noncooperative
Camaroptera_simplex	0	0	0	0	0	0	2	0	0	NA	NA	NA	NA	NA	NA	NA	NA	NA	NA	0	0	NA	NA	NA	NA	NA	NA	NA	NA	NA	NA	NA	NA	NA	NA	NA	NA	NA	NA	NA	NA	NA	NA	NA	NA	NA	NA	-0.445276	Noncooperative
Camaroptera_superciliaris	0	0	0	0	0	0	4	0	0	NA	NA	NA	NA	0	NA	0	NA	0	NA	0	0	NA	NA	NA	1	Non-cooperative	-1	NA	NA	NA	Pair	Pair	NA	NA	NA	NA	NA	NA	NA	NA	camaropterayellowbrowed	fam	family	soc	3	NA	NA	-0.445276	Noncooperative
Camaroptera_undosa	0	0	0	0	0	0	2	0	0	NA	NA	NA	0	0	NA	NA	NA	NA	NA	0	NA	NA	NA	NA	NA	Non-cooperative	-12	NA	NA	NA	NA	NA	NA	NA	NA	NA	NA	NA	NA	NA	NA	NA	NA	NA	NA	NA	NA	-0.445276	NA
Campephaga_flava	0	0	0	0	0	0	4	0	0	NA	NA	NA	NA	0	NA	0	NA	0	NA	0	0	NA	NA	NA	0	Non-cooperative	-1	NA	NA	NA	Pair	Pair	NA	NA	NA	NA	NA	NA	NA	NA	cuckooshrikeblack	no_fam	no_fam	soc	5	NA	NA	-0.445276	Noncooperative
Campephaga_lobata	0	0	0	0	0	0	1	0	0	NA	NA	NA	0	0	NA	NA	NA	NA	NA	NA	NA	NA	NA	NA	NA	Non-cooperative	-1	NA	NA	NA	Unknown	Pair	NA	NA	NA	NA	NA	NA	NA	NA	NA	NA	NA	NA	NA	NA	NA	NA	NA
Campephaga_oriolina	0	0	0	0	0	0	1	0	0	NA	NA	NA	0	0	NA	NA	NA	NA	NA	NA	NA	NA	NA	NA	NA	Non-cooperative	-1	NA	NA	NA	Unknown	Pair	NA	NA	NA	NA	NA	NA	NA	NA	NA	NA	NA	NA	NA	NA	NA	NA	NA
Campephaga_petiti	0	0	0	0	0	0	1	0	0	NA	NA	NA	0	0	NA	NA	NA	NA	NA	NA	NA	NA	NA	NA	NA	Non-cooperative	-1	NA	NA	NA	Unknown	Pair	NA	NA	NA	NA	NA	NA	NA	NA	NA	NA	NA	NA	NA	NA	NA	NA	NA
Campephaga_phoenicea	0	0	0	0	0	0	3	0	0	NA	NA	NA	NA	0	NA	0	NA	NA	NA	0	0	NA	NA	NA	NA	Non-cooperative	-1	NA	NA	NA	Pair	Pair	NA	NA	NA	NA	NA	NA	NA	NA	NA	NA	NA	NA	NA	NA	NA	-0.445276	Noncooperative
Campephaga_quiscalina	0	0	0	0	0	0	3	0	0	NA	NA	NA	NA	0	NA	0	NA	NA	NA	0	0	NA	NA	NA	NA	Non-cooperative	-1	NA	NA	NA	Pair	Pair	NA	NA	NA	NA	NA	NA	NA	NA	NA	NA	NA	NA	NA	NA	NA	-0.445276	Noncooperative
Campochaera_sloetii	1	1	1	1	1	1	0	1	0	NA	NA	NA	1	1	NA	NA	NA	NA	NA	NA	NA	NA	NA	NA	NA	Cooperative	-1	NA	NA	NA	Unknown	Cooperation	[502,504]	NA	NA	NA	NA	NA	NA	NA	NA	NA	NA	NA	NA	NA	NA	NA	NA
Campylorhynchus_albobrunneus	NA	0	0	0	0	0	1	0	0	NA	NA	NA	NA	1	NA	0	NA	NA	NA	NA	NA	NA	NA	NA	NA	Cooperative	-1	NA	NA	NA	Suspected	Cooperation	NA	NA	NA	NA	NA	NA	NA	NA	NA	NA	NA	NA	NA	NA	NA	NA	NA
Campylorhynchus_brunneicapillus	NA	1	1	1	1	0	1	2	1	NA	NA	NA	NA	1	NA	1	NA	0	NA	1	NA	NA	NA	NA	0	Cooperative	-1	NA	NA	NA	Cooperation	Cooperation	[726,727,	NA	NA	NA	NA	NA	NA	NA	wrencactus	no_fam	no_fam	ass	45	NA	NA	2.24489	NA
Campylorhynchus_chiapensis	1	1	1	1	1	1	0	2	0	NA	NA	NA	NA	1	NA	1	NA	1	NA	NA	NA	NA	NA	K	1	Cooperative	-1	NA	NA	NA	Cooperation	Cooperation	NA	NA	NA	NA	NA	NA	NA	NA	wrengiant	coop_fam	coop_families	breed	2	NA	NA	NA	NA
Campylorhynchus_fasciatus	1	1	1	1	1	1	0	4	0	NA	NA	NA	NA	1	NA	1	1	1	NA	NA	1	K	NA	K	1	Cooperative	-1	NA	NA	NA	Cooperation	Cooperation	NA	NA	NA	F	K	not_specified	pair nesting with related male and female helpers	NA	wrenfasciated	coop_fam	coop_families	breed	3	NA	NA	NA	Cooperative
Campylorhynchus_griseus	1	1	1	1	1	1	0	6	0	NA	1	1	NA	1	NA	1	1	1	NA	NA	1	K	K	K	1	Cooperative	-1	kinCooperator	the group consists of the dominant pair and philopatric young. auxiliaries are only occassionally unrelated to breeding pair. population male auxiliary relatedness to breeders is 0.38.	Rabenold. In Stacey, P. B., & Koenig, W. D. (1990). Cooperative Breeding in Birds: Long-term studies of ecology and behavior. (P. B. Stacey & W. D. Koenig). Cambridge: Cambridge University Press.	Cooperation	Cooperation	NA	NA	CB	F	K	not_specified	pair nesting with related male and female helpers	NA	wrenbicoloured	coop_fam	coop_families	ass	6	NA	NA	NA	Cooperative
Campylorhynchus_gularis	1	1	1	1	1	1	0	2	0	NA	NA	NA	NA	1	NA	1	NA	1	NA	NA	NA	NA	NA	K	1	Cooperative	-1	NA	NA	NA	Cooperation	Cooperation	[726,727]	NA	NA	NA	NA	NA	NA	NA	wrenspotted	coop_fam	coop_families	breed	2	NA	NA	NA	NA
Campylorhynchus_jocosus	1	1	1	1	1	1	0	2	0	NA	NA	NA	NA	1	NA	1	NA	1	NA	NA	NA	NA	NA	K	1	Cooperative	-1	NA	NA	NA	Cooperation	Cooperation	[726,727]	NA	NA	NA	NA	NA	NA	NA	wrenboucards	coop_fam	coop_families	breed	2	NA	NA	NA	NA
Campylorhynchus_megalopterus	1	1	1	1	1	1	0	2	0	NA	NA	NA	NA	1	NA	1	NA	1	NA	NA	NA	NA	NA	K	1	Cooperative	-1	NA	NA	NA	Cooperation	Cooperation	[726,727]	NA	NA	NA	NA	NA	NA	NA	wrengreybarred	coop_fam	coop_families	breed	2	NA	NA	NA	NA
Campylorhynchus_nuchalis	1	1	1	1	1	1	0	6	0	NA	1	1	NA	1	NA	1	1	1	NA	NA	1	M	K	K	1	Cooperative	-1	kinCooperator	the group consists of the dominant pair and philopatric young. 141 / 151 of helpers are young that fledged on their natal territory.	Rabenold. In Stacey, P. B., & Koenig, W. D. (1990). Cooperative Breeding in Birds: Long-term studies of ecology and behavior. (P. B. Stacey & W. D. Koenig). Cambridge: Cambridge University Press.	Cooperation	Cooperation	NA	NA	CB	F	M	7.5-30%	pair nesting with related male and female helpers; cooperative polyandry by unrelated males	NA	wrenstripebacked	coop_fam	coop_families	ass	21	NA	NA	NA	Cooperative
Campylorhynchus_rufinucha	1	1	1	1	1	1	0	2	0	NA	NA	NA	NA	1	NA	1	NA	1	NA	NA	NA	NA	NA	K	1	Cooperative	-1	NA	NA	NA	Cooperation	Cooperation	[726,727,	NA	NA	NA	NA	NA	NA	NA	wrenrufousnaped	coop_fam	coop_families	breed	13	NA	NA	NA	NA
Campylorhynchus_turdinus	1	1	1	1	1	1	0	2	0	NA	NA	NA	NA	1	NA	1	NA	1	NA	NA	NA	NA	NA	K	1	Cooperative	-1	NA	NA	NA	Cooperation	Cooperation	[726,727,	NA	NA	NA	NA	NA	NA	NA	wrenthrushlike	coop_fam	coop_families	breed	4	NA	NA	NA	NA
Campylorhynchus_yucatanicus	1	1	1	1	1	0	1	2	1	NA	NA	NA	NA	1	NA	0	1	NA	NA	NA	1	K	NA	NA	NA	Cooperative	-1	NA	NA	NA	Suspected	Cooperation	NA	NA	NA	F	K	not_specified	pair nesting with related male helpers	NA	NA	NA	NA	NA	NA	NA	parental care by both parents, with occasional helpers	NA	Cooperative
Campylorhynchus_zonatus	1	1	1	1	1	1	0	4	0	NA	NA	NA	NA	1	NA	1	1	1	NA	NA	1	M	NA	K	1	Cooperative	-1	NA	NA	NA	Cooperation	Cooperation	NA	NA	NA	F	M	frequent	pair nesting with related and unrelated male and female helpers; conspecific brood parasitism	NA	wrenbandbacked	coop_fam	coop_families	ass	2	NA	NA	NA	Cooperative
Cardellina_rubrifrons	0	0	0	0	0	0	4	0	0	NA	NA	0	0	0	NA	NA	NA	NA	NA	0	0	NA	NA	NA	NA	Non-cooperative	-1	noncooperative	biparental care	NA	Unknown	Pair	[990]	NA	NA	NA	NA	NA	NA	NA	NA	NA	NA	NA	NA	NA	Rare, if ever. None observed directly. However, 2 females and 1 male were seen at a brood of begging nestlings (PMB).	-0.445276	Noncooperative
Cardinalis_cardinalis	0	0	0	0	1	0	5	1	1	NA	0	0	0	0	NA	NA	NA	0	NA	1	0	NA	NA	NA	0	Non-cooperative	-1	noncooperative	biparental care	NA	Occasional	Pair	[978]	Mon	SM	NA	NA	NA	NA	NA	cardinalnorthern	no_fam	no_fam	ass	232	NA	One report of a juvenile bringing food to nestlings and to adult female at same nest and carrying away ‚Äö√Ñ√∂‚àö√ë‚àö‚à´what seemed to be a dropping‚Äö√Ñ√∂‚àö√ë‚àöœÄ (161: 50). Rare reports of 2 adult females incubating at same nest, sometimes simultaneously while facing in opposite directions (158: 206, 162, 148, 163). In 2 such cases, eggs were known to hatch; at 1 nest, both females and male …	2.24489	Noncooperative
Cardinalis_phoeniceus	0	0	0	0	0	0	1	0	0	NA	NA	NA	0	0	NA	NA	NA	NA	NA	NA	NA	NA	NA	NA	NA	Non-cooperative	-1	NA	NA	NA	Unknown	Pair	[370]	NA	NA	NA	NA	NA	NA	NA	NA	NA	NA	NA	NA	NA	NA	NA	NA
Cardinalis_sinuatus	0	0	0	0	0	0	4	0	0	NA	NA	NA	NA	0	NA	0	NA	0	NA	0	0	NA	NA	NA	0	Non-cooperative	-1	NA	NA	NA	Pair	Pair	[979]	Mon	NA	NA	NA	NA	NA	NA	pyrrhuloxia	no_fam	no_fam	ass	14	NA	NA	-0.445276	Noncooperative
Carduelis_ambigua	0	0	0	0	0	0	1	0	0	NA	NA	NA	0	0	NA	NA	NA	NA	NA	NA	NA	NA	NA	NA	NA	Non-cooperative	-1	NA	NA	NA	Unknown	Pair	NA	NA	NA	NA	NA	NA	NA	NA	NA	NA	NA	NA	NA	NA	NA	NA	NA
Carduelis_atrata	0	0	0	0	0	0	1	0	0	NA	NA	NA	0	0	NA	NA	NA	NA	NA	NA	NA	NA	NA	NA	NA	Non-cooperative	-1	NA	NA	NA	Unknown	Pair	[384]	NA	NA	NA	NA	NA	NA	NA	NA	NA	NA	NA	NA	NA	NA	NA	NA
Carduelis_atriceps	0	0	0	0	0	0	1	0	0	NA	NA	NA	0	0	NA	NA	NA	NA	NA	NA	NA	NA	NA	NA	NA	Non-cooperative	-1	NA	NA	NA	Unknown	Pair	[837]	NA	NA	NA	NA	NA	NA	NA	NA	NA	NA	NA	NA	NA	NA	NA	NA
Carduelis_barbata	0	0	0	0	0	0	1	0	0	NA	NA	NA	0	0	NA	NA	NA	NA	NA	NA	NA	NA	NA	NA	NA	Non-cooperative	-1	NA	NA	NA	Unknown	Pair	[384]	NA	NA	NA	NA	NA	NA	NA	NA	NA	NA	NA	NA	NA	NA	NA	NA
Carduelis_cannabina	0	0	0	0	0	0	6	0	0	NA	0	0	NA	0	NA	0	NA	0	NA	0	0	NA	NA	NA	0	Non-cooperative	-1	noncooperative	biparental care	NA	Pair	Pair	NA	Mon	SM	NA	NA	NA	NA	NA	linneteurasian	no_fam	no_fam	ass	82	NA	NA	-0.445276	Noncooperative
Carduelis_carduelis	0	0	0	0	0	0	4	0	0	NA	NA	NA	NA	0	NA	0	NA	0	NA	0	0	NA	NA	NA	0	Non-cooperative	-1	NA	NA	NA	Pair	Pair	[818]	Mon	NA	NA	NA	NA	NA	NA	goldfincheuropean	no_fam	no_fam	ass	300	NA	NA	-0.445276	Noncooperative
Carduelis_chloris	0	0	0	0	0	0	4	0	0	NA	NA	NA	NA	0	NA	0	NA	0	NA	0	0	NA	NA	NA	0	Non-cooperative	-1	NA	NA	NA	Pair	Pair	[818]	Mon	NA	NA	NA	NA	NA	NA	greenfincheuropean	no_fam	no_fam	ass	375	NA	NA	-0.445276	Noncooperative
Carduelis_citrinella	0	0	0	0	0	0	3	0	0	NA	NA	NA	NA	0	NA	0	NA	NA	NA	0	0	NA	NA	NA	NA	Non-cooperative	-1	NA	NA	NA	Pair	Pair	NA	NA	NA	NA	NA	NA	NA	NA	NA	NA	NA	NA	NA	NA	NA	-0.445276	Noncooperative
Carduelis_corsicana	NA	NA	NA	NA	NA	NA	0	0	0	NA	NA	NA	NA	NA	NA	NA	NA	NA	NA	NA	NA	NA	NA	NA	NA	NA	NA	NA	NA	NA	NA	NA	NA	NA	NA	NA	NA	NA	NA	NA	NA	NA	NA	NA	NA	NA	NA	NA	NA
Carduelis_crassirostris	0	0	0	0	0	0	1	0	0	NA	NA	NA	0	0	NA	NA	NA	NA	NA	NA	NA	NA	NA	NA	NA	Non-cooperative	-1	NA	NA	NA	Unknown	Pair	[384]	NA	NA	NA	NA	NA	NA	NA	NA	NA	NA	NA	NA	NA	NA	NA	NA
Carduelis_cucullata	0	0	0	0	0	0	2	0	0	NA	NA	NA	NA	0	NA	0	NA	NA	NA	NA	0	NA	NA	NA	NA	Non-cooperative	-1	NA	NA	NA	Pair	Pair	NA	NA	NA	NA	NA	NA	NA	NA	NA	NA	NA	NA	NA	NA	NA	NA	Noncooperative
Carduelis_dominicensis	0	0	0	0	0	0	1	0	0	NA	NA	NA	0	0	NA	NA	NA	NA	NA	NA	NA	NA	NA	NA	NA	Non-cooperative	-1	NA	NA	NA	Unknown	Pair	[837]	NA	NA	NA	NA	NA	NA	NA	NA	NA	NA	NA	NA	NA	NA	NA	NA
Carduelis_flammea	NA	0	0	0	1	0	3	1	1	NA	NA	NA	0	0	NA	NA	NA	0	NA	1	0	NA	NA	NA	0	Non-cooperative	-1	NA	NA	NA	Occasional	Pair	NA	Mon	NA	NA	NA	NA	NA	NA	redpollcommon	no_fam	no_fam	ass	161	NA	In Siberia, extra male helpers at each of 2 nests, though not through entire nesting period Danilov, N. N., V. N. Ryzhanovski, and V. K. Ryabitsev (1984). Ptitsy Yamala (in Russian). Nauka, Moscow, Russia.	2.24489	Noncooperative
Carduelis_flavirostris	0	0	0	0	0	0	3	0	0	NA	NA	NA	NA	0	NA	0	NA	NA	NA	0	0	NA	NA	NA	NA	Non-cooperative	-1	NA	NA	NA	Pair	Pair	NA	NA	NA	NA	NA	NA	NA	NA	NA	NA	NA	NA	NA	NA	NA	-0.445276	Noncooperative
Carduelis_hornemanni	0	0	0	0	1	0	2	1	1	NA	NA	NA	0	0	NA	NA	NA	NA	NA	1	0	NA	NA	NA	NA	Non-cooperative	-1	NA	NA	NA	Occasional	Pair	NA	Mon	NA	NA	NA	NA	NA	NA	NA	NA	NA	NA	NA	NA	NA	2.24489	Noncooperative
Carduelis_johannis	0	0	0	0	0	0	1	0	0	NA	NA	NA	0	0	NA	NA	NA	NA	NA	NA	NA	NA	NA	NA	NA	Non-cooperative	-1	NA	NA	NA	Unknown	Pair	[807]	NA	NA	NA	NA	NA	NA	NA	NA	NA	NA	NA	NA	NA	NA	NA	NA
Carduelis_lawrencei	0	0	0	0	1	0	2	1	1	NA	NA	NA	0	0	NA	NA	NA	NA	NA	1	0	NA	NA	NA	NA	Non-cooperative	-1	NA	NA	NA	Occasional	Pair	[844]	NA	NA	NA	NA	NA	NA	NA	NA	NA	NA	NA	NA	NA	NA	2.24489	Noncooperative
Carduelis_magellanica	0	0	0	0	0	0	1	0	0	NA	NA	NA	0	0	NA	NA	NA	NA	NA	NA	NA	NA	NA	NA	NA	Non-cooperative	-1	NA	NA	NA	Unknown	Pair	[79]	NA	NA	NA	NA	NA	NA	NA	NA	NA	NA	NA	NA	NA	NA	NA	NA
Carduelis_monguilloti	0	0	0	0	0	0	1	0	0	NA	NA	NA	0	0	NA	NA	NA	NA	NA	NA	NA	NA	NA	NA	NA	Non-cooperative	-1	NA	NA	NA	Unknown	Pair	NA	NA	NA	NA	NA	NA	NA	NA	NA	NA	NA	NA	NA	NA	NA	NA	NA
Carduelis_notata	0	0	0	0	0	0	1	0	0	NA	NA	NA	0	0	NA	NA	NA	NA	NA	NA	NA	NA	NA	NA	NA	Non-cooperative	-1	NA	NA	NA	Unknown	Pair	NA	NA	NA	NA	NA	NA	NA	NA	NA	NA	NA	NA	NA	NA	NA	NA	NA
Carduelis_olivacea	0	0	0	0	0	0	1	0	0	NA	NA	NA	0	0	NA	NA	NA	NA	NA	NA	NA	NA	NA	NA	NA	Non-cooperative	-1	NA	NA	NA	Unknown	Pair	[837]	NA	NA	NA	NA	NA	NA	NA	NA	NA	NA	NA	NA	NA	NA	NA	NA
Carduelis_pinus	0	0	0	0	0	0	3	0	0	NA	NA	NA	NA	0	NA	0	NA	NA	NA	0	0	NA	NA	NA	NA	Non-cooperative	-1	NA	NA	NA	Pair	Pair	[841]	Mon	NA	NA	NA	NA	NA	NA	NA	NA	NA	NA	NA	NA	NA	-0.445276	Noncooperative
Carduelis_psaltria	0	0	0	0	0	0	4	0	0	NA	NA	NA	NA	0	NA	0	NA	0	NA	0	0	NA	NA	NA	0	Non-cooperative	-1	NA	NA	NA	Pair	Pair	[843]	Mon	NA	NA	NA	NA	NA	NA	goldfinchlesser	no_fam	no_fam	ass	36	NA	NA	-0.445276	Noncooperative
Carduelis_siemiradzkii	0	0	0	0	0	0	1	0	0	NA	NA	NA	0	0	NA	NA	NA	NA	NA	NA	NA	NA	NA	NA	NA	Non-cooperative	-1	NA	NA	NA	Unknown	Pair	[380]	NA	NA	NA	NA	NA	NA	NA	NA	NA	NA	NA	NA	NA	NA	NA	NA
Carduelis_sinica	0	0	0	0	0	0	3	0	0	NA	NA	NA	NA	0	NA	0	NA	NA	NA	0	0	NA	NA	NA	NA	Non-cooperative	-1	NA	NA	NA	Pair	Pair	[697,840]	NA	NA	NA	NA	NA	NA	NA	NA	NA	NA	NA	NA	NA	NA	-0.445276	Noncooperative
Carduelis_spinescens	0	0	0	0	0	0	1	0	0	NA	NA	NA	0	0	NA	NA	NA	NA	NA	NA	NA	NA	NA	NA	NA	Non-cooperative	-1	NA	NA	NA	Unknown	Pair	[79]	NA	NA	NA	NA	NA	NA	NA	NA	NA	NA	NA	NA	NA	NA	NA	NA
Carduelis_spinoides	0	0	0	0	0	0	3	0	0	NA	NA	NA	NA	0	NA	0	NA	NA	NA	0	0	NA	NA	NA	NA	Non-cooperative	-1	NA	NA	NA	Pair	Pair	[837]	NA	NA	NA	NA	NA	NA	NA	NA	NA	NA	NA	NA	NA	NA	-0.445276	Noncooperative
Carduelis_spinus	0	0	0	0	0	0	3	0	0	NA	NA	NA	NA	0	NA	0	NA	NA	NA	0	0	NA	NA	NA	NA	Non-cooperative	-1	NA	NA	NA	Pair	Pair	[818]	NA	NA	NA	NA	NA	NA	NA	NA	NA	NA	NA	NA	NA	NA	-0.445276	Noncooperative
Carduelis_tristis	0	0	0	0	0	0	6	0	0	NA	0	0	NA	0	NA	0	NA	0	NA	0	0	NA	NA	NA	0	Non-cooperative	-1	noncooperative	biparental care	NA	Pair	Pair	[842]	Mon	SM	NA	NA	NA	NA	NA	goldfinchamerican	no_fam	no_fam	ass	165	NA	Not known for this species	-0.445276	Noncooperative
Carduelis_uropygialis	0	0	0	0	0	0	1	0	0	NA	NA	NA	0	0	NA	NA	NA	NA	NA	NA	NA	NA	NA	NA	NA	Non-cooperative	-1	NA	NA	NA	Unknown	Pair	NA	NA	NA	NA	NA	NA	NA	NA	NA	NA	NA	NA	NA	NA	NA	NA	NA
Carduelis_xanthogastra	0	0	0	0	0	0	1	0	0	NA	NA	NA	0	0	NA	NA	NA	NA	NA	NA	NA	NA	NA	NA	NA	Non-cooperative	-1	NA	NA	NA	Unknown	Pair	[480]	NA	NA	NA	NA	NA	NA	NA	NA	NA	NA	NA	NA	NA	NA	NA	NA
Carduelis_yarrellii	0	0	0	0	0	0	1	0	0	NA	NA	NA	0	0	NA	NA	NA	NA	NA	NA	NA	NA	NA	NA	NA	Non-cooperative	-1	NA	NA	NA	Unknown	Pair	[380]	NA	NA	NA	NA	NA	NA	NA	NA	NA	NA	NA	NA	NA	NA	NA	NA
Carduelis_yemenensis	0	0	0	0	0	0	2	0	0	NA	NA	NA	NA	0	NA	0	NA	NA	NA	NA	0	NA	NA	NA	NA	Non-cooperative	-1	NA	NA	NA	Pair	Pair	[837]	NA	NA	NA	NA	NA	NA	NA	NA	NA	NA	NA	NA	NA	NA	NA	Noncooperative
Carpodacus_cassinii	0	0	0	0	0	0	3	0	0	NA	NA	NA	NA	0	NA	0	NA	NA	NA	0	0	NA	NA	NA	NA	Non-cooperative	-1	NA	NA	NA	Pair	Pair	[849]	Mon	NA	NA	NA	NA	NA	NA	NA	NA	NA	NA	NA	NA	NA	-0.445276	Noncooperative
Carpodacus_edwardsii	0	0	0	0	0	0	2	0	0	NA	NA	NA	0	0	NA	NA	NA	0	NA	NA	NA	NA	NA	NA	1	Non-cooperative	-1	NA	NA	NA	Unknown	Pair	NA	NA	NA	NA	NA	NA	NA	NA	rosefinchdarkrumped	fam	family	soc	2	NA	NA	NA	NA
Carpodacus_eos	0	0	0	0	0	0	1	0	0	NA	NA	NA	0	0	NA	NA	NA	NA	NA	NA	NA	NA	NA	NA	NA	Non-cooperative	-1	NA	NA	NA	Unknown	Pair	NA	NA	NA	NA	NA	NA	NA	NA	NA	NA	NA	NA	NA	NA	NA	NA	NA
Carpodacus_erythrinus	NA	0	0	0	1	0	4	2	1	NA	0	0	0	0	NA	NA	NA	NA	1	1	0	NA	NA	NA	NA	Non-cooperative	-1	noncooperative	biparental care	NA	Occasional	Pair	[818]	Mon	SM, PG	NA	NA	NA	NA	NA	NA	NA	NA	NA	NA	1	Young males sometimes co-operative helpers, assisting in feeding of young. Solitary or loosely colonial	2.24489	Noncooperative
Carpodacus_mexicanus	0	0	0	0	0	0	7	0	0	NA	0	0	NA	0	NA	0	NA	0	0	0	0	NA	NA	NA	0	Non-cooperative	-1	noncooperative	biparental care	NA	Pair	Pair	[850]	Mon	SM	NA	NA	NA	NA	NA	finchhouse	no_fam	no_fam	ass	503	0	Does not occur. Occasional observations of males feeding begging incubating females that are not their mates. Routine feeding of fledglings by unrelated adults, especially males. Behavior is particularly common at feeders when juveniles beg from adults. Older broods commonly join and 10-15 juveniles beg for food from a single adult male. In w. Montana, close association of two males and a female …	-0.445276	Noncooperative
Carpodacus_nipalensis	0	0	0	0	0	0	1	0	0	NA	NA	NA	0	0	NA	NA	NA	NA	NA	NA	NA	NA	NA	NA	NA	Non-cooperative	-1	NA	NA	NA	Unknown	Pair	NA	NA	NA	NA	NA	NA	NA	NA	NA	NA	NA	NA	NA	NA	NA	NA	NA
Carpodacus_pulcherrimus	0	0	0	0	0	0	2	0	0	NA	NA	NA	0	0	NA	NA	NA	NA	NA	0	NA	NA	NA	NA	NA	Non-cooperative	-1	NA	NA	NA	Unknown	Pair	[837]	NA	NA	NA	NA	NA	NA	NA	NA	NA	NA	NA	NA	NA	NA	-0.445276	NA
Carpodacus_puniceus	0	0	0	0	0	0	2	0	0	NA	NA	NA	0	0	NA	NA	NA	NA	NA	0	NA	NA	NA	NA	NA	Non-cooperative	-1	NA	NA	NA	Unknown	Pair	NA	NA	NA	NA	NA	NA	NA	NA	NA	NA	NA	NA	NA	NA	NA	-0.445276	NA
Carpodacus_purpureus	0	0	0	0	0	0	4	0	0	NA	NA	NA	NA	0	NA	0	NA	0	NA	0	0	NA	NA	NA	0	Non-cooperative	-1	NA	NA	NA	Pair	Pair	[848]	Mon	NA	NA	NA	NA	NA	NA	finchpurple	no_fam	no_fam	soc	76	NA	NA	-0.445276	Noncooperative
Carpodacus_rhodochlamys	0	0	0	0	0	0	2	0	0	NA	NA	NA	0	0	NA	NA	NA	NA	NA	0	NA	NA	NA	NA	NA	Non-cooperative	-1	NA	NA	NA	Unknown	Pair	NA	NA	NA	NA	NA	NA	NA	NA	NA	NA	NA	NA	NA	NA	NA	-0.445276	NA
Carpodacus_roborowskii	0	0	0	0	0	0	1	0	0	NA	NA	NA	0	0	NA	NA	NA	NA	NA	NA	NA	NA	NA	NA	NA	Non-cooperative	-1	NA	NA	NA	Unknown	Pair	NA	NA	NA	NA	NA	NA	NA	NA	NA	NA	NA	NA	NA	NA	NA	NA	NA
Carpodacus_rodochroa	0	0	0	0	0	0	3	0	0	NA	NA	NA	NA	0	NA	0	NA	NA	NA	0	0	NA	NA	NA	NA	Non-cooperative	-1	NA	NA	NA	Pair	Pair	NA	NA	NA	NA	NA	NA	NA	NA	NA	NA	NA	NA	NA	NA	NA	-0.445276	Noncooperative
Carpodacus_rodopeplus	0	0	0	0	0	0	1	0	0	NA	NA	NA	0	0	NA	NA	NA	NA	NA	NA	NA	NA	NA	NA	NA	Non-cooperative	-1	NA	NA	NA	Unknown	Pair	NA	NA	NA	NA	NA	NA	NA	NA	NA	NA	NA	NA	NA	NA	NA	NA	NA
Carpodacus_roseus	0	0	0	0	0	0	2	0	0	NA	NA	NA	0	0	NA	NA	NA	NA	NA	0	NA	NA	NA	NA	NA	Non-cooperative	-1	NA	NA	NA	Unknown	Pair	[837]	NA	NA	NA	NA	NA	NA	NA	NA	NA	NA	NA	NA	NA	NA	-0.445276	NA
Carpodacus_rubescens	0	0	0	0	0	0	2	0	0	NA	NA	NA	0	0	NA	NA	NA	NA	NA	0	NA	NA	NA	NA	NA	Non-cooperative	-1	NA	NA	NA	Unknown	Pair	NA	NA	NA	NA	NA	NA	NA	NA	NA	NA	NA	NA	NA	NA	NA	-0.445276	NA
Carpodacus_rubicilla	0	0	0	0	0	0	3	0	0	NA	NA	NA	NA	0	NA	0	NA	NA	NA	0	0	NA	NA	NA	NA	Non-cooperative	-1	NA	NA	NA	Pair	Pair	[818]	NA	NA	NA	NA	NA	NA	NA	NA	NA	NA	NA	NA	NA	NA	-0.445276	Noncooperative
Carpodacus_rubicilloides	0	0	0	0	0	0	2	0	0	NA	NA	NA	0	0	NA	NA	NA	NA	NA	0	NA	NA	NA	NA	NA	Non-cooperative	-1	NA	NA	NA	Unknown	Pair	NA	NA	NA	NA	NA	NA	NA	NA	NA	NA	NA	NA	NA	NA	NA	-0.445276	NA
Carpodacus_synoicus	0	0	0	0	0	0	2	0	0	NA	NA	NA	0	0	NA	NA	NA	NA	NA	0	NA	NA	NA	NA	NA	Non-cooperative	-1	NA	NA	NA	Unknown	Pair	[818]	NA	NA	NA	NA	NA	NA	NA	NA	NA	NA	NA	NA	NA	NA	-0.445276	NA
Carpodacus_thura	0	0	0	0	0	0	3	0	0	NA	NA	NA	NA	0	NA	0	NA	NA	NA	0	0	NA	NA	NA	NA	Non-cooperative	-1	NA	NA	NA	Pair	Pair	NA	NA	NA	NA	NA	NA	NA	NA	NA	NA	NA	NA	NA	NA	NA	-0.445276	Noncooperative
Carpodacus_trifasciatus	0	0	0	0	0	0	2	0	0	NA	NA	NA	0	0	NA	NA	NA	NA	NA	0	NA	NA	NA	NA	NA	Non-cooperative	-1	NA	NA	NA	Unknown	Pair	NA	NA	NA	NA	NA	NA	NA	NA	NA	NA	NA	NA	NA	NA	NA	-0.445276	NA
Carpodacus_vinaceus	0	0	0	0	0	0	2	0	0	NA	NA	NA	NA	0	NA	0	NA	NA	NA	NA	0	NA	NA	NA	NA	Non-cooperative	-1	NA	NA	NA	Pair	Pair	NA	NA	NA	NA	NA	NA	NA	NA	NA	NA	NA	NA	NA	NA	NA	NA	Noncooperative
Caryothraustes_canadensis	0	0	0	0	0	0	1	0	0	NA	NA	NA	0	0	NA	NA	NA	NA	NA	NA	NA	NA	NA	NA	NA	Non-cooperative	-1	NA	NA	NA	Unknown	Pair	[982]	NA	NA	NA	NA	NA	NA	NA	NA	NA	NA	NA	NA	NA	NA	NA	NA
Caryothraustes_poliogaster	1	1	1	1	1	1	0	3	0	NA	NA	NA	NA	1	NA	1	1	1	NA	NA	NA	K	NA	K	1	Cooperative	-1	NA	NA	NA	Cooperation	Cooperation	[980,981]	NA	NA	F	K	not_specified	pair nesting with (presumed) related helpers	NA	grosbeakblackfaced	coop_fam	coop_families	breed	4	NA	NA	NA	NA
Catamblyrhynchus_diadema	0	0	0	0	0	0	2	0	0	NA	NA	NA	0	0	NA	NA	NA	0	NA	NA	NA	NA	NA	NA	1	Non-cooperative	-1	NA	NA	NA	Unknown	Pair	[370]	NA	NA	NA	NA	NA	NA	NA	plushcap	fam	family	soc	3	NA	NA	NA	NA
Catamenia_analis	0	0	0	0	0	0	1	0	0	NA	NA	NA	0	0	NA	NA	NA	NA	NA	NA	NA	NA	NA	NA	NA	Non-cooperative	-1	NA	NA	NA	Unknown	Pair	[370,951]	NA	NA	NA	NA	NA	NA	NA	NA	NA	NA	NA	NA	NA	NA	NA	NA
Catamenia_homochroa	0	0	0	0	0	0	1	0	0	NA	NA	NA	0	0	NA	NA	NA	NA	NA	NA	NA	NA	NA	NA	NA	Non-cooperative	-1	NA	NA	NA	Unknown	Pair	NA	NA	NA	NA	NA	NA	NA	NA	NA	NA	NA	NA	NA	NA	NA	NA	NA
Catamenia_inornata	0	0	0	0	0	0	2	0	0	NA	NA	NA	NA	0	NA	0	NA	NA	NA	NA	0	NA	NA	NA	NA	Non-cooperative	-1	NA	NA	NA	Pair	Pair	[79]	NA	NA	NA	NA	NA	NA	NA	NA	NA	NA	NA	NA	NA	NA	NA	Noncooperative
Cataponera_turdoides	0	0	0	0	0	0	1	0	0	NA	NA	NA	0	0	NA	NA	NA	NA	NA	NA	NA	NA	NA	NA	NA	Non-cooperative	-1	NA	NA	NA	Unknown	Pair	NA	NA	NA	NA	NA	NA	NA	NA	NA	NA	NA	NA	NA	NA	NA	NA	NA
Catharopeza_bishopi	0	0	0	0	0	0	1	0	0	NA	NA	NA	0	0	NA	NA	NA	NA	NA	NA	NA	NA	NA	NA	NA	Non-cooperative	-1	NA	NA	NA	Unknown	Pair	NA	NA	NA	NA	NA	NA	NA	NA	NA	NA	NA	NA	NA	NA	NA	NA	NA
Catharus_aurantiirostris	0	0	0	0	0	0	3	0	0	NA	NA	NA	0	0	NA	NA	NA	0	NA	0	NA	NA	NA	NA	0	Non-cooperative	-1	NA	NA	NA	Unknown	Pair	NA	Mon	NA	NA	NA	NA	NA	NA	nightingalethrushorangebilled	no_fam	no_fam	soc	11	NA	NA	-0.445276	NA
Catharus_bicknelli	1	1	1	1	1	0	1	4	1	NA	NA	NA	NA	1	NA	1	1	1	1	NA	0	NK	NA	NK	0	Cooperative	-1	NA	NA	NA	Cooperation	Cooperation	[789,790]	NA	NA	F	NK	majority	cooperative polyandry by unrelated males; polygynandrous mating	NA	thrushbicknells	no_fam	nk-coop	ass	41	1	At 25 Vermont nests observed by videography, one female fed at each nest, with two provisioning males most common (60%), followed by nests with one provisioning male (20%), nests with three males (16%), and nests with four males (4%; VCE). Four males documented to feed at >1 nest within single breeding season, and three males fed two broods simultaneously (nests 186‚Äö√Ñ√¨443 m apart). One male s…	NA	Noncooperative
Catharus_dryas	0	0	0	0	0	0	2	0	0	NA	NA	NA	0	0	NA	NA	NA	NA	NA	0	NA	NA	NA	NA	NA	Non-cooperative	-1	NA	NA	NA	Unknown	Pair	NA	NA	NA	NA	NA	NA	NA	NA	NA	NA	NA	NA	NA	NA	NA	-0.445276	NA
Catharus_frantzii	0	0	0	0	0	0	4	0	0	NA	NA	NA	NA	0	NA	0	NA	0	NA	0	0	NA	NA	NA	0	Non-cooperative	-1	NA	NA	NA	Pair	Pair	NA	NA	NA	NA	NA	NA	NA	NA	nightingalethrushruddycapped	no_fam	no_fam	soc	7	NA	NA	-0.445276	Noncooperative
Catharus_fuscater	0	0	0	0	0	0	2	0	0	NA	NA	NA	0	0	NA	NA	NA	NA	NA	0	NA	NA	NA	NA	NA	Non-cooperative	-1	NA	NA	NA	Unknown	Pair	NA	NA	NA	NA	NA	NA	NA	NA	NA	NA	NA	NA	NA	NA	NA	-0.445276	NA
Catharus_fuscescens	0	0	0	0	0	0	4	0	0	NA	NA	NA	NA	0	NA	0	NA	0	NA	0	0	NA	NA	NA	0	Non-cooperative	-1	NA	NA	NA	Pair	Pair	NA	Mon	NA	NA	NA	NA	NA	NA	veery	no_fam	no_fam	soc	81	NA	NA	-0.445276	Noncooperative
Catharus_gracilirostris	0	0	0	0	0	0	3	0	0	NA	NA	NA	0	0	NA	NA	NA	0	NA	0	NA	NA	NA	NA	0	Non-cooperative	-1	NA	NA	NA	Unknown	Pair	NA	Mon	NA	NA	NA	NA	NA	NA	nightingalethrushblackbilled	no_fam	no_fam	soc	2	NA	NA	-0.445276	NA
Catharus_guttatus	0	0	0	0	0	0	4	0	0	NA	NA	NA	NA	0	NA	0	NA	0	NA	0	0	NA	NA	NA	0	Non-cooperative	-1	NA	NA	NA	Pair	Pair	NA	Mon	NA	NA	NA	NA	NA	NA	thrushhermit	no_fam	no_fam	soc	94	NA	NA	-0.445276	Noncooperative
Catharus_mexicanus	0	0	0	0	0	0	3	0	0	NA	NA	NA	0	0	NA	NA	NA	0	NA	0	NA	NA	NA	NA	0	Non-cooperative	-1	NA	NA	NA	Unknown	Pair	NA	NA	NA	NA	NA	NA	NA	NA	nightingalethrushblackheaded	no_fam	no_fam	soc	2	NA	NA	-0.445276	NA
Catharus_minimus	0	0	0	0	0	0	4	0	0	NA	NA	NA	NA	0	NA	0	NA	0	NA	0	0	NA	NA	NA	0	Non-cooperative	-1	NA	NA	NA	Pair	Pair	NA	Mon	NA	NA	NA	NA	NA	NA	thrushgreycheeked	no_fam	no_fam	soc	70	NA	NA	-0.445276	Noncooperative
Catharus_occidentalis	0	0	0	0	0	0	2	0	0	NA	NA	NA	0	0	NA	NA	NA	NA	NA	0	NA	NA	NA	NA	NA	Non-cooperative	-1	NA	NA	NA	Unknown	Pair	NA	Mon	NA	NA	NA	NA	NA	NA	NA	NA	NA	NA	NA	NA	NA	-0.445276	NA
Catharus_ustulatus	0	0	0	0	0	0	4	0	0	NA	NA	NA	NA	0	NA	0	NA	0	NA	0	0	NA	NA	NA	0	Non-cooperative	-1	NA	NA	NA	Pair	Pair	[777]	Mon	NA	NA	NA	NA	NA	NA	thrushswainsons	no_fam	no_fam	soc	131	NA	NA	-0.445276	Noncooperative
Catherpes_mexicanus	0	0	0	0	0	0	4	0	0	NA	NA	NA	NA	0	NA	0	NA	0	NA	0	0	NA	NA	NA	1	Non-cooperative	-1	NA	NA	NA	Pair	Pair	[726-728]	NA	NA	NA	NA	NA	NA	NA	wrencanyon	fam	family	ass	19	NA	NA	-0.445276	Noncooperative
Cephalopyrus_flammiceps	0	0	0	0	0	0	3	0	0	NA	NA	NA	NA	0	NA	0	NA	NA	NA	0	0	NA	NA	NA	NA	Non-cooperative	-1	NA	NA	NA	Pair	Pair	NA	NA	NA	NA	NA	NA	NA	NA	NA	NA	NA	NA	NA	NA	NA	-0.445276	Noncooperative
Cercomela_dubia	0	0	0	0	0	0	1	0	0	NA	NA	NA	0	0	NA	NA	NA	NA	NA	NA	NA	NA	NA	NA	NA	Non-cooperative	-1	NA	NA	NA	Unknown	Pair	NA	NA	NA	NA	NA	NA	NA	NA	NA	NA	NA	NA	NA	NA	NA	NA	NA
Cercomela_familiaris	0	0	0	0	0	0	4	0	0	NA	NA	NA	NA	0	NA	0	NA	0	NA	0	0	NA	NA	NA	1	Non-cooperative	-1	NA	NA	NA	Pair	Pair	NA	NA	NA	NA	NA	NA	NA	NA	chatfamiliar	fam	family	soc	22	NA	NA	-0.445276	Noncooperative
Cercomela_fusca	0	0	0	0	0	0	3	0	0	NA	NA	NA	NA	0	NA	0	NA	NA	NA	0	0	NA	NA	NA	NA	Non-cooperative	-1	NA	NA	NA	Pair	Pair	NA	NA	NA	NA	NA	NA	NA	NA	NA	NA	NA	NA	NA	NA	NA	-0.445276	Noncooperative
Cercomela_melanura	0	0	0	0	0	0	3	0	0	NA	NA	NA	NA	0	NA	0	NA	NA	NA	0	0	NA	NA	NA	NA	Non-cooperative	-1	NA	NA	NA	Pair	Pair	NA	NA	NA	NA	NA	NA	NA	NA	NA	NA	NA	NA	NA	NA	NA	-0.445276	Noncooperative
Cercomela_schlegelii	0	0	0	0	0	0	4	0	0	NA	NA	NA	NA	0	NA	0	NA	0	NA	0	0	NA	NA	NA	1	Non-cooperative	-1	NA	NA	NA	Pair	Pair	NA	NA	NA	NA	NA	NA	NA	NA	chatkaroo	fam	family	soc	5	NA	NA	-0.445276	Noncooperative
Cercomela_scotocerca	0	0	0	0	0	0	1	0	0	NA	NA	NA	0	0	NA	NA	NA	NA	NA	NA	NA	NA	NA	NA	NA	Non-cooperative	-1	NA	NA	NA	Unknown	Pair	NA	NA	NA	NA	NA	NA	NA	NA	NA	NA	NA	NA	NA	NA	NA	NA	NA
Cercomela_sinuata	0	0	0	0	0	0	4	0	0	NA	NA	NA	NA	0	NA	0	NA	0	NA	0	0	NA	NA	NA	1	Non-cooperative	-1	NA	NA	NA	Pair	Pair	NA	NA	NA	NA	NA	NA	NA	NA	chatsicklewing	fam	family	soc	4	NA	NA	-0.445276	Noncooperative
Cercomela_sordida	0	0	0	0	0	0	3	0	0	NA	NA	NA	NA	0	NA	0	NA	NA	NA	0	0	NA	NA	NA	NA	Non-cooperative	-1	NA	NA	NA	Pair	Pair	NA	NA	NA	NA	NA	NA	NA	NA	NA	NA	NA	NA	NA	NA	NA	-0.445276	Noncooperative
Cercomela_tractrac	0	0	0	0	0	0	4	0	0	NA	NA	NA	NA	0	NA	0	NA	0	NA	0	0	NA	NA	NA	1	Non-cooperative	-1	NA	NA	NA	Pair	Pair	NA	NA	NA	NA	NA	NA	NA	NA	chattractrac	fam	family	soc	3	NA	NA	-0.445276	Noncooperative
Cercotrichas_podobe	0	0	0	0	1	0	3	1	1	NA	NA	NA	NA	0	NA	0	NA	1	NA	0	0	NA	NA	K	1	Non-cooperative	-1	NA	NA	NA	Pair	Pair	[777]	NA	NA	NA	NA	NA	NA	NA	scrubrobinblack	coop_fam	coop_families	breed	7	NA	NA	-0.445276	Noncooperative
Certhia_americana	0	0	0	0	0	0	3	0	0	NA	NA	NA	NA	0	NA	0	NA	NA	NA	0	0	NA	NA	NA	NA	Non-cooperative	-1	NA	NA	NA	Pair	Pair	NA	NA	NA	NA	NA	NA	NA	NA	NA	NA	NA	NA	NA	NA	NA	-0.445276	Noncooperative
Certhia_brachydactyla	0	0	0	0	0	0	3	0	0	NA	NA	NA	NA	0	NA	0	NA	NA	NA	0	0	NA	NA	NA	NA	Non-cooperative	-1	NA	NA	NA	Pair	Pair	NA	NA	NA	NA	NA	NA	NA	NA	NA	NA	NA	NA	NA	NA	NA	-0.445276	Noncooperative
Certhia_discolor	0	0	0	0	0	0	2	0	0	NA	NA	NA	0	0	NA	NA	NA	NA	NA	0	NA	NA	NA	NA	NA	Non-cooperative	-1	NA	NA	NA	Unknown	Pair	NA	NA	NA	NA	NA	NA	NA	NA	NA	NA	NA	NA	NA	NA	NA	-0.445276	NA
Certhia_familiaris	0	0	0	0	0	0	4	0	0	NA	NA	NA	NA	0	NA	0	NA	0	NA	0	0	NA	NA	NA	0	Non-cooperative	-1	NA	NA	NA	Pair	Pair	[598]	NA	NA	NA	NA	NA	NA	NA	treecreepereurasian	no_fam	no_fam	ass	333	NA	NA	-0.445276	Noncooperative
Certhia_himalayana	0	0	0	0	0	0	4	0	0	NA	NA	NA	NA	0	NA	0	NA	0	NA	0	0	NA	NA	NA	1	Non-cooperative	-1	NA	NA	NA	Pair	Pair	NA	NA	NA	NA	NA	NA	NA	NA	treecreeperbartailed	fam	family	soc	5	NA	NA	-0.445276	Noncooperative
Certhia_hodgsoni	NA	NA	NA	NA	NA	NA	0	0	0	NA	NA	NA	NA	NA	NA	NA	NA	NA	NA	NA	NA	NA	NA	NA	NA	NA	NA	NA	NA	NA	NA	NA	NA	NA	NA	NA	NA	NA	NA	NA	NA	NA	NA	NA	NA	NA	NA	NA	NA
Certhia_manipurensis	NA	NA	NA	NA	NA	NA	0	0	0	NA	NA	NA	NA	NA	NA	NA	NA	NA	NA	NA	NA	NA	NA	NA	NA	NA	NA	NA	NA	NA	NA	NA	NA	NA	NA	NA	NA	NA	NA	NA	NA	NA	NA	NA	NA	NA	NA	NA	NA
Certhia_nipalensis	0	0	0	0	0	0	2	0	0	NA	NA	NA	0	0	NA	NA	NA	NA	NA	0	NA	NA	NA	NA	NA	Non-cooperative	-1	NA	NA	NA	Unknown	Pair	NA	NA	NA	NA	NA	NA	NA	NA	NA	NA	NA	NA	NA	NA	NA	-0.445276	NA
Certhia_tianquanensis	NA	NA	NA	NA	NA	NA	0	0	0	NA	NA	NA	NA	NA	NA	NA	NA	NA	NA	NA	NA	NA	NA	NA	NA	NA	NA	NA	NA	NA	NA	NA	NA	NA	NA	NA	NA	NA	NA	NA	NA	NA	NA	NA	NA	NA	NA	NA	NA
Certhidea_olivacea	0	0	0	0	0	0	3	0	0	NA	NA	NA	NA	0	NA	0	NA	0	NA	NA	0	NA	NA	NA	0	Non-cooperative	-1	NA	NA	NA	Pair	Pair	[971]	NA	NA	NA	NA	NA	NA	NA	finchwarbler	no_fam	no_fam	soc	11	NA	NA	NA	Noncooperative
Certhilauda_albescens	0	0	0	0	0	0	3	0	0	NA	NA	NA	NA	0	NA	0	NA	NA	NA	0	0	NA	NA	NA	NA	Non-cooperative	-1	NA	NA	NA	Pair	Pair	NA	NA	NA	NA	NA	NA	NA	NA	NA	NA	NA	NA	NA	NA	NA	-0.445276	Noncooperative
Certhilauda_barlowi	0	0	0	0	0	0	1	0	0	NA	NA	NA	NA	NA	NA	NA	NA	NA	NA	0	NA	NA	NA	NA	NA	NA	NA	NA	NA	NA	NA	NA	NA	NA	NA	NA	NA	NA	NA	NA	NA	NA	NA	NA	NA	NA	NA	-0.445276	NA
Certhilauda_burra	0	0	0	0	0	0	3	0	0	NA	NA	NA	NA	0	NA	0	NA	NA	NA	0	0	NA	NA	NA	NA	Non-cooperative	-1	NA	NA	NA	Pair	Pair	NA	NA	NA	NA	NA	NA	NA	NA	NA	NA	NA	NA	NA	NA	NA	-0.445276	Noncooperative
Certhilauda_chuana	0	0	0	0	0	0	3	0	0	NA	NA	NA	0	0	NA	NA	NA	0	NA	0	NA	NA	NA	NA	1	Non-cooperative	-1	NA	NA	NA	Unknown	Pair	NA	NA	NA	NA	NA	NA	NA	NA	larkshortclawed	fam	family	ass	9	NA	NA	-0.445276	NA
Certhilauda_curvirostris	0	0	0	0	0	0	4	0	0	NA	NA	NA	NA	0	NA	0	NA	0	NA	0	0	NA	NA	NA	1	Non-cooperative	-1	NA	NA	NA	Pair	Pair	NA	NA	NA	NA	NA	NA	NA	NA	larkcapelongbilled	fam	family	soc	6	NA	NA	-0.445276	Noncooperative
Certhilauda_erythrochlamys	0	0	0	0	0	0	4	0	0	NA	NA	NA	NA	0	NA	0	NA	0	NA	0	0	NA	NA	NA	1	Non-cooperative	-1	NA	NA	NA	Pair	Pair	NA	NA	NA	NA	NA	NA	NA	NA	larkdune	fam	family	ass	0	NA	NA	-0.445276	Noncooperative
Certhilauda_semitorquata	0	0	0	0	0	0	2	0	0	NA	NA	NA	NA	NA	NA	NA	NA	0	NA	0	NA	NA	NA	NA	1	NA	NA	NA	NA	NA	NA	NA	NA	NA	NA	NA	NA	NA	NA	NA	larkeasternlongbilled	fam	family	soc	2	NA	NA	-0.445276	NA
Certhilauda_subcoronata	0	0	0	0	0	0	1	0	0	NA	NA	NA	NA	NA	NA	NA	NA	NA	NA	0	NA	NA	NA	NA	NA	NA	NA	NA	NA	NA	NA	NA	NA	NA	NA	NA	NA	NA	NA	NA	NA	NA	NA	NA	NA	NA	NA	-0.445276	NA
Certhionyx_niger	0	0	0	0	0	0	3	0	0	NA	NA	NA	NA	0	NA	0	NA	NA	NA	0	0	NA	NA	NA	NA	Non-cooperative	-1	NA	NA	NA	Pair	Pair	[332]	NA	NA	NA	NA	NA	NA	NA	NA	NA	NA	NA	NA	NA	NA	-0.445276	Noncooperative
Certhionyx_pectoralis	0	0	0	0	0	0	3	0	0	NA	NA	NA	0	0	NA	NA	NA	0	NA	0	NA	NA	NA	NA	0	Non-cooperative	-1	NA	NA	NA	Unknown	Pair	NA	NA	NA	NA	NA	NA	NA	NA	honeyeaterbanded	no_fam	no_fam	soc	0	NA	NA	-0.445276	NA
Certhionyx_variegatus	0	0	0	0	0	0	3	0	0	NA	NA	NA	NA	0	NA	0	NA	NA	NA	0	0	NA	NA	NA	NA	Non-cooperative	-1	NA	NA	NA	Pair	Pair	NA	Mon	NA	NA	NA	NA	NA	NA	NA	NA	NA	NA	NA	NA	NA	-0.445276	Noncooperative
Cettia_acanthizoides	0	0	0	0	0	0	1	0	0	NA	NA	NA	0	0	NA	NA	NA	NA	NA	NA	NA	NA	NA	NA	NA	Non-cooperative	-1	NA	NA	NA	Unknown	Pair	NA	NA	NA	NA	NA	NA	NA	NA	NA	NA	NA	NA	NA	NA	NA	NA	NA
Cettia_annae	0	0	0	0	0	0	1	0	0	NA	NA	NA	0	0	NA	NA	NA	NA	NA	NA	NA	NA	NA	NA	NA	Non-cooperative	-1	NA	NA	NA	Unknown	Pair	no	NA	NA	NA	NA	NA	NA	NA	NA	NA	NA	NA	NA	NA	NA	NA	NA
Cettia_brunnescens	NA	NA	NA	NA	NA	NA	0	0	0	NA	NA	NA	NA	NA	NA	NA	NA	NA	NA	NA	NA	NA	NA	NA	NA	NA	NA	NA	NA	NA	NA	NA	NA	NA	NA	NA	NA	NA	NA	NA	NA	NA	NA	NA	NA	NA	NA	NA	NA
Cettia_brunnifrons	0	0	0	0	0	0	1	0	0	NA	NA	NA	0	0	NA	NA	NA	NA	NA	NA	NA	NA	NA	NA	NA	Non-cooperative	-1	NA	NA	NA	Unknown	Pair	NA	NA	NA	NA	NA	NA	NA	NA	NA	NA	NA	NA	NA	NA	NA	NA	NA
Cettia_canturians	0	0	0	0	0	0	1	0	0	NA	NA	NA	0	0	NA	NA	NA	NA	NA	NA	NA	NA	NA	NA	NA	Non-cooperative	-1	NA	NA	NA	Unknown	Pair	[648]	NA	NA	NA	NA	NA	NA	NA	NA	NA	NA	NA	NA	NA	NA	NA	NA
Cettia_carolinae	0	0	0	0	0	0	1	0	0	NA	NA	NA	0	0	NA	NA	NA	NA	NA	NA	NA	NA	NA	NA	NA	Non-cooperative	-1	NA	NA	NA	Unknown	Pair	[468]	NA	NA	NA	NA	NA	NA	NA	NA	NA	NA	NA	NA	NA	NA	NA	NA
Cettia_cetti	0	0	0	0	0	0	4	0	0	NA	NA	NA	NA	0	NA	0	NA	0	NA	0	0	NA	NA	NA	0	Non-cooperative	-1	NA	NA	NA	Pair	Pair	[643]	NA	NA	NA	NA	NA	NA	NA	warblercettis	no_fam	no_fam	ass	210	NA	NA	-0.445276	Noncooperative
Cettia_diphone	0	0	0	0	0	0	3	0	0	NA	NA	NA	NA	0	NA	0	NA	NA	NA	0	0	NA	NA	NA	NA	Non-cooperative	-1	NA	NA	NA	Female_only	Female_only	[706-708]	NA	NA	NA	NA	NA	NA	NA	NA	NA	NA	NA	NA	NA	NA	-0.445276	Noncooperative
Cettia_flavolivacea	0	0	0	0	0	0	1	0	0	NA	NA	NA	0	0	NA	NA	NA	NA	NA	NA	NA	NA	NA	NA	NA	Non-cooperative	-1	NA	NA	NA	Unknown	Pair	NA	NA	NA	NA	NA	NA	NA	NA	NA	NA	NA	NA	NA	NA	NA	NA	NA
Cettia_fortipes	0	0	0	0	0	0	1	0	0	NA	NA	NA	0	0	NA	NA	NA	NA	NA	NA	NA	NA	NA	NA	NA	Non-cooperative	-1	NA	NA	NA	Unknown	Pair	[445]	NA	NA	NA	NA	NA	NA	NA	NA	NA	NA	NA	NA	NA	NA	NA	NA
Cettia_haddeni	NA	NA	NA	NA	NA	NA	0	0	0	NA	NA	NA	NA	NA	NA	NA	NA	NA	NA	NA	NA	NA	NA	NA	NA	NA	NA	NA	NA	NA	NA	NA	NA	NA	NA	NA	NA	NA	NA	NA	NA	NA	NA	NA	NA	NA	NA	NA	NA
Cettia_major	0	0	0	0	0	0	1	0	0	NA	NA	NA	0	0	NA	NA	NA	NA	NA	NA	NA	NA	NA	NA	NA	Non-cooperative	-1	NA	NA	NA	Unknown	Pair	[635]	NA	NA	NA	NA	NA	NA	NA	NA	NA	NA	NA	NA	NA	NA	NA	NA
Cettia_pallidipes	0	0	0	0	0	0	1	0	0	NA	NA	NA	0	0	NA	NA	NA	NA	NA	NA	NA	NA	NA	NA	NA	Non-cooperative	-1	NA	NA	NA	Unknown	Pair	[635]	NA	NA	NA	NA	NA	NA	NA	NA	NA	NA	NA	NA	NA	NA	NA	NA
Cettia_parens	0	0	0	0	0	0	1	0	0	NA	NA	NA	0	0	NA	NA	NA	NA	NA	NA	NA	NA	NA	NA	NA	Non-cooperative	-1	NA	NA	NA	Unknown	Pair	NA	NA	NA	NA	NA	NA	NA	NA	NA	NA	NA	NA	NA	NA	NA	NA	NA
Cettia_ruficapilla	0	0	0	0	0	0	2	0	0	NA	NA	NA	NA	0	NA	0	NA	NA	NA	NA	0	NA	NA	NA	NA	Non-cooperative	-1	NA	NA	NA	Pair	Pair	[450]	NA	NA	NA	NA	NA	NA	NA	NA	NA	NA	NA	NA	NA	NA	NA	Noncooperative
Cettia_seebohmi	0	0	0	0	0	0	1	0	0	NA	NA	NA	0	0	NA	NA	NA	NA	NA	NA	NA	NA	NA	NA	NA	Non-cooperative	-1	NA	NA	NA	Unknown	Pair	[468]	NA	NA	NA	NA	NA	NA	NA	NA	NA	NA	NA	NA	NA	NA	NA	NA
Cettia_vulcania	0	0	0	0	0	0	2	0	0	NA	NA	NA	NA	0	NA	0	NA	NA	NA	NA	0	NA	NA	NA	NA	Non-cooperative	-1	NA	NA	NA	Pair	Pair	[635]	NA	NA	NA	NA	NA	NA	NA	NA	NA	NA	NA	NA	NA	NA	NA	Noncooperative
Chaetops_aurantius	0	0	0	0	0	0	1	0	0	NA	NA	NA	NA	NA	NA	NA	NA	0	NA	NA	NA	NA	NA	NA	1	NA	NA	NA	NA	NA	Subspp	Subspp	[512]	NA	NA	NA	NA	NA	NA	NA	rockjumperdrakensberg	fam	family	ass	2	NA	NA	NA	NA
Chaetops_frenatus	1	1	1	1	1	1	0	5	0	NA	NA	NA	NA	1	NA	1	1	1	NA	1	1	K	NA	K	1	Cooperative	-1	NA	NA	NA	Cooperation	Cooperation	[590]	NA	NA	F	K	not_specified	pair nesting with related male and female helpers	NA	rockjumpercape	coop_fam	coop_families	ass	3	NA	NA	2.24489	Cooperative
Chaetorhynchus_papuensis	0	0	0	0	0	0	1	0	0	NA	NA	NA	0	0	NA	NA	NA	NA	NA	NA	NA	NA	NA	NA	NA	Non-cooperative	-1	NA	NA	NA	Unknown	Pair	NA	NA	NA	NA	NA	NA	NA	NA	NA	NA	NA	NA	NA	NA	NA	NA	NA
Chaetornis_striata	0	0	0	0	0	0	1	0	0	NA	NA	NA	0	0	NA	NA	NA	NA	NA	NA	NA	NA	NA	NA	NA	Non-cooperative	-1	NA	NA	NA	Unknown	Pair	[455]	NA	NA	NA	NA	NA	NA	NA	NA	NA	NA	NA	NA	NA	NA	NA	NA
Chaimarrornis_leucocephalus	0	0	0	0	0	0	3	0	0	NA	NA	NA	NA	0	NA	0	NA	NA	NA	0	0	NA	NA	NA	NA	Non-cooperative	-1	NA	NA	NA	Pair	Pair	NA	NA	NA	NA	NA	NA	NA	NA	NA	NA	NA	NA	NA	NA	NA	-0.445276	Noncooperative
Chamaea_fasciata	0	0	0	0	0	0	4	0	0	NA	NA	NA	NA	0	NA	0	NA	0	NA	0	0	NA	NA	NA	0	Non-cooperative	-1	NA	NA	NA	Pair	Pair	[653]	NA	NA	NA	NA	NA	NA	NA	wrentit	no_fam	no_fam	ass	35	NA	NA	-0.445276	Noncooperative
Charitospiza_eucosma	0	0	0	0	0	0	1	0	0	NA	NA	NA	0	0	NA	NA	NA	NA	NA	NA	NA	NA	NA	NA	NA	Non-cooperative	-1	NA	NA	NA	Unknown	Pair	[481]	NA	NA	NA	NA	NA	NA	NA	NA	NA	NA	NA	NA	NA	NA	NA	NA
Chasiempis_sandwichensis	0	0	0	0	0	0	2	0	0	NA	NA	NA	0	0	NA	NA	NA	0	NA	NA	NA	NA	NA	NA	1	Non-cooperative	-1	NA	NA	NA	Unknown	Pair	[552]	NA	NA	NA	NA	NA	NA	NA	elepaio	fam	family	ass	30	NA	NA	NA	NA
Chelidorhynx_hypoxantha	0	0	0	0	0	0	3	0	0	NA	NA	NA	NA	0	NA	0	NA	NA	NA	0	0	NA	NA	NA	NA	Non-cooperative	-1	NA	NA	NA	Pair	Pair	[513]	NA	NA	NA	NA	NA	NA	NA	NA	NA	NA	NA	NA	NA	NA	-0.445276	Noncooperative
Cheramoeca_leucosterna	0	0	0	0	0	0	3	0	0	NA	NA	NA	NA	0	NA	0	NA	NA	NA	0	0	NA	NA	NA	NA	Non-cooperative	-1	NA	NA	NA	Pair	Pair	NA	NA	NA	NA	NA	NA	NA	NA	NA	NA	NA	NA	NA	NA	NA	-0.445276	Noncooperative
Chersomanes_albofasciata	1	1	1	1	1	1	0	3	0	NA	NA	NA	NA	1	NA	1	NA	1	NA	1	NA	NA	NA	K	1	Cooperative	-1	NA	NA	NA	Cooperation	Cooperation	[503,612,	Mon	NA	NA	NA	NA	NA	NA	larkspikeheeled	coop_fam	coop_families	breed	10	NA	NA	2.24489	NA
Chersophilus_duponti	0	0	0	0	0	0	3	0	0	NA	NA	NA	NA	0	NA	0	NA	NA	NA	0	0	NA	NA	NA	NA	Non-cooperative	-1	NA	NA	NA	Pair	Pair	NA	NA	NA	NA	NA	NA	NA	NA	NA	NA	NA	NA	NA	NA	NA	-0.445276	Noncooperative
Chlamydera_cerviniventris	0	0	0	0	0	0	3	0	0	NA	NA	NA	NA	0	NA	0	NA	NA	NA	0	0	NA	NA	NA	NA	Non-cooperative	-1	NA	NA	NA	Female_only	Female_only	NA	Lek	NA	NA	NA	NA	NA	NA	NA	NA	NA	NA	NA	NA	NA	-0.445276	Noncooperative
Chlamydera_guttata	0	0	0	0	0	0	3	0	0	NA	NA	NA	NA	0	NA	0	NA	NA	NA	0	0	NA	NA	NA	NA	Non-cooperative	-1	NA	NA	NA	Female_only	Female_only	NA	NA	NA	NA	NA	NA	NA	NA	NA	NA	NA	NA	NA	NA	NA	-0.445276	Noncooperative
Chlamydera_lauterbachi	0	0	0	0	0	0	3	0	0	NA	NA	NA	NA	0	NA	0	NA	NA	NA	0	0	NA	NA	NA	NA	Non-cooperative	-1	NA	NA	NA	Female_only	Female_only	NA	NA	NA	NA	NA	NA	NA	NA	NA	NA	NA	NA	NA	NA	NA	-0.445276	Noncooperative
Chlamydera_maculata	0	0	0	0	0	0	3	0	0	NA	NA	NA	NA	0	NA	0	NA	NA	NA	0	0	NA	NA	NA	NA	Non-cooperative	-1	NA	NA	NA	Female_only	Female_only	NA	Lek	NA	NA	NA	NA	NA	NA	NA	NA	NA	NA	NA	NA	NA	-0.445276	Noncooperative
Chlamydera_nuchalis	0	0	0	0	0	0	3	0	0	NA	NA	NA	NA	0	NA	0	NA	NA	NA	0	0	NA	NA	NA	NA	Non-cooperative	-1	NA	NA	NA	Female_only	Female_only	NA	Lek	NA	NA	NA	NA	NA	NA	NA	NA	NA	NA	NA	NA	NA	-0.445276	Noncooperative
Chlamydochaera_jefferyi	0	0	0	0	0	0	1	0	0	NA	NA	NA	0	0	NA	NA	NA	NA	NA	NA	NA	NA	NA	NA	NA	Non-cooperative	-1	NA	NA	NA	Unknown	Pair	NA	NA	NA	NA	NA	NA	NA	NA	NA	NA	NA	NA	NA	NA	NA	NA	NA
Chlorocharis_emiliae	0	0	0	0	0	0	1	0	0	NA	NA	NA	0	0	NA	NA	NA	NA	NA	NA	NA	NA	NA	NA	NA	Non-cooperative	-1	NA	NA	NA	Unknown	Pair	[99]	NA	NA	NA	NA	NA	NA	NA	NA	NA	NA	NA	NA	NA	NA	NA	NA
Chlorochrysa_calliparaea	0	0	0	0	0	0	1	0	0	NA	NA	NA	0	0	NA	NA	NA	NA	NA	NA	NA	NA	NA	NA	NA	Non-cooperative	-1	NA	NA	NA	Unknown	Pair	NA	NA	NA	NA	NA	NA	NA	NA	NA	NA	NA	NA	NA	NA	NA	NA	NA
Chlorochrysa_nitidissima	0	0	0	0	0	0	1	0	0	NA	NA	NA	0	0	NA	NA	NA	NA	NA	NA	NA	NA	NA	NA	NA	Non-cooperative	-1	NA	NA	NA	Unknown	Pair	[380]	NA	NA	NA	NA	NA	NA	NA	NA	NA	NA	NA	NA	NA	NA	NA	NA
Chlorochrysa_phoenicotis	0	0	0	0	0	0	2	0	0	NA	NA	NA	0	0	NA	NA	NA	0	NA	NA	NA	NA	NA	NA	1	Non-cooperative	-1	NA	NA	NA	Unknown	Pair	NA	NA	NA	NA	NA	NA	NA	NA	tanagerglisteninggreen	fam	family	soc	2	NA	NA	NA	NA
Chlorocichla_falkensteini	NA	1	1	1	1	0	1	2	1	NA	NA	NA	1	1	NA	NA	NA	0	NA	1	NA	NA	NA	NA	1	Cooperative	-1	NA	NA	NA	Unknown	Cooperation	NA	NA	NA	NA	NA	NA	NA	NA	greenbulyellownecked	fam	family	soc	2	NA	NA	2.24489	NA
Chlorocichla_flavicollis	1	1	1	1	1	1	0	3	0	NA	NA	NA	NA	1	NA	1	NA	1	NA	1	NA	NA	NA	K	1	Cooperative	-1	NA	NA	NA	Cooperation	Cooperation	NA	NA	NA	NA	NA	NA	NA	NA	greenbulyellowthroated	coop_fam	coop_families	breed	8	NA	NA	2.24489	NA
Chlorocichla_flaviventris	0	0	0	0	0	0	3	0	0	NA	NA	NA	NA	0	NA	0	NA	NA	NA	0	0	NA	NA	NA	NA	Non-cooperative	-1	NA	NA	NA	Pair	Pair	NA	NA	NA	NA	NA	NA	NA	NA	NA	NA	NA	NA	NA	NA	NA	-0.445276	Noncooperative
Chlorocichla_laetissima	0	0	0	0	0	0	1	0	0	NA	NA	NA	0	0	NA	NA	NA	NA	NA	NA	NA	NA	NA	NA	NA	Non-cooperative	-1	NA	NA	NA	Unknown	Pair	NA	NA	NA	NA	NA	NA	NA	NA	NA	NA	NA	NA	NA	NA	NA	NA	NA
Chlorocichla_prigoginei	0	0	0	0	0	0	1	0	0	NA	NA	NA	0	0	NA	NA	NA	NA	NA	NA	NA	NA	NA	NA	NA	Non-cooperative	-1	NA	NA	NA	Unknown	Pair	NA	NA	NA	NA	NA	NA	NA	NA	NA	NA	NA	NA	NA	NA	NA	NA	NA
Chlorocichla_simplex	NA	1	1	1	1	0	1	2	1	NA	NA	NA	1	1	NA	NA	NA	0	NA	1	NA	NA	NA	NA	1	Cooperative	-1	NA	NA	NA	Unknown	Cooperation	NA	NA	NA	NA	NA	NA	NA	NA	greenbulsimple	fam	family	soc	4	NA	NA	2.24489	NA
Chloropeta_gracilirostris	0	0	0	0	0	0	1	0	0	NA	NA	NA	0	0	NA	NA	NA	NA	NA	NA	NA	NA	NA	NA	NA	Non-cooperative	-1	NA	NA	NA	Unknown	Pair	NA	NA	NA	NA	NA	NA	NA	NA	NA	NA	NA	NA	NA	NA	NA	NA	NA
Chloropeta_natalensis	0	0	0	0	0	0	3	0	0	NA	NA	NA	NA	0	NA	0	NA	NA	NA	0	0	NA	NA	NA	NA	Non-cooperative	-1	NA	NA	NA	Pair	Pair	[524]	NA	NA	NA	NA	NA	NA	NA	NA	NA	NA	NA	NA	NA	NA	-0.445276	Noncooperative
Chloropeta_similis	0	0	0	0	0	0	3	0	0	NA	NA	NA	NA	0	NA	0	NA	NA	NA	0	0	NA	NA	NA	NA	Non-cooperative	-1	NA	NA	NA	Pair	Pair	NA	NA	NA	NA	NA	NA	NA	NA	NA	NA	NA	NA	NA	NA	NA	-0.445276	Noncooperative
Chlorophanes_spiza	0	0	0	0	0	0	4	0	0	NA	NA	NA	NA	0	NA	0	NA	0	NA	0	0	NA	NA	NA	1	Non-cooperative	-1	NA	NA	NA	Pair	Pair	[943]	NA	NA	NA	NA	NA	NA	NA	honeycreepergreen	fam	family	soc	11	NA	NA	-0.445276	Noncooperative
Chlorophonia_callophrys	0	0	0	0	0	0	2	0	0	NA	NA	NA	NA	0	NA	0	NA	NA	NA	NA	0	NA	NA	NA	NA	Non-cooperative	-1	NA	NA	NA	Pair	Pair	NA	NA	NA	NA	NA	NA	NA	NA	NA	NA	NA	NA	NA	NA	NA	NA	Noncooperative
Chlorophonia_cyanea	0	0	0	0	0	0	3	0	0	NA	NA	NA	NA	0	NA	0	NA	0	NA	NA	0	NA	NA	NA	1	Non-cooperative	-1	NA	NA	NA	Pair	Pair	NA	NA	NA	NA	NA	NA	NA	NA	chlorophoniabluenaped	fam	family	soc	3	NA	NA	NA	Noncooperative
Chlorophonia_flavirostris	0	0	0	0	0	0	1	0	0	NA	NA	NA	0	0	NA	NA	NA	NA	NA	NA	NA	NA	NA	NA	NA	Non-cooperative	-1	NA	NA	NA	Unknown	Pair	[943]	NA	NA	NA	NA	NA	NA	NA	NA	NA	NA	NA	NA	NA	NA	NA	NA
Chlorophonia_occipitalis	0	0	0	0	0	0	1	0	0	NA	NA	NA	0	0	NA	NA	NA	NA	NA	NA	NA	NA	NA	NA	NA	Non-cooperative	-1	NA	NA	NA	Unknown	Pair	NA	NA	NA	NA	NA	NA	NA	NA	NA	NA	NA	NA	NA	NA	NA	NA	NA
Chlorophonia_pyrrhophrys	0	0	0	0	0	0	2	0	0	NA	NA	NA	0	0	NA	NA	NA	0	NA	NA	NA	NA	NA	NA	1	Non-cooperative	-1	NA	NA	NA	Unknown	Pair	NA	NA	NA	NA	NA	NA	NA	NA	chlorophoniachestnutbreasted	fam	family	soc	2	NA	NA	NA	NA
Chloropsis_aurifrons	0	0	0	0	0	0	3	0	0	NA	NA	NA	NA	0	NA	0	NA	NA	NA	0	0	NA	NA	NA	NA	Non-cooperative	-1	NA	NA	NA	Pair	Pair	NA	NA	NA	NA	NA	NA	NA	NA	NA	NA	NA	NA	NA	NA	NA	-0.445276	Noncooperative
Chloropsis_cochinchinensis	0	0	0	0	0	0	2	0	0	NA	NA	NA	0	0	NA	NA	NA	NA	NA	0	NA	NA	NA	NA	NA	Non-cooperative	-1	NA	NA	NA	Unknown	Pair	NA	NA	NA	NA	NA	NA	NA	NA	NA	NA	NA	NA	NA	NA	NA	-0.445276	NA
Chloropsis_cyanopogon	0	0	0	0	0	0	1	0	0	NA	NA	NA	0	0	NA	NA	NA	NA	NA	NA	NA	NA	NA	NA	NA	Non-cooperative	-1	NA	NA	NA	Unknown	Pair	NA	NA	NA	NA	NA	NA	NA	NA	NA	NA	NA	NA	NA	NA	NA	NA	NA
Chloropsis_flavipennis	0	0	0	0	0	0	1	0	0	NA	NA	NA	0	0	NA	NA	NA	NA	NA	NA	NA	NA	NA	NA	NA	Non-cooperative	-1	NA	NA	NA	Unknown	Pair	[799]	NA	NA	NA	NA	NA	NA	NA	NA	NA	NA	NA	NA	NA	NA	NA	NA
Chloropsis_hardwickii	0	0	0	0	0	0	2	0	0	NA	NA	NA	0	0	NA	NA	NA	NA	NA	0	NA	NA	NA	NA	NA	Non-cooperative	-1	NA	NA	NA	Unknown	Pair	NA	NA	NA	NA	NA	NA	NA	NA	NA	NA	NA	NA	NA	NA	NA	-0.445276	NA
Chloropsis_jerdoni	NA	NA	NA	NA	NA	NA	0	0	0	NA	NA	NA	NA	NA	NA	NA	NA	NA	NA	NA	NA	NA	NA	NA	NA	NA	NA	NA	NA	NA	NA	NA	NA	NA	NA	NA	NA	NA	NA	NA	NA	NA	NA	NA	NA	NA	NA	NA	NA
Chloropsis_kinabaluensis	NA	NA	NA	NA	NA	NA	0	0	0	NA	NA	NA	NA	NA	NA	NA	NA	NA	NA	NA	NA	NA	NA	NA	NA	NA	NA	NA	NA	NA	NA	NA	NA	NA	NA	NA	NA	NA	NA	NA	NA	NA	NA	NA	NA	NA	NA	NA	NA
Chloropsis_media	NA	NA	NA	NA	NA	NA	0	0	0	NA	NA	NA	NA	NA	NA	NA	NA	NA	NA	NA	NA	NA	NA	NA	NA	NA	NA	NA	NA	NA	NA	NA	NA	NA	NA	NA	NA	NA	NA	NA	NA	NA	NA	NA	NA	NA	NA	NA	NA
Chloropsis_palawanensis	0	0	0	0	0	0	1	0	0	NA	NA	NA	0	0	NA	NA	NA	NA	NA	NA	NA	NA	NA	NA	NA	Non-cooperative	-1	NA	NA	NA	Unknown	Pair	NA	NA	NA	NA	NA	NA	NA	NA	NA	NA	NA	NA	NA	NA	NA	NA	NA
Chloropsis_sonnerati	0	0	0	0	0	0	1	0	0	NA	NA	NA	0	0	NA	NA	NA	NA	NA	NA	NA	NA	NA	NA	NA	Non-cooperative	-1	NA	NA	NA	Unknown	Pair	NA	NA	NA	NA	NA	NA	NA	NA	NA	NA	NA	NA	NA	NA	NA	NA	NA
Chloropsis_venusta	0	0	0	0	0	0	1	0	0	NA	NA	NA	0	0	NA	NA	NA	NA	NA	NA	NA	NA	NA	NA	NA	Non-cooperative	-1	NA	NA	NA	Unknown	Pair	NA	NA	NA	NA	NA	NA	NA	NA	NA	NA	NA	NA	NA	NA	NA	NA	NA
Chlorornis_riefferii	0	0	0	0	0	0	1	0	0	NA	NA	NA	0	0	NA	NA	NA	NA	NA	NA	NA	NA	NA	NA	NA	Non-cooperative	-1	NA	NA	NA	Unknown	Pair	NA	NA	NA	NA	NA	NA	NA	NA	NA	NA	NA	NA	NA	NA	NA	NA	NA
Chlorospingus_canigularis	0	0	0	0	0	0	1	0	0	NA	NA	NA	0	0	NA	NA	NA	NA	NA	NA	NA	NA	NA	NA	NA	Non-cooperative	-1	NA	NA	NA	Unknown	Pair	[943]	NA	NA	NA	NA	NA	NA	NA	NA	NA	NA	NA	NA	NA	NA	NA	NA
Chlorospingus_flavigularis	0	0	0	0	0	0	1	0	0	NA	NA	NA	0	0	NA	NA	NA	NA	NA	NA	NA	NA	NA	NA	NA	Non-cooperative	-1	NA	NA	NA	Unknown	Pair	NA	NA	NA	NA	NA	NA	NA	NA	NA	NA	NA	NA	NA	NA	NA	NA	NA
Chlorospingus_flavovirens	0	0	0	0	0	0	1	0	0	NA	NA	NA	0	0	NA	NA	NA	NA	NA	NA	NA	NA	NA	NA	NA	Non-cooperative	-1	NA	NA	NA	Unknown	Pair	[380]	NA	NA	NA	NA	NA	NA	NA	NA	NA	NA	NA	NA	NA	NA	NA	NA
Chlorospingus_inornatus	0	0	0	0	0	0	1	0	0	NA	NA	NA	0	0	NA	NA	NA	NA	NA	NA	NA	NA	NA	NA	NA	Non-cooperative	-1	NA	NA	NA	Unknown	Pair	NA	NA	NA	NA	NA	NA	NA	NA	NA	NA	NA	NA	NA	NA	NA	NA	NA
Chlorospingus_ophthalmicus	0	0	0	0	0	0	2	0	0	NA	NA	NA	NA	0	NA	0	NA	NA	NA	NA	0	NA	NA	NA	NA	Non-cooperative	-1	NA	NA	NA	Pair	Pair	NA	NA	NA	NA	NA	NA	NA	NA	NA	NA	NA	NA	NA	NA	NA	NA	Noncooperative
Chlorospingus_parvirostris	0	0	0	0	0	0	1	0	0	NA	NA	NA	0	0	NA	NA	NA	NA	NA	NA	NA	NA	NA	NA	NA	Non-cooperative	-1	NA	NA	NA	Unknown	Pair	NA	NA	NA	NA	NA	NA	NA	NA	NA	NA	NA	NA	NA	NA	NA	NA	NA
Chlorospingus_pileatus	0	0	0	0	0	0	2	0	0	NA	NA	NA	0	0	NA	NA	NA	0	NA	NA	NA	NA	NA	NA	1	Non-cooperative	-1	NA	NA	NA	Unknown	Pair	[943]	NA	NA	NA	NA	NA	NA	NA	bushtanagersootycapped	fam	family	soc	2	NA	NA	NA	NA
Chlorospingus_semifuscus	0	0	0	0	0	0	2	0	0	NA	NA	NA	NA	0	NA	0	NA	NA	NA	NA	0	NA	NA	NA	NA	Non-cooperative	-1	NA	NA	NA	Pair	Pair	[946]	NA	NA	NA	NA	NA	NA	NA	NA	NA	NA	NA	NA	NA	NA	NA	Noncooperative
Chlorospingus_tacarcunae	0	0	0	0	0	0	1	0	0	NA	NA	NA	0	0	NA	NA	NA	NA	NA	NA	NA	NA	NA	NA	NA	Non-cooperative	-1	NA	NA	NA	Unknown	Pair	NA	NA	NA	NA	NA	NA	NA	NA	NA	NA	NA	NA	NA	NA	NA	NA	NA
Chlorothraupis_carmioli	0	0	0	0	0	0	1	0	0	NA	NA	NA	0	0	NA	NA	NA	NA	NA	NA	NA	NA	NA	NA	NA	Non-cooperative	-1	NA	NA	NA	Unknown	Pair	NA	NA	NA	NA	NA	NA	NA	NA	NA	NA	NA	NA	NA	NA	NA	NA	NA
Chlorothraupis_frenata	0	0	0	0	0	0	1	0	0	NA	NA	NA	0	0	NA	NA	NA	NA	NA	NA	NA	NA	NA	NA	NA	Non-cooperative	-1	NA	NA	NA	NA	NA	NA	NA	NA	NA	NA	NA	NA	NA	NA	NA	NA	NA	NA	NA	NA	NA	NA
Chlorothraupis_olivacea	0	0	0	0	0	0	1	0	0	NA	NA	NA	0	0	NA	NA	NA	NA	NA	NA	NA	NA	NA	NA	NA	Non-cooperative	-1	NA	NA	NA	Unknown	Pair	NA	NA	NA	NA	NA	NA	NA	NA	NA	NA	NA	NA	NA	NA	NA	NA	NA
Chlorothraupis_stolzmanni	0	0	0	0	0	0	1	0	0	NA	NA	NA	0	0	NA	NA	NA	NA	NA	NA	NA	NA	NA	NA	NA	Non-cooperative	-1	NA	NA	NA	Unknown	Pair	NA	NA	NA	NA	NA	NA	NA	NA	NA	NA	NA	NA	NA	NA	NA	NA	NA
Chondestes_grammacus	0	0	0	0	0	0	4	0	0	NA	NA	NA	NA	0	NA	0	NA	0	NA	0	0	NA	NA	NA	0	Non-cooperative	-1	NA	NA	NA	Pair	Pair	[916]	NA	NA	NA	NA	NA	NA	NA	sparrowlark	no_fam	no_fam	soc	65	NA	NA	-0.445276	Noncooperative
Chrysomma_altirostre	0	0	0	0	0	0	2	0	0	NA	NA	NA	NA	0	NA	0	NA	NA	NA	NA	0	NA	NA	NA	NA	Non-cooperative	-1	NA	NA	NA	Pair	Pair	[455]	NA	NA	NA	NA	NA	NA	NA	NA	NA	NA	NA	NA	NA	NA	NA	Noncooperative
Chrysomma_poecilotis	1	1	1	1	1	1	0	1	0	NA	NA	NA	1	1	NA	NA	NA	NA	NA	NA	NA	NA	NA	NA	NA	Cooperative	-1	NA	NA	NA	Unknown	Cooperation	[648]	NA	NA	NA	NA	NA	NA	NA	NA	NA	NA	NA	NA	NA	NA	NA	NA
Chrysomma_sinense	1	1	1	1	1	1	0	3	0	NA	NA	NA	NA	1	NA	1	NA	1	NA	1	NA	NA	NA	K	1	Cooperative	-1	NA	NA	NA	Cooperation	Cooperation	[647]	NA	NA	NA	NA	NA	NA	NA	babbleryelloweyed	coop_fam	coop_families	breed	7	NA	NA	2.24489	NA
Chrysomus_icterocephalus	0	0	0	0	0	0	4	0	0	NA	NA	NA	NA	0	NA	0	NA	0	NA	0	0	NA	NA	NA	0	Non-cooperative	-1	NA	NA	NA	Pair	Pair	[998]	NA	NA	NA	NA	NA	NA	NA	blackbirdyellowhooded	no_fam	no_fam	ass	2	NA	NA	-0.445276	Noncooperative
Chrysomus_ruficapillus	0	0	0	0	0	0	3	0	0	NA	NA	NA	NA	0	NA	0	NA	NA	NA	0	0	NA	NA	NA	NA	Non-cooperative	-1	NA	NA	NA	Female_only	Female_only	NA	NA	NA	NA	NA	NA	NA	NA	NA	NA	NA	NA	NA	NA	NA	-0.445276	Noncooperative
Chrysothlypis_chrysomelas	1	1	1	1	1	1	0	1	0	NA	NA	NA	1	1	NA	NA	NA	NA	NA	NA	NA	NA	NA	NA	NA	Cooperative	-1	NA	NA	NA	Unknown	Cooperation	[947]	NA	NA	NA	NA	NA	NA	NA	NA	NA	NA	NA	NA	NA	NA	NA	NA
Chrysothlypis_salmoni	1	1	1	1	1	1	0	2	0	NA	NA	NA	NA	1	NA	1	NA	1	NA	NA	NA	NA	NA	K	1	Cooperative	-1	NA	NA	NA	Cooperation	Cooperation	[943]	NA	NA	NA	NA	NA	NA	NA	tanagerscarletandwhite	coop_fam	coop_families	breed	2	NA	NA	NA	NA
Chthonicola_sagittatus	0	0	0	0	1	0	5	1	1	NA	0	NA	0	0	NA	NA	NA	0	0	1	0	NA	NA	NA	0	Non-cooperative	-1	NA	NA	NA	Group	Pair	[463,464]	NA	SM, PA	NA	NA	NA	NA	NA	warblerspeckled	no_fam	no_fam	ass	2	0	Breeds as simple pair or as trio; trio consists of one female and two males (members of such groups unrelated), secondary male not assisting in brood-rearing, breeding system thus polyandrous, rather than co-operative.¬¨‚Ä†	2.24489	Noncooperative
Cichladusa_arquata	0	0	0	0	0	0	4	0	0	NA	NA	NA	NA	0	NA	0	NA	0	NA	0	0	NA	NA	NA	1	Non-cooperative	-1	NA	NA	NA	Pair	Pair	NA	NA	NA	NA	NA	NA	NA	NA	palmthrushcollared	fam	family	soc	17	NA	NA	-0.445276	Noncooperative
Cichladusa_guttata	0	0	0	0	0	0	3	0	0	NA	NA	NA	NA	0	NA	0	NA	NA	NA	0	0	NA	NA	NA	NA	Non-cooperative	-1	NA	NA	NA	Pair	Pair	NA	NA	NA	NA	NA	NA	NA	NA	NA	NA	NA	NA	NA	NA	NA	-0.445276	Noncooperative
Cichladusa_ruficauda	0	0	0	0	0	0	4	0	0	NA	NA	NA	NA	0	NA	0	NA	0	NA	0	0	NA	NA	NA	0	Non-cooperative	-1	NA	NA	NA	Pair	Pair	NA	NA	NA	NA	NA	NA	NA	NA	palmthrushrufoustailed	no_fam	no_fam	soc	2	NA	NA	-0.445276	Noncooperative
Cichlopsis_leucogenys	0	0	0	0	0	0	2	0	0	NA	NA	NA	0	0	NA	NA	NA	0	NA	NA	NA	NA	NA	NA	0	Non-cooperative	-1	NA	NA	NA	Unknown	Pair	NA	NA	NA	NA	NA	NA	NA	NA	solitairerufousbrown	no_fam	no_fam	soc	2	NA	NA	NA	NA
Cicinnurus_magnificus	0	0	0	0	0	0	3	0	0	NA	NA	NA	NA	0	NA	0	NA	NA	NA	0	0	NA	NA	NA	NA	Non-cooperative	-1	NA	NA	NA	Female_only	Female_only	NA	NA	NA	NA	NA	NA	NA	NA	NA	NA	NA	NA	NA	NA	NA	-0.445276	Noncooperative
Cicinnurus_regius	0	0	0	0	0	0	3	0	0	NA	NA	NA	NA	0	NA	0	NA	NA	NA	0	0	NA	NA	NA	NA	Non-cooperative	-1	NA	NA	NA	Female_only	Female_only	NA	Lek	NA	NA	NA	NA	NA	NA	NA	NA	NA	NA	NA	NA	NA	-0.445276	Noncooperative
Cicinnurus_respublica	0	0	0	0	0	0	2	0	0	NA	NA	NA	NA	0	NA	0	NA	NA	NA	NA	0	NA	NA	NA	NA	Non-cooperative	-1	NA	NA	NA	Female_only	Female_only	NA	NA	NA	NA	NA	NA	NA	NA	NA	NA	NA	NA	NA	NA	NA	NA	Noncooperative
Cinclidium_diana	0	0	0	0	0	0	1	0	0	NA	NA	NA	0	0	NA	NA	NA	NA	NA	NA	NA	NA	NA	NA	NA	Non-cooperative	-1	NA	NA	NA	NA	NA	NA	NA	NA	NA	NA	NA	NA	NA	NA	NA	NA	NA	NA	NA	NA	NA	NA
Cinclidium_frontale	0	0	0	0	0	0	1	0	0	NA	NA	NA	0	0	NA	NA	NA	NA	NA	NA	NA	NA	NA	NA	NA	Non-cooperative	-1	NA	NA	NA	Unknown	Pair	NA	NA	NA	NA	NA	NA	NA	NA	NA	NA	NA	NA	NA	NA	NA	NA	NA
Cinclidium_leucurum	0	0	0	0	0	0	3	0	0	NA	NA	NA	0	0	NA	NA	NA	NA	NA	0	0	NA	NA	NA	NA	Non-cooperative	-1	NA	NA	NA	NA	NA	NA	NA	NA	NA	NA	NA	NA	NA	NA	NA	NA	NA	NA	NA	NA	-0.445276	Noncooperative
Cinclocerthia_gutturalis	0	0	0	0	0	0	1	0	0	NA	NA	NA	0	0	NA	NA	NA	NA	NA	NA	NA	NA	NA	NA	NA	Non-cooperative	-1	NA	NA	NA	Unknown	Pair	NA	NA	NA	NA	NA	NA	NA	NA	NA	NA	NA	NA	NA	NA	NA	NA	NA
Cinclocerthia_ruficauda	0	0	0	0	0	0	1	0	0	NA	NA	NA	0	0	NA	NA	NA	NA	NA	NA	NA	NA	NA	NA	NA	Non-cooperative	-1	NA	NA	NA	Unknown	Pair	[762]	NA	NA	NA	NA	NA	NA	NA	NA	NA	NA	NA	NA	NA	NA	NA	NA
Cincloramphus_cruralis	0	0	0	0	0	0	3	0	0	NA	NA	NA	NA	0	NA	0	NA	NA	NA	0	0	NA	NA	NA	NA	Non-cooperative	-1	NA	NA	NA	Female_only	Female_only	[711]	Polyg	NA	NA	NA	NA	NA	NA	NA	NA	NA	NA	NA	NA	NA	-0.445276	Noncooperative
Cincloramphus_mathewsi	0	0	0	0	0	0	3	0	0	NA	NA	NA	NA	0	NA	0	NA	NA	NA	0	0	NA	NA	NA	NA	Non-cooperative	-1	NA	NA	NA	Pair	Pair	NA	Polyg	NA	NA	NA	NA	NA	NA	NA	NA	NA	NA	NA	NA	NA	-0.445276	Noncooperative
Cinclosoma_ajax	0	0	0	0	0	0	1	0	0	NA	NA	NA	0	0	NA	NA	NA	NA	NA	NA	NA	NA	NA	NA	NA	Non-cooperative	-1	NA	NA	NA	Unknown	Pair	[434]	NA	NA	NA	NA	NA	NA	NA	NA	NA	NA	NA	NA	NA	NA	NA	NA
Cinclosoma_castaneothorax	NA	NA	0	1	1	0	1	1	1	NA	NA	NA	NA	1	NA	0	NA	NA	NA	1	NA	NA	NA	NA	NA	Cooperative	-1	NA	NA	NA	Suspected	Cooperation	NA	Mon	NA	NA	NA	NA	NA	NA	NA	NA	NA	NA	NA	NA	Possible co-operative breeding recorded, with assistance by young (presumably from previous brood).¬¨‚Ä†	2.24489	NA
Cinclosoma_castanotum	0	0	0	0	0	0	2	0	0	NA	NA	NA	NA	1	NA	0	NA	NA	NA	0	NA	NA	NA	NA	NA	Cooperative	-1	NA	NA	NA	Suspected	Cooperation	NA	NA	NA	NA	NA	NA	NA	NA	NA	NA	NA	NA	NA	NA	NA	-0.445276	NA
Cinclosoma_cinnamomeum	0	0	0	0	0	0	2	0	0	NA	NA	NA	NA	1	NA	0	NA	NA	NA	0	NA	NA	NA	NA	NA	Cooperative	-1	NA	NA	NA	Suspected	Cooperation	NA	Mon	NA	NA	NA	NA	NA	NA	NA	NA	NA	NA	NA	NA	NA	-0.445276	NA
Cinclosoma_punctatum	0	0	0	0	0	0	3	0	0	NA	NA	NA	NA	0	NA	0	NA	NA	NA	0	0	NA	NA	NA	NA	Non-cooperative	-1	NA	NA	NA	Pair	Pair	[459]	Mon	NA	NA	NA	NA	NA	NA	NA	NA	NA	NA	NA	NA	NA	-0.445276	Noncooperative
Cinclus_cinclus	0	0	0	0	0	0	6	0	0	NA	0	0	NA	0	NA	0	NA	0	NA	0	0	NA	NA	NA	0	Non-cooperative	-1	noncooperative	biparental care	NA	Pair	Pair	[774]	NA	SM	NA	NA	NA	NA	NA	dipperwhitethroated	no_fam	no_fam	ass	650	NA	Never reported	-0.445276	Noncooperative
Cinclus_leucocephalus	0	0	0	0	0	0	1	0	0	NA	NA	NA	0	0	NA	NA	NA	NA	NA	NA	NA	NA	NA	NA	NA	Non-cooperative	-1	NA	NA	NA	Unknown	Pair	NA	Mon	NA	NA	NA	NA	NA	NA	NA	NA	NA	NA	NA	NA	NA	NA	NA
Cinclus_mexicanus	0	0	0	0	0	0	4	0	0	NA	NA	NA	NA	0	NA	0	NA	0	NA	0	0	NA	NA	NA	0	Non-cooperative	-1	NA	NA	NA	Pair	Pair	NA	NA	NA	NA	NA	NA	NA	NA	dipperamerican	no_fam	no_fam	ass	87	NA	NA	-0.445276	Noncooperative
Cinclus_pallasii	0	0	0	0	0	0	3	0	0	NA	NA	NA	NA	0	NA	0	NA	NA	NA	0	0	NA	NA	NA	NA	Non-cooperative	-1	NA	NA	NA	Pair	Pair	NA	NA	NA	NA	NA	NA	NA	NA	NA	NA	NA	NA	NA	NA	NA	-0.445276	Noncooperative
Cinclus_schulzi	0	0	0	0	0	0	2	0	0	NA	NA	NA	NA	0	NA	0	NA	NA	NA	NA	0	NA	NA	NA	NA	Non-cooperative	-1	NA	NA	NA	Pair	Pair	NA	NA	NA	NA	NA	NA	NA	NA	NA	NA	NA	NA	NA	NA	NA	NA	Noncooperative
Cinnycerthia_fulva	1	1	1	1	1	1	0	1	0	NA	NA	NA	1	1	NA	NA	NA	NA	NA	NA	NA	NA	NA	NA	NA	Cooperative	-11	NA	NA	NA	NA	NA	NA	NA	NA	NA	NA	NA	NA	NA	NA	NA	NA	NA	NA	NA	NA	NA	NA
Cinnycerthia_olivascens	1	1	1	1	1	1	0	1	0	NA	NA	NA	1	1	NA	NA	NA	NA	NA	NA	NA	NA	NA	NA	NA	Cooperative	-11	NA	NA	NA	NA	NA	NA	NA	NA	NA	NA	NA	NA	NA	NA	NA	NA	NA	NA	NA	NA	NA	NA
Cinnycerthia_peruana	NA	0	0	0	0	0	1	0	0	NA	NA	NA	NA	1	NA	0	NA	NA	NA	NA	NA	NA	NA	NA	NA	Cooperative	-1	NA	NA	NA	Suspected	Cooperation	NA	NA	NA	NA	NA	NA	NA	NA	NA	NA	NA	NA	NA	NA	NA	NA	NA
Cinnycerthia_unirufa	1	1	1	1	1	1	0	1	0	NA	NA	NA	1	1	NA	NA	NA	NA	NA	NA	NA	NA	NA	NA	NA	Cooperative	-1	NA	NA	NA	Unknown	Cooperation	NA	NA	NA	NA	NA	NA	NA	NA	NA	NA	NA	NA	NA	NA	NA	NA	NA
Cinnyricinclus_femoralis	0	0	0	0	0	0	3	0	0	NA	NA	NA	0	0	0	NA	NA	NA	NA	0	NA	NA	NA	NA	NA	Non-cooperative	-1	NA	NA	NA	Unknown	Pair	NA	NA	NA	NA	NA	NA	NA	Noncooperative	NA	NA	NA	NA	NA	NA	NA	-0.445276	NA
Cinnyricinclus_leucogaster	0	0	0	0	1	0	4	2	1	NA	NA	NA	0	0	1	NA	NA	0	0	1	0	NA	NA	NA	1	Non-cooperative	-1	NA	NA	NA	Occasional	Pair	NA	NA	NA	NA	NA	NA	NA	Cooperative	starlingvioletbacked	fam	family	soc	26	0	one record of two males and one female feeding chicks (but no evidence that co-operative breeding a regular occurrence)	2.24489	Noncooperative
Cinnyricinclus_sharpii	0	0	0	0	0	0	3	0	0	NA	NA	NA	0	0	0	NA	NA	NA	NA	0	NA	NA	NA	NA	NA	Non-cooperative	-1	NA	NA	NA	Unknown	Pair	NA	NA	NA	NA	NA	NA	NA	Noncooperative	NA	NA	NA	NA	NA	NA	NA	-0.445276	NA
Cissa_chinensis	0	0	0	0	0	0	3	0	0	NA	NA	NA	NA	0	NA	0	NA	NA	NA	0	0	NA	NA	NA	NA	Non-cooperative	-1	NA	NA	NA	Pair	Pair	NA	NA	NA	NA	NA	NA	NA	NA	NA	NA	NA	NA	NA	NA	NA	-0.445276	Noncooperative
Cissa_hypoleuca	0	0	0	0	0	0	1	0	0	NA	NA	NA	0	0	NA	NA	NA	NA	NA	NA	NA	NA	NA	NA	NA	Non-cooperative	-1	NA	NA	NA	Unknown	Pair	NA	NA	NA	NA	NA	NA	NA	NA	NA	NA	NA	NA	NA	NA	NA	NA	NA
Cissa_thalassina	0	0	0	0	0	0	1	0	0	NA	NA	NA	0	0	NA	NA	NA	NA	NA	NA	NA	NA	NA	NA	NA	Non-cooperative	-1	NA	NA	NA	Unknown	Pair	NA	NA	NA	NA	NA	NA	NA	NA	NA	NA	NA	NA	NA	NA	NA	NA	NA
Cissopis_leverianus	0	0	0	0	0	0	2	0	0	NA	NA	NA	0	0	NA	NA	NA	0	NA	NA	NA	NA	NA	NA	1	Non-cooperative	-1	NA	NA	NA	Unknown	Pair	NA	NA	NA	NA	NA	NA	NA	NA	tanagermagpie	fam	family	soc	2	NA	NA	NA	NA
Cisticola_aberdare	1	1	1	1	1	1	0	2	0	NA	NA	NA	1	1	NA	NA	NA	NA	NA	1	NA	NA	NA	NA	NA	Cooperative	-1	NA	NA	NA	Unknown	Cooperation	[524]	NA	NA	NA	NA	NA	NA	NA	NA	NA	NA	NA	NA	NA	NA	2.24489	NA
Cisticola_aberrans	0	0	0	0	0	0	4	0	0	NA	NA	NA	NA	0	NA	0	NA	0	NA	0	0	NA	NA	NA	1	Non-cooperative	-1	NA	NA	NA	Pair	Pair	NA	NA	NA	NA	NA	NA	NA	NA	cisticolalazy	fam	family	ass	6	NA	NA	-0.445276	Noncooperative
Cisticola_angusticauda	0	0	0	0	0	0	3	0	0	NA	NA	NA	NA	0	NA	0	NA	NA	NA	0	0	NA	NA	NA	NA	Non-cooperative	-1	NA	NA	NA	Pair	Pair	NA	NA	NA	NA	NA	NA	NA	NA	NA	NA	NA	NA	NA	NA	NA	-0.445276	Noncooperative
Cisticola_anonymus	1	1	1	1	1	1	0	3	0	NA	NA	NA	NA	1	NA	1	NA	1	NA	1	NA	NA	NA	K	1	Cooperative	-1	NA	NA	NA	Cooperation	Cooperation	NA	NA	NA	NA	NA	NA	NA	NA	cisticolachattering	coop_fam	coop_families	breed	2	NA	NA	2.24489	NA
Cisticola_aridulus	0	0	0	0	0	0	4	0	0	NA	NA	NA	NA	0	NA	0	NA	0	NA	0	0	NA	NA	NA	0	Non-cooperative	-1	NA	NA	NA	Pair	Pair	NA	NA	NA	NA	NA	NA	NA	NA	cisticoladesert	no_fam	no_fam	soc	2	NA	NA	-0.445276	Noncooperative
Cisticola_ayresii	0	0	0	0	0	0	4	0	0	NA	NA	NA	NA	0	NA	0	NA	0	NA	0	0	NA	NA	NA	1	Non-cooperative	-1	NA	NA	NA	Pair	Pair	NA	NA	NA	NA	NA	NA	NA	NA	cisticolawingsnapping	fam	family	soc	4	NA	NA	-0.445276	Noncooperative
Cisticola_bodessa	0	0	0	0	0	0	2	0	0	NA	NA	NA	0	0	NA	NA	NA	NA	NA	0	NA	NA	NA	NA	NA	Non-cooperative	-1	NA	NA	NA	Unknown	Pair	NA	NA	NA	NA	NA	NA	NA	NA	NA	NA	NA	NA	NA	NA	NA	-0.445276	NA
Cisticola_brachypterus	0	0	0	0	0	0	4	0	0	NA	NA	NA	NA	0	NA	0	NA	0	NA	0	0	NA	NA	NA	1	Non-cooperative	-1	NA	NA	NA	Pair	Pair	NA	NA	NA	NA	NA	NA	NA	NA	cisticolasiffling	fam	family	soc	2	NA	NA	-0.445276	Noncooperative
Cisticola_brunnescens	NA	1	1	1	1	0	1	2	1	NA	NA	NA	1	1	NA	NA	NA	0	NA	1	NA	NA	NA	NA	1	Cooperative	-1	NA	NA	NA	Unknown	Cooperation	NA	NA	NA	NA	NA	NA	NA	NA	cisticolapectoralpatch	fam	family	soc	10	NA	incubation by both sexes; no information on duration of incubation and nestling periods.	2.24489	NA
Cisticola_bulliens	0	0	0	0	0	0	2	0	0	NA	NA	NA	0	0	NA	NA	NA	NA	NA	0	NA	NA	NA	NA	NA	Non-cooperative	-1	NA	NA	NA	Unknown	Pair	NA	NA	NA	NA	NA	NA	NA	NA	NA	NA	NA	NA	NA	NA	NA	-0.445276	NA
Cisticola_cantans	0	0	0	0	0	0	4	0	0	NA	NA	NA	NA	0	NA	0	NA	0	NA	0	0	NA	NA	NA	1	Non-cooperative	-1	NA	NA	NA	Pair	Pair	NA	NA	NA	NA	NA	NA	NA	NA	cisticolasinging	fam	family	soc	9	NA	NA	-0.445276	Noncooperative
Cisticola_carruthersi	0	0	0	0	0	0	2	0	0	NA	NA	NA	0	0	NA	NA	NA	NA	NA	0	NA	NA	NA	NA	NA	Non-cooperative	-1	NA	NA	NA	Unknown	Pair	[524]	NA	NA	NA	NA	NA	NA	NA	NA	NA	NA	NA	NA	NA	NA	-0.445276	NA
Cisticola_cherina	0	0	0	0	0	0	2	0	0	NA	NA	NA	0	0	NA	NA	NA	0	NA	NA	NA	NA	NA	NA	1	Non-cooperative	-1	NA	NA	NA	Unknown	Pair	[524]	NA	NA	NA	NA	NA	NA	NA	cisticolamadagascar	fam	family	soc	2	NA	NA	NA	NA
Cisticola_chiniana	1	1	1	1	1	0	1	5	1	NA	NA	NA	NA	1	NA	1	1	1	1	1	0	M	NA	K	1	Cooperative	-1	NA	NA	NA	Cooperation	Cooperation	[637]	NA	NA	F	M	0.43	cooperative territory defense by related or unrelated pairs of males	NA	cisticolarattling	coop_fam	coop_families	breed	16	1	Usually breeds in pairs, but group-breeding in some areas. Territorial in breeding season, and probably all year in Kenya, where most territories held by groups of 3‚Äö√Ñ√¨5 birds (occasionally more in areas with denser vegetation, up to three males and five females in some groups); probably monogamous, with an ‚Äö√Ñ√∫alpha‚Äö√Ñ√π pair in group-breeding birds, ‚Äö√Ñ√∫beta‚Äö√Ñ√π males are offspri…	2.24489	Noncooperative
Cisticola_chubbi	0	0	0	0	0	0	4	0	0	NA	NA	NA	NA	0	NA	0	NA	0	NA	0	0	NA	NA	NA	1	Non-cooperative	-1	NA	NA	NA	Pair	Pair	NA	Mon	NA	NA	NA	NA	NA	NA	cisticolachubbs	fam	family	soc	8	NA	NA	-0.445276	Noncooperative
Cisticola_cinereolus	NA	NA	0	1	1	0	1	1	1	NA	NA	NA	NA	1	NA	0	NA	NA	NA	1	NA	NA	NA	NA	NA	Cooperative	-1	NA	NA	NA	Suspected	Cooperation	[524]	NA	NA	NA	NA	NA	NA	NA	NA	NA	NA	NA	NA	NA	Little known. Dec in Sudan, and Apr‚Äö√Ñ√¨Jul in Ethiopia and E Africa. Breeds singly, but may be sequentially polygynous or a co-operative breeder; territorial.	2.24489	NA
Cisticola_dambo	0	0	0	0	0	0	3	0	0	NA	NA	NA	NA	0	NA	0	NA	NA	NA	0	0	NA	NA	NA	NA	Non-cooperative	-1	NA	NA	NA	Pair	Pair	[524]	NA	NA	NA	NA	NA	NA	NA	NA	NA	NA	NA	NA	NA	NA	-0.445276	Noncooperative
Cisticola_discolor	NA	NA	NA	NA	NA	NA	0	0	0	NA	NA	NA	NA	NA	NA	NA	NA	NA	NA	NA	NA	NA	NA	NA	NA	NA	NA	NA	NA	NA	Subspp	Subspp	NA	NA	NA	NA	NA	NA	NA	NA	NA	NA	NA	NA	NA	NA	NA	NA	NA
Cisticola_erythrops	0	0	0	0	0	0	4	0	0	NA	NA	NA	NA	0	NA	0	NA	0	NA	0	0	NA	NA	NA	1	Non-cooperative	-1	NA	NA	NA	Pair	Pair	[524]	NA	NA	NA	NA	NA	NA	NA	cisticolaredfaced	fam	family	soc	14	NA	NA	-0.445276	Noncooperative
Cisticola_exilis	0	0	0	0	0	0	4	0	0	NA	NA	NA	NA	0	NA	0	NA	0	NA	0	0	NA	NA	NA	1	Non-cooperative	-1	NA	NA	NA	Female_only	Female_only	[641]	Polyg	NA	NA	NA	NA	NA	NA	cisticolagoldenheaded	fam	family	soc	21	NA	NA	-0.445276	Noncooperative
Cisticola_eximius	0	0	0	0	0	0	2	0	0	NA	NA	NA	0	0	NA	NA	NA	NA	NA	0	NA	NA	NA	NA	NA	Non-cooperative	-1	NA	NA	NA	Unknown	Pair	[524,640]	NA	NA	NA	NA	NA	NA	NA	NA	NA	NA	NA	NA	NA	NA	-0.445276	NA
Cisticola_fulvicapilla	0	0	0	0	0	0	4	0	0	NA	NA	NA	NA	0	NA	0	NA	0	NA	0	0	NA	NA	NA	1	Non-cooperative	-1	NA	NA	NA	Pair	Pair	NA	NA	NA	NA	NA	NA	NA	NA	cisticolapiping	fam	family	soc	2	NA	NA	-0.445276	Noncooperative
Cisticola_galactotes	0	0	0	0	0	0	3	0	0	NA	NA	NA	NA	0	NA	0	NA	0	NA	NA	0	NA	NA	NA	0	Non-cooperative	-1	NA	NA	NA	Pair	Pair	NA	NA	NA	NA	NA	NA	NA	NA	cisticolawinding	no_fam	no_fam	soc	11	NA	NA	NA	Noncooperative
Cisticola_guinea	0	0	0	0	0	0	1	0	0	NA	NA	NA	0	0	NA	NA	NA	NA	NA	NA	NA	NA	NA	NA	NA	Non-cooperative	-1	NA	NA	NA	Unknown	Pair	NA	NA	NA	NA	NA	NA	NA	NA	NA	NA	NA	NA	NA	NA	NA	NA	NA
Cisticola_haesitatus	0	0	0	0	0	0	2	0	0	NA	NA	NA	0	0	NA	NA	NA	NA	NA	0	NA	NA	NA	NA	NA	Non-cooperative	-1	NA	NA	NA	Unknown	Pair	[445]	NA	NA	NA	NA	NA	NA	NA	NA	NA	NA	NA	NA	NA	NA	-0.445276	NA
Cisticola_hunteri	0	0	0	0	0	0	3	0	0	NA	NA	NA	NA	0	NA	0	NA	NA	NA	0	0	NA	NA	NA	NA	Non-cooperative	-1	NA	NA	NA	Pair	Pair	NA	NA	NA	NA	NA	NA	NA	NA	NA	NA	NA	NA	NA	NA	NA	-0.445276	Noncooperative
Cisticola_juncidis	0	0	0	0	0	0	4	0	0	NA	NA	NA	NA	0	NA	0	NA	0	NA	0	0	NA	NA	NA	0	Non-cooperative	-1	NA	NA	NA	Female_only	Female_only	NA	Polyg	NA	NA	NA	NA	NA	NA	cisticolazitting	no_fam	no_fam	ass	186	NA	NA	-0.445276	Noncooperative
Cisticola_lais	0	0	0	0	0	0	3	0	0	NA	NA	NA	0	0	NA	NA	NA	0	NA	0	NA	NA	NA	NA	1	Non-cooperative	-1	NA	NA	NA	Unknown	Pair	NA	NA	NA	NA	NA	NA	NA	NA	cisticolawailing	fam	family	soc	8	NA	NA	-0.445276	NA
Cisticola_lateralis	0	0	0	0	0	0	3	0	0	NA	NA	NA	0	0	NA	NA	NA	0	NA	0	NA	NA	NA	NA	1	Non-cooperative	-1	NA	NA	NA	Unknown	Pair	NA	NA	NA	NA	NA	NA	NA	NA	cisticolawhistling	fam	family	soc	5	NA	NA	-0.445276	NA
Cisticola_melanurus	0	0	0	0	0	0	1	0	0	NA	NA	NA	0	0	NA	NA	NA	NA	NA	NA	NA	NA	NA	NA	NA	Non-cooperative	-12	NA	NA	NA	Unknown	Pair	NA	NA	NA	NA	NA	NA	NA	NA	NA	NA	NA	NA	NA	NA	NA	NA	NA
Cisticola_nanus	0	0	0	0	0	0	2	0	0	NA	NA	NA	0	0	NA	NA	NA	NA	NA	0	NA	NA	NA	NA	NA	Non-cooperative	-1	NA	NA	NA	Unknown	Pair	NA	NA	NA	NA	NA	NA	NA	NA	NA	NA	NA	NA	NA	NA	NA	-0.445276	NA
Cisticola_natalensis	0	0	0	0	0	0	3	0	0	NA	NA	NA	0	0	NA	NA	NA	0	NA	0	NA	NA	NA	NA	0	Non-cooperative	-1	NA	NA	NA	Unknown	Pair	NA	NA	NA	NA	NA	NA	NA	NA	cisticolacroaking	no_fam	no_fam	soc	7	NA	NA	-0.445276	NA
Cisticola_nigriloris	1	1	1	1	1	1	0	3	0	NA	NA	NA	NA	1	NA	1	NA	1	NA	1	NA	NA	NA	K	1	Cooperative	-1	NA	NA	NA	Cooperation	Cooperation	NA	NA	NA	NA	NA	NA	NA	NA	cisticolablacklored	coop_fam	coop_families	breed	3	NA	NA	2.24489	NA
Cisticola_njombe	0	0	0	0	0	0	2	0	0	NA	NA	NA	0	0	NA	NA	NA	NA	NA	0	NA	NA	NA	NA	NA	Non-cooperative	-1	NA	NA	NA	Unknown	Pair	NA	NA	NA	NA	NA	NA	NA	NA	NA	NA	NA	NA	NA	NA	NA	-0.445276	NA
Cisticola_pipiens	0	0	0	0	0	0	3	0	0	NA	NA	NA	0	0	NA	NA	NA	0	NA	0	NA	NA	NA	NA	1	Non-cooperative	-1	NA	NA	NA	Unknown	Pair	[524,638]	NA	NA	NA	NA	NA	NA	NA	cisticolachirping	fam	family	soc	8	NA	NA	-0.445276	NA
Cisticola_restrictus	0	0	0	0	0	0	1	0	0	NA	NA	NA	0	0	NA	NA	NA	NA	NA	NA	NA	NA	NA	NA	NA	Non-cooperative	-1	NA	NA	NA	Unknown	Pair	NA	NA	NA	NA	NA	NA	NA	NA	NA	NA	NA	NA	NA	NA	NA	NA	NA
Cisticola_robustus	1	1	1	1	1	1	0	3	0	NA	NA	NA	NA	1	NA	1	NA	1	NA	1	NA	NA	NA	K	1	Cooperative	-1	NA	NA	NA	Cooperation	Cooperation	[524,639]	NA	NA	NA	NA	NA	NA	NA	cisticolastout	coop_fam	coop_families	breed	2	NA	NA	2.24489	NA
Cisticola_ruficeps	0	0	0	0	0	0	2	0	0	NA	NA	NA	0	0	NA	NA	NA	NA	NA	0	NA	NA	NA	NA	NA	Non-cooperative	-1	NA	NA	NA	Unknown	Pair	NA	NA	NA	NA	NA	NA	NA	NA	NA	NA	NA	NA	NA	NA	NA	-0.445276	NA
Cisticola_rufilatus	0	0	0	0	0	0	4	0	0	NA	NA	NA	NA	0	NA	0	NA	0	NA	0	0	NA	NA	NA	1	Non-cooperative	-1	NA	NA	NA	Pair	Pair	NA	NA	NA	NA	NA	NA	NA	NA	cisticolatinkling	fam	family	soc	2	NA	NA	-0.445276	Noncooperative
Cisticola_rufus	0	0	0	0	0	0	2	0	0	NA	NA	NA	0	0	NA	NA	NA	NA	NA	0	NA	NA	NA	NA	NA	Non-cooperative	-1	NA	NA	NA	Unknown	Pair	NA	NA	NA	NA	NA	NA	NA	NA	NA	NA	NA	NA	NA	NA	NA	-0.445276	NA
Cisticola_subruficapilla	0	0	0	0	0	0	4	0	0	NA	NA	NA	NA	0	NA	0	NA	0	NA	0	0	NA	NA	NA	1	Non-cooperative	-1	NA	NA	NA	Pair	Pair	NA	NA	NA	NA	NA	NA	NA	NA	cisticolagreybacked	fam	family	soc	2	NA	NA	-0.445276	Noncooperative
Cisticola_textrix	0	0	0	0	0	0	4	0	0	NA	NA	NA	NA	0	NA	0	NA	0	NA	0	0	NA	NA	NA	0	Non-cooperative	-1	NA	NA	NA	Pair	Pair	NA	NA	NA	NA	NA	NA	NA	NA	cisticolatinktink	no_fam	no_fam	soc	3	NA	NA	-0.445276	Noncooperative
Cisticola_tinniens	0	0	0	0	0	0	4	0	0	NA	NA	NA	NA	0	NA	0	NA	0	NA	0	0	NA	NA	NA	1	Non-cooperative	-1	NA	NA	NA	Pair	Pair	NA	NA	NA	NA	NA	NA	NA	NA	cisticolalevaillants	fam	family	soc	13	NA	NA	-0.445276	Noncooperative
Cisticola_troglodytes	0	0	0	0	0	0	1	0	0	NA	NA	NA	0	0	NA	NA	NA	NA	NA	NA	NA	NA	NA	NA	NA	Non-cooperative	-1	NA	NA	NA	Unknown	Pair	NA	NA	NA	NA	NA	NA	NA	NA	NA	NA	NA	NA	NA	NA	NA	NA	NA
Cisticola_woosnami	1	1	1	1	1	1	0	2	0	NA	NA	NA	1	1	NA	NA	NA	NA	NA	1	NA	NA	NA	NA	NA	Cooperative	-1	NA	NA	NA	Unknown	Cooperation	NA	NA	NA	NA	NA	NA	NA	NA	NA	NA	NA	NA	NA	NA	NA	2.24489	NA
Cistothorus_apolinari	1	1	1	1	1	1	0	1	0	NA	NA	NA	NA	1	NA	1	NA	NA	NA	NA	NA	NA	NA	NA	NA	Cooperative	-1	NA	NA	NA	Cooperation	Cooperation	[727,733]	NA	NA	NA	NA	NA	NA	NA	NA	NA	NA	NA	NA	NA	NA	NA	NA
Cistothorus_meridae	0	0	0	0	0	0	1	0	0	NA	NA	NA	0	0	NA	NA	NA	NA	NA	NA	NA	NA	NA	NA	NA	Non-cooperative	-1	NA	NA	NA	Unknown	Pair	[726,727]	NA	NA	NA	NA	NA	NA	NA	NA	NA	NA	NA	NA	NA	NA	NA	NA
Cistothorus_palustris	0	0	0	0	0	0	4	0	0	NA	NA	NA	NA	0	NA	0	NA	0	NA	0	0	NA	NA	NA	0	Non-cooperative	-1	NA	NA	NA	Pair	Pair	[726,727,	Polyg	NA	NA	NA	NA	NA	NA	wrenmarsh	no_fam	no_fam	ass	67	NA	NA	-0.445276	Noncooperative
Cistothorus_platensis	0	0	0	0	0	0	3	0	0	NA	NA	NA	NA	0	NA	0	NA	NA	NA	0	0	NA	NA	NA	NA	Non-cooperative	-1	NA	NA	NA	Female_only	Female_only	[726,727,	Polyg	NA	NA	NA	NA	NA	NA	NA	NA	NA	NA	NA	NA	NA	-0.445276	Noncooperative
Cleptornis_marchei	0	0	0	0	0	0	2	0	0	NA	NA	NA	NA	0	NA	0	NA	NA	NA	NA	0	NA	NA	NA	NA	Non-cooperative	-1	NA	NA	NA	Pair	Pair	[670]	NA	NA	NA	NA	NA	NA	NA	NA	NA	NA	NA	NA	NA	NA	NA	Noncooperative
Climacteris_affinis	1	1	1	1	1	1	0	6	0	1	NA	NA	NA	1	NA	1	1	1	NA	1	1	K	NA	K	1	Cooperative	-1	NA	NA	NA	Cooperation	Cooperation	NA	Coop	NA	F	K	not_specified	pair nesting with related male helpers	NA	treecreeperwhitebrowed	coop_fam	coop_families	ass	14	NA	NA	2.24489	Cooperative
Climacteris_erythrops	1	1	1	1	1	1	0	5	0	NA	NA	NA	NA	1	NA	1	1	1	NA	1	1	K	NA	K	1	Cooperative	-1	NA	NA	NA	Cooperation	Cooperation	NA	NA	NA	F	K	not_specified	pair nesting with related male helpers	NA	treecreeperredbrowed	coop_fam	coop_families	ass	13	NA	NA	2.24489	Cooperative
Climacteris_melanurus	1	1	1	1	1	1	0	6	0	1	NA	NA	NA	1	NA	1	1	1	NA	1	1	K	NA	K	1	Cooperative	-1	NA	NA	NA	Cooperation	Cooperation	NA	Coop	NA	F	K	not_specified	pair nesting with (presumed) related helpers	NA	treecreeperblacktailed	coop_fam	coop_families	breed	4	NA	NA	2.24489	Cooperative
Climacteris_picumnus	1	1	1	1	1	1	0	6	0	1	NA	NA	NA	1	NA	1	1	1	NA	1	1	K	NA	K	1	Cooperative	-1	NA	NA	NA	Cooperation	Cooperation	NA	Coop	NA	F	K	not_specified	pair nesting with related male helpers	NA	treecreeperbrown	coop_fam	coop_families	ass	30	NA	NA	2.24489	Cooperative
Climacteris_rufus	1	1	1	1	1	1	0	6	0	1	NA	NA	NA	1	NA	1	1	1	NA	1	1	K	NA	K	1	Cooperative	-1	NA	NA	NA	Cooperation	Cooperation	[434]	Coop	NA	F	K	not_specified	pair nesting with related male and female helpers	NA	treecreeperrufous	coop_fam	coop_families	ass	20	NA	NA	2.24489	Cooperative
Clypicterus_oseryi	0	0	0	0	0	0	2	0	0	NA	NA	NA	0	0	NA	NA	NA	NA	NA	NA	0	NA	NA	NA	NA	Non-cooperative	-1	NA	NA	NA	NA	NA	NA	NA	NA	NA	NA	NA	NA	NA	NA	NA	NA	NA	NA	NA	NA	NA	Noncooperative
Clytomyias_insignis	1	1	1	1	1	1	0	1	0	NA	NA	NA	1	1	NA	NA	NA	NA	NA	NA	NA	NA	NA	NA	NA	Cooperative	-1	NA	NA	NA	Unknown	Cooperation	[437]	NA	NA	NA	NA	NA	NA	NA	NA	NA	NA	NA	NA	NA	NA	NA	NA
Clytorhynchus_hamlini	0	0	0	0	0	0	1	0	0	NA	NA	NA	0	0	NA	NA	NA	NA	NA	NA	NA	NA	NA	NA	NA	Non-cooperative	-1	NA	NA	NA	Unknown	Pair	no	NA	NA	NA	NA	NA	NA	NA	NA	NA	NA	NA	NA	NA	NA	NA	NA
Clytorhynchus_nigrogularis	0	0	0	0	0	0	1	0	0	NA	NA	NA	0	0	NA	NA	NA	NA	NA	NA	NA	NA	NA	NA	NA	Non-cooperative	-1	NA	NA	NA	Unknown	Pair	NA	NA	NA	NA	NA	NA	NA	NA	NA	NA	NA	NA	NA	NA	NA	NA	NA
Clytorhynchus_pachycephaloides	0	0	0	0	0	0	2	0	0	NA	NA	NA	NA	0	NA	0	NA	NA	NA	NA	0	NA	NA	NA	NA	Non-cooperative	-1	NA	NA	NA	Pair	Pair	[447]	NA	NA	NA	NA	NA	NA	NA	NA	NA	NA	NA	NA	NA	NA	NA	Noncooperative
Clytorhynchus_sanctaecrucis	NA	NA	NA	NA	NA	NA	0	0	0	NA	NA	NA	NA	NA	NA	NA	NA	NA	NA	NA	NA	NA	NA	NA	NA	NA	NA	NA	NA	NA	NA	NA	NA	NA	NA	NA	NA	NA	NA	NA	NA	NA	NA	NA	NA	NA	NA	NA	NA
Clytorhynchus_vitiensis	0	0	0	0	0	0	1	0	0	NA	NA	NA	0	0	NA	NA	NA	NA	NA	NA	NA	NA	NA	NA	NA	Non-cooperative	-1	NA	NA	NA	Unknown	Pair	[450]	NA	NA	NA	NA	NA	NA	NA	NA	NA	NA	NA	NA	NA	NA	NA	NA
Clytospiza_monteiri	0	0	0	0	0	0	3	0	0	NA	NA	NA	NA	0	NA	0	NA	NA	NA	0	0	NA	NA	NA	NA	Non-cooperative	-1	NA	NA	NA	Pair	Pair	NA	NA	NA	NA	NA	NA	NA	NA	NA	NA	NA	NA	NA	NA	NA	-0.445276	Noncooperative
Cnemophilus_loriae	0	0	0	0	0	0	3	0	0	NA	NA	NA	NA	0	NA	0	NA	NA	NA	0	0	NA	NA	NA	NA	Non-cooperative	-1	NA	NA	NA	Female_only	Female_only	NA	NA	NA	NA	NA	NA	NA	NA	NA	NA	NA	NA	NA	NA	NA	-0.445276	Noncooperative
Cnemophilus_macgregorii	0	0	0	0	0	0	3	0	0	NA	NA	NA	NA	0	NA	0	NA	NA	NA	0	0	NA	NA	NA	NA	Non-cooperative	-1	NA	NA	NA	Female_only	Female_only	NA	NA	NA	NA	NA	NA	NA	NA	NA	NA	NA	NA	NA	NA	NA	-0.445276	Noncooperative
Cnemoscopus_rubrirostris	0	0	0	0	0	0	1	0	0	NA	NA	NA	0	0	NA	NA	NA	NA	NA	NA	NA	NA	NA	NA	NA	Non-cooperative	-1	NA	NA	NA	Unknown	Pair	NA	NA	NA	NA	NA	NA	NA	NA	NA	NA	NA	NA	NA	NA	NA	NA	NA
Coccothraustes_abeillei	0	0	0	0	0	0	2	0	0	NA	NA	NA	NA	NA	NA	NA	NA	0	NA	NA	0	NA	NA	NA	0	NA	NA	NA	NA	NA	NA	NA	NA	NA	NA	NA	NA	NA	NA	NA	grosbeakhooded	no_fam	no_fam	soc	0	NA	NA	NA	Noncooperative
Coccothraustes_coccothraustes	0	0	0	0	0	0	4	0	0	NA	NA	NA	NA	0	NA	0	NA	0	NA	0	0	NA	NA	NA	1	Non-cooperative	-1	NA	NA	NA	Pair	Pair	NA	NA	NA	NA	NA	NA	NA	NA	hawfinch	fam	family	ass	191	NA	NA	-0.445276	Noncooperative
Coccothraustes_vespertinus	0	0	0	0	1	0	2	1	1	NA	NA	NA	NA	NA	NA	NA	NA	0	NA	1	0	NA	NA	NA	1	NA	NA	NA	NA	NA	NA	NA	NA	Mon	NA	NA	NA	NA	NA	NA	grosbeakevening	fam	family	soc	146	NA	NA	2.24489	Noncooperative
Coccycolius_iris	1	1	1	1	1	1	0	3	0	NA	NA	NA	1	1	1	NA	NA	NA	NA	1	NA	NA	NA	NA	NA	Cooperative	-1	NA	NA	NA	Captivity	Cooperation	NA	NA	NA	NA	NA	NA	NA	Cooperative	NA	NA	NA	NA	NA	NA	NA	2.24489	NA
Cochoa_azurea	0	0	0	0	0	0	1	0	0	NA	NA	NA	0	0	NA	NA	NA	NA	NA	NA	NA	NA	NA	NA	NA	Non-cooperative	-1	NA	NA	NA	Unknown	Pair	NA	NA	NA	NA	NA	NA	NA	NA	NA	NA	NA	NA	NA	NA	NA	NA	NA
Cochoa_beccarii	0	0	0	0	0	0	1	0	0	NA	NA	NA	0	0	NA	NA	NA	NA	NA	NA	NA	NA	NA	NA	NA	Non-cooperative	-1	NA	NA	NA	Unknown	Pair	NA	NA	NA	NA	NA	NA	NA	NA	NA	NA	NA	NA	NA	NA	NA	NA	NA
Cochoa_purpurea	0	0	0	0	0	0	2	0	0	NA	NA	NA	NA	0	NA	0	NA	NA	NA	NA	0	NA	NA	NA	NA	Non-cooperative	-1	NA	NA	NA	Pair	Pair	NA	NA	NA	NA	NA	NA	NA	NA	NA	NA	NA	NA	NA	NA	NA	NA	Noncooperative
Cochoa_viridis	0	0	0	0	0	0	1	0	0	NA	NA	NA	0	0	NA	NA	NA	NA	NA	NA	NA	NA	NA	NA	NA	Non-cooperative	-1	NA	NA	NA	Unknown	Pair	NA	NA	NA	NA	NA	NA	NA	NA	NA	NA	NA	NA	NA	NA	NA	NA	NA
Coereba_flaveola	0	0	0	0	0	0	3	0	0	NA	NA	NA	NA	0	NA	0	NA	0	NA	NA	0	NA	NA	NA	0	Non-cooperative	-1	NA	NA	NA	Pair	Pair	[480]	Mon	NA	NA	NA	NA	NA	NA	bananaquit	no_fam	no_fam	soc	100	NA	NA	NA	Noncooperative
Colluricincla_boweri	0	0	0	0	0	0	3	0	0	NA	NA	NA	NA	0	NA	0	NA	NA	NA	0	0	NA	NA	NA	NA	Non-cooperative	-1	NA	NA	NA	Pair	Pair	NA	NA	NA	NA	NA	NA	NA	NA	NA	NA	NA	NA	NA	NA	NA	-0.445276	Noncooperative
Colluricincla_harmonica	0	0	0	0	0	0	3	0	0	NA	NA	NA	NA	0	NA	0	NA	NA	NA	0	0	NA	NA	NA	NA	Non-cooperative	-1	NA	NA	NA	Pair	Pair	NA	Mon	NA	NA	NA	NA	NA	NA	NA	NA	NA	NA	NA	NA	NA	-0.445276	Noncooperative
Colluricincla_megarhyncha	0	0	0	0	0	0	3	0	0	NA	NA	NA	NA	0	NA	0	NA	NA	NA	0	0	NA	NA	NA	NA	Non-cooperative	-1	NA	NA	NA	Pair	Pair	[459]	Mon	NA	NA	NA	NA	NA	NA	NA	NA	NA	NA	NA	NA	NA	-0.445276	Noncooperative
Colluricincla_sanghirensis	NA	NA	NA	NA	NA	NA	0	0	0	NA	NA	NA	NA	NA	NA	NA	NA	NA	NA	NA	NA	NA	NA	NA	NA	NA	NA	NA	NA	NA	NA	NA	NA	NA	NA	NA	NA	NA	NA	NA	NA	NA	NA	NA	NA	NA	NA	NA	NA
Colluricincla_tenebrosa	0	0	0	0	0	0	1	0	0	NA	NA	NA	0	0	NA	NA	NA	NA	NA	NA	NA	NA	NA	NA	NA	Non-cooperative	-1	NA	NA	NA	Unknown	Pair	no	NA	NA	NA	NA	NA	NA	NA	NA	NA	NA	NA	NA	NA	NA	NA	NA
Colluricincla_umbrina	0	0	0	0	0	0	1	0	0	NA	NA	NA	0	0	NA	NA	NA	NA	NA	NA	NA	NA	NA	NA	NA	Non-cooperative	-1	NA	NA	NA	Unknown	Pair	[434]	NA	NA	NA	NA	NA	NA	NA	NA	NA	NA	NA	NA	NA	NA	NA	NA
Colluricincla_woodwardi	0	0	0	0	0	0	2	0	0	NA	NA	NA	0	0	NA	NA	NA	NA	NA	0	NA	NA	NA	NA	NA	Non-cooperative	-1	NA	NA	NA	Unknown	Pair	NA	Mon	NA	NA	NA	NA	NA	NA	NA	NA	NA	NA	NA	NA	NA	-0.445276	NA
Compsospiza_baeri	0	0	0	0	0	0	1	0	0	NA	NA	NA	0	0	NA	NA	NA	NA	NA	NA	NA	NA	NA	NA	NA	Non-cooperative	-1	NA	NA	NA	Unknown	Pair	[380,964]	NA	NA	NA	NA	NA	NA	NA	NA	NA	NA	NA	NA	NA	NA	NA	NA
Compsospiza_garleppi	0	0	0	0	0	0	1	0	0	NA	NA	NA	0	0	NA	NA	NA	NA	NA	NA	NA	NA	NA	NA	NA	Non-cooperative	-1	NA	NA	NA	Unknown	Pair	NA	NA	NA	NA	NA	NA	NA	NA	NA	NA	NA	NA	NA	NA	NA	NA	NA
Compsothraupis_loricata	NA	0	0	0	0	0	1	0	0	NA	NA	NA	NA	1	NA	0	NA	NA	NA	NA	NA	NA	NA	NA	NA	Cooperative	-1	NA	NA	NA	Suspected	Cooperation	[943,945]	NA	NA	NA	NA	NA	NA	NA	NA	NA	NA	NA	NA	NA	NA	NA	NA
Conirostrum_albifrons	0	0	0	0	0	0	1	0	0	NA	NA	NA	0	0	NA	NA	NA	NA	NA	NA	NA	NA	NA	NA	NA	Non-cooperative	-1	NA	NA	NA	Unknown	Pair	NA	NA	NA	NA	NA	NA	NA	NA	NA	NA	NA	NA	NA	NA	NA	NA	NA
Conirostrum_bicolor	0	0	0	0	0	0	3	0	0	NA	NA	NA	NA	0	NA	0	NA	0	NA	NA	0	NA	NA	NA	1	Non-cooperative	-1	NA	NA	NA	Pair	Pair	[482]	NA	NA	NA	NA	NA	NA	NA	conebillbicoloured	fam	family	soc	4	NA	NA	NA	Noncooperative
Conirostrum_cinereum	0	0	0	0	0	0	1	0	0	NA	NA	NA	0	0	NA	NA	NA	NA	NA	NA	NA	NA	NA	NA	NA	Non-cooperative	-1	NA	NA	NA	Unknown	Pair	[384]	NA	NA	NA	NA	NA	NA	NA	NA	NA	NA	NA	NA	NA	NA	NA	NA
Conirostrum_ferrugineiventre	0	0	0	0	0	0	1	0	0	NA	NA	NA	0	0	NA	NA	NA	NA	NA	NA	NA	NA	NA	NA	NA	Non-cooperative	-1	NA	NA	NA	Unknown	Pair	[384]	NA	NA	NA	NA	NA	NA	NA	NA	NA	NA	NA	NA	NA	NA	NA	NA
Conirostrum_leucogenys	0	0	0	0	0	0	1	0	0	NA	NA	NA	0	0	NA	NA	NA	NA	NA	NA	NA	NA	NA	NA	NA	Non-cooperative	-1	NA	NA	NA	Unknown	Pair	NA	NA	NA	NA	NA	NA	NA	NA	NA	NA	NA	NA	NA	NA	NA	NA	NA
Conirostrum_margaritae	0	0	0	0	0	0	1	0	0	NA	NA	NA	0	0	NA	NA	NA	NA	NA	NA	NA	NA	NA	NA	NA	Non-cooperative	-1	NA	NA	NA	Unknown	Pair	[481]	NA	NA	NA	NA	NA	NA	NA	NA	NA	NA	NA	NA	NA	NA	NA	NA
Conirostrum_rufum	0	0	0	0	0	0	1	0	0	NA	NA	NA	0	0	NA	NA	NA	NA	NA	NA	NA	NA	NA	NA	NA	Non-cooperative	-1	NA	NA	NA	Unknown	Pair	[79]	NA	NA	NA	NA	NA	NA	NA	NA	NA	NA	NA	NA	NA	NA	NA	NA
Conirostrum_sitticolor	0	0	0	0	0	0	1	0	0	NA	NA	NA	0	0	NA	NA	NA	NA	NA	NA	NA	NA	NA	NA	NA	Non-cooperative	-1	NA	NA	NA	Unknown	Pair	NA	NA	NA	NA	NA	NA	NA	NA	NA	NA	NA	NA	NA	NA	NA	NA	NA
Conirostrum_speciosum	0	0	0	0	0	0	2	0	0	NA	NA	NA	0	0	NA	NA	NA	0	NA	NA	NA	NA	NA	NA	1	Non-cooperative	-1	NA	NA	NA	Unknown	Pair	[79]	NA	NA	NA	NA	NA	NA	NA	conebillchestnutvented	fam	family	soc	3	NA	NA	NA	NA
Conirostrum_tamarugense	0	0	0	0	0	0	1	0	0	NA	NA	NA	0	0	NA	NA	NA	NA	NA	NA	NA	NA	NA	NA	NA	Non-cooperative	-1	NA	NA	NA	Unknown	Pair	[942]	NA	NA	NA	NA	NA	NA	NA	NA	NA	NA	NA	NA	NA	NA	NA	NA
Conopophila_albogularis	0	0	0	0	0	0	4	0	0	NA	NA	NA	NA	0	NA	0	NA	0	NA	0	0	NA	NA	NA	0	Non-cooperative	-1	NA	NA	NA	Pair	Pair	NA	Mon	NA	NA	NA	NA	NA	NA	honeyeaterrufousbanded	no_fam	no_fam	ass	5	NA	NA	-0.445276	Noncooperative
Conopophila_rufogularis	NA	1	1	1	1	0	1	2	1	1	NA	NA	NA	1	NA	0	NA	NA	NA	1	NA	NA	NA	NA	NA	Cooperative	-1	NA	NA	NA	Suspected	Cooperation	NA	Coop	NA	NA	NA	NA	NA	NA	NA	NA	NA	NA	NA	NA	¬¨‚Ä†incubation probably by female alone, although some claims that both sexes incubate, period 13‚Äö√Ñ√¨15 days; chicks fed by female alone for first two days, thereafter by both sexes (female does most), nestling period 12 days; both parents feed fledglings.¬¨‚Ä†	2.24489	NA
Conopophila_whitei	0	0	0	0	0	0	3	0	0	NA	NA	NA	0	0	NA	NA	NA	0	NA	0	NA	NA	NA	NA	1	Non-cooperative	-1	NA	NA	NA	Unknown	Pair	NA	NA	NA	NA	NA	NA	NA	NA	honeyeatergrey	fam	family	soc	11	NA	NA	-0.445276	NA
Conostoma_oemodium	0	0	0	0	0	0	2	0	0	NA	NA	NA	0	0	NA	NA	NA	NA	NA	0	NA	NA	NA	NA	NA	Non-cooperative	-1	NA	NA	NA	Unknown	Pair	[649]	NA	NA	NA	NA	NA	NA	NA	NA	NA	NA	NA	NA	NA	NA	-0.445276	NA
Conothraupis_mesoleuca	0	0	0	0	0	0	1	0	0	NA	NA	NA	0	0	NA	NA	NA	NA	NA	NA	NA	NA	NA	NA	NA	Non-cooperative	-1	NA	NA	NA	Unknown	Pair	[380]	NA	NA	NA	NA	NA	NA	NA	NA	NA	NA	NA	NA	NA	NA	NA	NA
Conothraupis_speculigera	0	0	0	0	0	0	2	0	0	NA	NA	NA	0	0	NA	NA	NA	0	NA	NA	NA	NA	NA	NA	1	Non-cooperative	-1	NA	NA	NA	Unknown	Pair	NA	NA	NA	NA	NA	NA	NA	NA	tanagerblackandwhite	fam	family	soc	7	NA	NA	NA	NA
Copsychus_albospecularis	0	0	0	0	0	0	2	0	0	NA	NA	NA	NA	0	NA	0	NA	NA	NA	NA	0	NA	NA	NA	NA	Non-cooperative	-1	NA	NA	NA	Pair	Pair	[777]	Mon	NA	NA	NA	NA	NA	NA	NA	NA	NA	NA	NA	NA	NA	NA	Noncooperative
Copsychus_cebuensis	0	0	0	0	0	0	1	0	0	NA	NA	NA	0	0	NA	NA	NA	NA	NA	NA	NA	NA	NA	NA	NA	Non-cooperative	-1	NA	NA	NA	Unknown	Pair	NA	NA	NA	NA	NA	NA	NA	NA	NA	NA	NA	NA	NA	NA	NA	NA	NA
Copsychus_luzoniensis	0	0	0	0	0	0	1	0	0	NA	NA	NA	0	0	NA	NA	NA	NA	NA	NA	NA	NA	NA	NA	NA	Non-cooperative	-1	NA	NA	NA	Unknown	Pair	NA	NA	NA	NA	NA	NA	NA	NA	NA	NA	NA	NA	NA	NA	NA	NA	NA
Copsychus_malabaricus	NA	NA	0	1	1	0	2	2	1	NA	NA	NA	NA	1	NA	1	NA	0	0	1	NA	NA	NA	NA	0	Cooperative	-1	NA	NA	NA	Cooperation	Cooperation	[777,782,	NA	NA	NA	NA	NA	NA	NA	shamawhiterumped	no_fam	no_fam	ass	35	0	Although White-rumped Shama is not reported to be a cooperative breeding species, helping behavior was observed at 2 out of 32 nests on O‚Äö√Ñ√≤ahu I. (8). In each case, 2 different adult males were observed feeding nestlings of a single female. At one of these nests, 2 males fed the single nestling at 1, 9, 10, and 12 d after hatching; the males did not behave aggressively toward one another. At…	2.24489	NA
Copsychus_niger	0	0	0	0	0	0	1	0	0	NA	NA	NA	0	0	NA	NA	NA	NA	NA	NA	NA	NA	NA	NA	NA	Non-cooperative	-1	NA	NA	NA	Unknown	Pair	NA	NA	NA	NA	NA	NA	NA	NA	NA	NA	NA	NA	NA	NA	NA	NA	NA
Copsychus_saularis	0	0	0	0	0	0	2	0	0	NA	NA	NA	NA	0	NA	0	NA	NA	NA	NA	0	NA	NA	NA	NA	Non-cooperative	-1	NA	NA	NA	Pair	Pair	NA	NA	NA	NA	NA	NA	NA	NA	NA	NA	NA	NA	NA	NA	NA	NA	Noncooperative
Copsychus_sechellarum	1	1	1	1	1	1	0	1	0	NA	NA	NA	NA	NA	NA	1	NA	NA	NA	NA	NA	NA	NA	NA	NA	NA	NA	NA	NA	NA	Cooperation	Cooperation	[539,777]	NA	NA	NA	NA	NA	NA	NA	NA	NA	NA	NA	NA	NA	NA	NA	NA
Copsychus_stricklandii	1	1	1	1	1	1	0	1	0	NA	NA	NA	1	1	NA	NA	NA	NA	NA	NA	NA	NA	NA	NA	NA	Cooperative	-12	NA	NA	NA	Subspp	Subspp	[777]	NA	NA	NA	NA	NA	NA	NA	NA	NA	NA	NA	NA	NA	NA	NA	NA
Coracina_abbotti	0	0	0	0	0	0	1	0	0	NA	NA	NA	0	0	NA	NA	NA	NA	NA	NA	NA	NA	NA	NA	NA	Non-cooperative	-1	NA	NA	NA	Unknown	Pair	NA	NA	NA	NA	NA	NA	NA	NA	NA	NA	NA	NA	NA	NA	NA	NA	NA
Coracina_analis	0	0	0	0	0	0	1	0	0	NA	NA	NA	0	0	NA	NA	NA	NA	NA	NA	NA	NA	NA	NA	NA	Non-cooperative	-1	NA	NA	NA	Unknown	Pair	NA	NA	NA	NA	NA	NA	NA	NA	NA	NA	NA	NA	NA	NA	NA	NA	NA
Coracina_atriceps	0	0	0	0	0	0	1	0	0	NA	NA	NA	0	0	NA	NA	NA	NA	NA	NA	NA	NA	NA	NA	NA	Non-cooperative	-1	NA	NA	NA	Unknown	Pair	NA	NA	NA	NA	NA	NA	NA	NA	NA	NA	NA	NA	NA	NA	NA	NA	NA
Coracina_azurea	0	0	0	0	0	0	1	0	0	NA	NA	NA	0	0	NA	NA	NA	NA	NA	NA	NA	NA	NA	NA	NA	Non-cooperative	-1	NA	NA	NA	Unknown	Pair	NA	NA	NA	NA	NA	NA	NA	NA	NA	NA	NA	NA	NA	NA	NA	NA	NA
Coracina_bicolor	0	0	0	0	0	0	1	0	0	NA	NA	NA	0	0	NA	NA	NA	NA	NA	NA	NA	NA	NA	NA	NA	Non-cooperative	-1	NA	NA	NA	Unknown	Pair	NA	NA	NA	NA	NA	NA	NA	NA	NA	NA	NA	NA	NA	NA	NA	NA	NA
Coracina_boyeri	0	0	0	0	0	0	2	0	0	NA	NA	NA	NA	0	NA	0	NA	NA	NA	NA	0	NA	NA	NA	NA	Non-cooperative	-1	NA	NA	NA	Pair	Pair	NA	NA	NA	NA	NA	NA	NA	NA	NA	NA	NA	NA	NA	NA	NA	NA	Noncooperative
Coracina_caeruleogrisea	0	0	0	0	0	0	1	0	0	NA	NA	NA	0	0	NA	NA	NA	NA	NA	NA	NA	NA	NA	NA	NA	Non-cooperative	-1	NA	NA	NA	Unknown	Pair	NA	Mon	NA	NA	NA	NA	NA	NA	NA	NA	NA	NA	NA	NA	NA	NA	NA
Coracina_caesia	0	0	0	0	0	0	3	0	0	NA	NA	NA	NA	0	NA	0	NA	NA	NA	0	0	NA	NA	NA	NA	Non-cooperative	-1	NA	NA	NA	Pair	Pair	NA	NA	NA	NA	NA	NA	NA	NA	NA	NA	NA	NA	NA	NA	NA	-0.445276	Noncooperative
Coracina_caledonica	0	0	0	0	0	0	1	0	0	NA	NA	NA	0	0	NA	NA	NA	NA	NA	NA	NA	NA	NA	NA	NA	Non-cooperative	-1	NA	NA	NA	Unknown	Pair	NA	NA	NA	NA	NA	NA	NA	NA	NA	NA	NA	NA	NA	NA	NA	NA	NA
Coracina_ceramensis	0	0	0	0	0	0	1	0	0	NA	NA	NA	0	0	NA	NA	NA	NA	NA	NA	NA	NA	NA	NA	NA	Non-cooperative	-1	NA	NA	NA	Unknown	Pair	NA	NA	NA	NA	NA	NA	NA	NA	NA	NA	NA	NA	NA	NA	NA	NA	NA
Coracina_cinerea	0	0	0	0	0	0	1	0	0	NA	NA	NA	0	0	NA	NA	NA	NA	NA	NA	NA	NA	NA	NA	NA	Non-cooperative	-1	NA	NA	NA	Unknown	Pair	[502]	NA	NA	NA	NA	NA	NA	NA	NA	NA	NA	NA	NA	NA	NA	NA	NA
Coracina_coerulescens	0	0	0	0	0	0	1	0	0	NA	NA	NA	0	0	NA	NA	NA	NA	NA	NA	NA	NA	NA	NA	NA	Non-cooperative	-1	NA	NA	NA	Unknown	Pair	NA	NA	NA	NA	NA	NA	NA	NA	NA	NA	NA	NA	NA	NA	NA	NA	NA
Coracina_dispar	0	0	0	0	0	0	1	0	0	NA	NA	NA	0	0	NA	NA	NA	NA	NA	NA	NA	NA	NA	NA	NA	Non-cooperative	-1	NA	NA	NA	Unknown	Pair	NA	NA	NA	NA	NA	NA	NA	NA	NA	NA	NA	NA	NA	NA	NA	NA	NA
Coracina_dohertyi	0	0	0	0	0	0	1	0	0	NA	NA	NA	0	0	NA	NA	NA	NA	NA	NA	NA	NA	NA	NA	NA	Non-cooperative	-1	NA	NA	NA	Unknown	Pair	NA	NA	NA	NA	NA	NA	NA	NA	NA	NA	NA	NA	NA	NA	NA	NA	NA
Coracina_fimbriata	0	0	0	0	0	0	1	0	0	NA	NA	NA	0	0	NA	NA	NA	NA	NA	NA	NA	NA	NA	NA	NA	Non-cooperative	-1	NA	NA	NA	Unknown	Pair	NA	NA	NA	NA	NA	NA	NA	NA	NA	NA	NA	NA	NA	NA	NA	NA	NA
Coracina_fortis	0	0	0	0	0	0	1	0	0	NA	NA	NA	0	0	NA	NA	NA	NA	NA	NA	NA	NA	NA	NA	NA	Non-cooperative	-1	NA	NA	NA	Unknown	Pair	NA	NA	NA	NA	NA	NA	NA	NA	NA	NA	NA	NA	NA	NA	NA	NA	NA
Coracina_graueri	0	0	0	0	0	0	1	0	0	NA	NA	NA	0	0	NA	NA	NA	NA	NA	NA	NA	NA	NA	NA	NA	Non-cooperative	-1	NA	NA	NA	Unknown	Pair	NA	NA	NA	NA	NA	NA	NA	NA	NA	NA	NA	NA	NA	NA	NA	NA	NA
Coracina_holopolia	0	0	0	0	0	0	1	0	0	NA	NA	NA	0	0	NA	NA	NA	NA	NA	NA	NA	NA	NA	NA	NA	Non-cooperative	-1	NA	NA	NA	Unknown	Pair	NA	NA	NA	NA	NA	NA	NA	NA	NA	NA	NA	NA	NA	NA	NA	NA	NA
Coracina_incerta	0	0	0	0	0	0	1	0	0	NA	NA	NA	0	0	NA	NA	NA	NA	NA	NA	NA	NA	NA	NA	NA	Non-cooperative	-1	NA	NA	NA	Unknown	Pair	NA	NA	NA	NA	NA	NA	NA	NA	NA	NA	NA	NA	NA	NA	NA	NA	NA
Coracina_javensis	0	0	0	0	0	0	1	0	0	NA	NA	NA	0	0	NA	NA	NA	NA	NA	NA	NA	NA	NA	NA	NA	Non-cooperative	-1	NA	NA	NA	Unknown	Pair	NA	NA	NA	NA	NA	NA	NA	NA	NA	NA	NA	NA	NA	NA	NA	NA	NA
Coracina_larvata	0	0	0	0	0	0	1	0	0	NA	NA	NA	0	0	NA	NA	NA	NA	NA	NA	NA	NA	NA	NA	NA	Non-cooperative	-1	NA	NA	NA	Unknown	Pair	NA	NA	NA	NA	NA	NA	NA	NA	NA	NA	NA	NA	NA	NA	NA	NA	NA
Coracina_leucopygia	0	0	0	0	0	0	1	0	0	NA	NA	NA	0	0	NA	NA	NA	NA	NA	NA	NA	NA	NA	NA	NA	Non-cooperative	-1	NA	NA	NA	Unknown	Pair	NA	NA	NA	NA	NA	NA	NA	NA	NA	NA	NA	NA	NA	NA	NA	NA	NA
Coracina_lineata	0	0	0	0	0	0	3	0	0	NA	NA	NA	NA	0	NA	0	NA	NA	NA	0	0	NA	NA	NA	NA	Non-cooperative	-1	NA	NA	NA	Pair	Pair	NA	NA	NA	NA	NA	NA	NA	NA	NA	NA	NA	NA	NA	NA	NA	-0.445276	Noncooperative
Coracina_longicauda	0	0	0	0	0	0	2	0	0	NA	NA	NA	NA	0	NA	0	NA	NA	NA	NA	0	NA	NA	NA	NA	Non-cooperative	-1	NA	NA	NA	Pair	Pair	NA	Mon	NA	NA	NA	NA	NA	NA	NA	NA	NA	NA	NA	NA	NA	NA	Noncooperative
Coracina_macei	0	0	0	0	0	0	1	0	0	NA	NA	NA	0	0	NA	NA	NA	NA	NA	NA	NA	NA	NA	NA	NA	Non-cooperative	-1	NA	NA	NA	Unknown	Pair	NA	NA	NA	NA	NA	NA	NA	NA	NA	NA	NA	NA	NA	NA	NA	NA	NA
Coracina_maxima	1	1	1	1	1	1	0	4	0	NA	NA	NA	1	1	NA	NA	NA	1	NA	1	1	NA	NA	K	1	Cooperative	-1	NA	NA	NA	NA	NA	NA	NA	NA	NA	NA	NA	NA	NA	cuckooshrikeground	coop_fam	coop_families	ass	0	NA	NA	2.24489	Cooperative
Coracina_mcgregori	0	0	0	0	0	0	1	0	0	NA	NA	NA	0	0	NA	NA	NA	NA	NA	NA	NA	NA	NA	NA	NA	Non-cooperative	-1	NA	NA	NA	Unknown	Pair	NA	NA	NA	NA	NA	NA	NA	NA	NA	NA	NA	NA	NA	NA	NA	NA	NA
Coracina_melanoptera	0	0	0	0	0	0	3	0	0	NA	NA	NA	NA	0	NA	0	NA	NA	NA	0	0	NA	NA	NA	NA	Non-cooperative	-1	NA	NA	NA	Pair	Pair	NA	NA	NA	NA	NA	NA	NA	NA	NA	NA	NA	NA	NA	NA	NA	-0.445276	Noncooperative
Coracina_melas	0	0	0	0	0	0	1	0	0	NA	NA	NA	0	0	NA	NA	NA	NA	NA	NA	NA	NA	NA	NA	NA	Non-cooperative	-1	NA	NA	NA	Unknown	Pair	NA	NA	NA	NA	NA	NA	NA	NA	NA	NA	NA	NA	NA	NA	NA	NA	NA
Coracina_melaschistos	0	0	0	0	0	0	2	0	0	NA	NA	NA	0	0	NA	NA	NA	NA	NA	0	NA	NA	NA	NA	NA	Non-cooperative	-1	NA	NA	NA	Unknown	Pair	NA	NA	NA	NA	NA	NA	NA	NA	NA	NA	NA	NA	NA	NA	NA	-0.445276	NA
Coracina_mindanensis	0	0	0	0	0	0	1	0	0	NA	NA	NA	0	0	NA	NA	NA	NA	NA	NA	NA	NA	NA	NA	NA	Non-cooperative	-1	NA	NA	NA	Unknown	Pair	NA	NA	NA	NA	NA	NA	NA	NA	NA	NA	NA	NA	NA	NA	NA	NA	NA
Coracina_montana	0	0	0	0	0	0	1	0	0	NA	NA	NA	0	0	NA	NA	NA	NA	NA	NA	NA	NA	NA	NA	NA	Non-cooperative	-1	NA	NA	NA	Unknown	Pair	NA	Mon	NA	NA	NA	NA	NA	NA	NA	NA	NA	NA	NA	NA	NA	NA	NA
Coracina_morio	0	0	0	0	0	0	1	0	0	NA	NA	NA	0	0	NA	NA	NA	NA	NA	NA	NA	NA	NA	NA	NA	Non-cooperative	-1	NA	NA	NA	Unknown	Pair	NA	NA	NA	NA	NA	NA	NA	NA	NA	NA	NA	NA	NA	NA	NA	NA	NA
Coracina_newtoni	0	0	0	0	0	0	2	0	0	NA	NA	NA	NA	0	NA	0	NA	NA	NA	NA	0	NA	NA	NA	NA	Non-cooperative	-1	NA	NA	NA	Pair	Pair	NA	NA	NA	NA	NA	NA	NA	NA	NA	NA	NA	NA	NA	NA	NA	NA	Noncooperative
Coracina_novaehollandiae	0	0	0	0	1	0	3	1	1	NA	NA	NA	0	0	NA	NA	NA	0	NA	1	0	NA	NA	NA	1	Non-cooperative	-1	NA	NA	NA	Occasional	Pair	NA	Mon	NA	NA	NA	NA	NA	NA	cuckooshrikeblackfaced	fam	family	ass	36	NA	NA	2.24489	Noncooperative
Coracina_ostenta	0	0	0	0	0	0	2	0	0	NA	NA	NA	NA	0	NA	0	NA	NA	NA	NA	0	NA	NA	NA	NA	Non-cooperative	-1	NA	NA	NA	Pair	Pair	NA	NA	NA	NA	NA	NA	NA	NA	NA	NA	NA	NA	NA	NA	NA	NA	Noncooperative
Coracina_papuensis	0	0	0	0	0	0	3	0	0	NA	NA	NA	NA	0	NA	0	NA	NA	NA	0	0	NA	NA	NA	NA	Non-cooperative	-1	NA	NA	NA	Pair	Pair	NA	Mon	NA	NA	NA	NA	NA	NA	NA	NA	NA	NA	NA	NA	NA	-0.445276	Noncooperative
Coracina_parvula	0	0	0	0	0	0	1	0	0	NA	NA	NA	0	0	NA	NA	NA	NA	NA	NA	NA	NA	NA	NA	NA	Non-cooperative	-1	NA	NA	NA	Unknown	Pair	NA	NA	NA	NA	NA	NA	NA	NA	NA	NA	NA	NA	NA	NA	NA	NA	NA
Coracina_pectoralis	0	0	0	0	0	0	4	0	0	NA	NA	NA	NA	0	NA	0	NA	0	NA	0	0	NA	NA	NA	1	Non-cooperative	-1	NA	NA	NA	Pair	Pair	[502,503]	NA	NA	NA	NA	NA	NA	NA	cuckooshrikewhitebreasted	fam	family	ass	8	NA	NA	-0.445276	Noncooperative
Coracina_personata	0	0	0	0	0	0	1	0	0	NA	NA	NA	0	0	NA	NA	NA	NA	NA	NA	NA	NA	NA	NA	NA	Non-cooperative	-1	NA	NA	NA	Unknown	Pair	NA	NA	NA	NA	NA	NA	NA	NA	NA	NA	NA	NA	NA	NA	NA	NA	NA
Coracina_polioptera	0	0	0	0	0	0	1	0	0	NA	NA	NA	0	0	NA	NA	NA	NA	NA	NA	NA	NA	NA	NA	NA	Non-cooperative	-1	NA	NA	NA	Unknown	Pair	NA	NA	NA	NA	NA	NA	NA	NA	NA	NA	NA	NA	NA	NA	NA	NA	NA
Coracina_schistacea	0	0	0	0	0	0	1	0	0	NA	NA	NA	0	0	NA	NA	NA	NA	NA	NA	NA	NA	NA	NA	NA	Non-cooperative	-1	NA	NA	NA	Unknown	Pair	NA	NA	NA	NA	NA	NA	NA	NA	NA	NA	NA	NA	NA	NA	NA	NA	NA
Coracina_schisticeps	0	0	0	0	0	0	1	0	0	NA	NA	NA	0	0	NA	NA	NA	NA	NA	NA	NA	NA	NA	NA	NA	Non-cooperative	-1	NA	NA	NA	Unknown	Pair	NA	NA	NA	NA	NA	NA	NA	NA	NA	NA	NA	NA	NA	NA	NA	NA	NA
Coracina_striata	0	0	0	0	0	0	3	0	0	NA	NA	NA	NA	0	NA	0	NA	NA	NA	0	0	NA	NA	NA	NA	Non-cooperative	-1	NA	NA	NA	Female_only	Female_only	NA	NA	NA	NA	NA	NA	NA	NA	NA	NA	NA	NA	NA	NA	NA	-0.445276	Noncooperative
Coracina_sula	0	0	0	0	0	0	1	0	0	NA	NA	NA	0	0	NA	NA	NA	NA	NA	NA	NA	NA	NA	NA	NA	Non-cooperative	-1	NA	NA	NA	Unknown	Pair	NA	NA	NA	NA	NA	NA	NA	NA	NA	NA	NA	NA	NA	NA	NA	NA	NA
Coracina_temminckii	0	0	0	0	0	0	1	0	0	NA	NA	NA	0	0	NA	NA	NA	NA	NA	NA	NA	NA	NA	NA	NA	Non-cooperative	-1	NA	NA	NA	Unknown	Pair	NA	NA	NA	NA	NA	NA	NA	NA	NA	NA	NA	NA	NA	NA	NA	NA	NA
Coracina_tenuirostris	0	0	0	0	0	0	3	0	0	NA	NA	NA	NA	0	NA	0	NA	NA	NA	0	0	NA	NA	NA	NA	Non-cooperative	-1	NA	NA	NA	Pair	Pair	NA	Mon	NA	NA	NA	NA	NA	NA	NA	NA	NA	NA	NA	NA	NA	-0.445276	Noncooperative
Coracina_typica	0	0	0	0	0	0	2	0	0	NA	NA	NA	NA	0	NA	0	NA	NA	NA	NA	0	NA	NA	NA	NA	Non-cooperative	-1	NA	NA	NA	Pair	Pair	NA	NA	NA	NA	NA	NA	NA	NA	NA	NA	NA	NA	NA	NA	NA	NA	Noncooperative
Coracornis_raveni	0	0	0	0	0	0	1	0	0	NA	NA	NA	0	0	NA	NA	NA	NA	NA	NA	NA	NA	NA	NA	NA	Non-cooperative	-1	NA	NA	NA	Unknown	Pair	NA	NA	NA	NA	NA	NA	NA	NA	NA	NA	NA	NA	NA	NA	NA	NA	NA
Corcorax_melanorhamphos	1	1	1	1	1	1	0	7	0	NA	NA	1	NA	1	NA	1	1	1	1	1	1	M	K	K	1	Cooperative	-1	kinCooperator	the group consists of the dominant pair and philopatric young. drought a rare event as is kidnapping (only 20 cases in > 100 group years)	Rowley, I. (1978). Communal Activities Among White-Winged Choughs Corcorax-Melanorhamphus. Ibis, 120(2), 178_197.	Cooperation	Cooperation	[543,544]	NA	NA	O	M	frequent	pair nesting with related and unrelated male and female helpers; cooperative polyandry by related and unrelated males	NA	choughwhitewinged	coop_fam	coop_families	ass	47	1	Co-operative breeder in group consisting of generally one breeding pair and up to 18 helpers, latter largely offspring of main pair.	2.24489	Cooperative
Cormobates_leucophaea	0	0	0	0	0	0	4	0	0	NA	NA	NA	NA	0	NA	0	NA	0	NA	0	0	NA	NA	NA	0	Non-cooperative	-1	NA	NA	NA	Pair	Pair	[332]	Mon	NA	NA	NA	NA	NA	NA	treecreeperwhitethroated	no_fam	no_fam	ass	12	NA	NA	-0.445276	Noncooperative
Cormobates_placens	0	0	0	0	0	0	2	0	0	NA	NA	NA	0	0	NA	NA	NA	0	NA	NA	NA	NA	NA	NA	1	Non-cooperative	-1	NA	NA	NA	Unknown	Pair	[434]	NA	NA	NA	NA	NA	NA	NA	treecreeperpapuan	fam	family	soc	2	NA	NA	NA	NA
Corvinella_corvina	1	1	1	1	1	1	0	5	0	NA	NA	NA	NA	1	NA	1	1	1	NA	1	1	M	NA	K	1	Cooperative	-1	NA	NA	NA	Cooperation	Cooperation	NA	NA	NA	O	M	frequent	pair nesting with related and unrelated male and female helpers	NA	shrikeyellowbilled	coop_fam	coop_families	ass	9	NA	NA	2.24489	Cooperative
Corvus_albicollis	0	0	0	0	0	0	4	0	0	NA	NA	NA	NA	0	NA	0	NA	0	NA	0	0	NA	NA	NA	0	Non-cooperative	-1	NA	NA	NA	Pair	Pair	NA	NA	NA	NA	NA	NA	NA	NA	ravenwhitenecked	no_fam	no_fam	soc	36	NA	NA	-0.445276	Noncooperative
Corvus_albus	0	0	0	0	0	0	3	0	0	NA	NA	NA	NA	0	NA	0	NA	NA	NA	0	0	NA	NA	NA	NA	Non-cooperative	-1	NA	NA	NA	Pair	Pair	NA	NA	NA	NA	NA	NA	NA	NA	NA	NA	NA	NA	NA	NA	NA	-0.445276	Noncooperative
Corvus_bennetti	0	0	0	0	0	0	4	0	0	NA	NA	NA	NA	0	NA	0	NA	0	NA	0	0	NA	NA	NA	0	Non-cooperative	-1	NA	NA	NA	Pair	Pair	NA	NA	NA	NA	NA	NA	NA	NA	crowlittle	no_fam	no_fam	soc	15	NA	NA	-0.445276	Noncooperative
Corvus_brachyrhynchos	1	1	1	1	1	1	0	7	0	NA	1	1	NA	1	NA	1	1	1	NA	1	1	K	K	K	1	Cooperative	-1	kinCooperator	45 / 48 auxiliary males relatives of the male breeder	Townsend, A. K., Clark, A. B., McGowan, K. J., & Lovette, I. J. (2009). Reproductive partitioning and the assumptions of reproductive skew models in the cooperatively breeding American crow. Animal Behaviour, 77(2), 503_512. doi:10.1016/j.anbehav.2008.10.030.	Cooperation	Cooperation	[580]	Mon	SM, CB	F	K	not_specified	pair nesting with related male helpers	NA	crowamerican	coop_fam	coop_families	ass	352	NA	NA	2.24489	Cooperative
Corvus_capensis	0	0	0	0	0	0	4	0	0	NA	NA	NA	NA	0	NA	0	NA	0	NA	0	0	NA	NA	NA	1	Non-cooperative	-1	NA	NA	NA	Pair	Pair	NA	NA	NA	NA	NA	NA	NA	NA	crowcape	fam	family	ass	32	NA	NA	-0.445276	Noncooperative
Corvus_caurinus	1	1	1	1	1	0	1	3	1	NA	NA	NA	NA	1	NA	1	1	NA	NA	1	0	K	NA	NA	NA	Cooperative	-1	NA	NA	NA	Cooperation	Cooperation	[579]	NA	NA	F	K	not_specified	pair nesting with related helpers	NA	NA	NA	NA	NA	NA	NA	NA	2.24489	Noncooperative
Corvus_corax	0	0	0	0	0	0	4	0	0	NA	NA	NA	NA	0	NA	0	NA	0	NA	0	0	NA	NA	NA	1	Non-cooperative	-1	NA	NA	NA	Pair	Pair	NA	Mon	NA	NA	NA	NA	NA	NA	ravencommon	fam	family	ass	987	NA	NA	-0.445276	Noncooperative
Corvus_corone	1	1	1	1	1	1	0	7	0	NA	NA	1	NA	1	NA	1	1	1	1	1	1	M	K	K	1	Cooperative	-1	kinCooperator	philopatric helpers are yearlings (disperse at 2) and 137 / 177 groups contain immigrants	Baglione, V., Marcos, J. M., & Canestrari, D. (2002). Cooperatively breeding groups of Carrion Crow (Corvus corone corone) in northern Spain. Auk, 119(3), 790_799.	Cooperation	Cooperation	[582]	Mon	NA	F	M	0.5	cooperative polyandry by unrelated males; related male helpers	NA	crowcarrion	coop_fam	coop_families	ass	1235	1	Cooperative breeding has been discovered in a population in N Spain where c. 75% of the breeding territories are held by cohesive groups consisting of 3‚Äö√Ñ√∂‚àö√ë‚àö¬®9 birds Baglione, V., Marcos, J.M. and Canestrari, D. (2002). Cooperatively breeding groups of Carrion Crow (Corvus corone corone) in northern Spain. Auk. 119(3): 790‚Äö√Ñ√∂‚àö√ë‚àö¬®799.	2.24489	Cooperative
Corvus_coronoides	0	0	0	0	0	0	4	0	0	NA	NA	NA	NA	0	NA	0	NA	0	NA	0	0	NA	NA	NA	0	Non-cooperative	-1	NA	NA	NA	Pair	Pair	NA	Mon	NA	NA	NA	NA	NA	NA	ravenaustralian	no_fam	no_fam	ass	53	NA	NA	-0.445276	Noncooperative
Corvus_crassirostris	0	0	0	0	0	0	3	0	0	NA	NA	NA	NA	0	NA	0	NA	NA	NA	0	0	NA	NA	NA	NA	Non-cooperative	-1	NA	NA	NA	Pair	Pair	NA	NA	NA	NA	NA	NA	NA	NA	NA	NA	NA	NA	NA	NA	NA	-0.445276	Noncooperative
Corvus_cryptoleucus	0	0	0	0	0	0	3	0	0	NA	NA	NA	NA	0	NA	0	NA	NA	NA	0	0	NA	NA	NA	NA	Non-cooperative	-1	NA	NA	NA	Pair	Pair	[559]	NA	NA	NA	NA	NA	NA	NA	NA	NA	NA	NA	NA	NA	NA	-0.445276	Noncooperative
Corvus_dauuricus	0	0	0	0	0	0	3	0	0	NA	NA	NA	NA	0	NA	0	NA	NA	NA	0	0	NA	NA	NA	NA	Non-cooperative	-1	NA	NA	NA	Pair	Pair	NA	NA	NA	NA	NA	NA	NA	NA	NA	NA	NA	NA	NA	NA	NA	-0.445276	Noncooperative
Corvus_edithae	0	0	0	0	0	0	1	0	0	NA	NA	NA	NA	NA	NA	NA	NA	NA	NA	0	NA	NA	NA	NA	NA	NA	NA	NA	NA	NA	NA	NA	NA	NA	NA	NA	NA	NA	NA	NA	NA	NA	NA	NA	NA	NA	NA	-0.445276	NA
Corvus_enca	0	0	0	0	0	0	1	0	0	NA	NA	NA	0	0	NA	NA	NA	NA	NA	NA	NA	NA	NA	NA	NA	Non-cooperative	-1	NA	NA	NA	Unknown	Pair	[559]	NA	NA	NA	NA	NA	NA	NA	NA	NA	NA	NA	NA	NA	NA	NA	NA
Corvus_florensis	0	0	0	0	0	0	1	0	0	NA	NA	NA	0	0	NA	NA	NA	NA	NA	NA	NA	NA	NA	NA	NA	Non-cooperative	-1	NA	NA	NA	Unknown	Pair	NA	NA	NA	NA	NA	NA	NA	NA	NA	NA	NA	NA	NA	NA	NA	NA	NA
Corvus_frugilegus	0	0	0	0	0	0	3	0	0	NA	NA	NA	NA	0	NA	0	NA	NA	NA	0	0	NA	NA	NA	NA	Non-cooperative	-1	NA	NA	NA	Pair	Pair	NA	Mon	NA	NA	NA	NA	NA	NA	NA	NA	NA	NA	NA	NA	NA	-0.445276	Noncooperative
Corvus_fuscicapillus	0	0	0	0	0	0	1	0	0	NA	NA	NA	0	0	NA	NA	NA	NA	NA	NA	NA	NA	NA	NA	NA	Non-cooperative	-1	NA	NA	NA	Unknown	Pair	NA	NA	NA	NA	NA	NA	NA	NA	NA	NA	NA	NA	NA	NA	NA	NA	NA
Corvus_hawaiiensis	0	0	0	0	0	0	2	0	0	NA	NA	NA	NA	1	NA	0	NA	NA	NA	0	NA	NA	NA	NA	NA	Cooperative	-1	NA	NA	NA	Suspected	Cooperation	[583]	NA	NA	NA	NA	NA	NA	NA	NA	NA	NA	NA	NA	NA	NA	-0.445276	NA
Corvus_imparatus	0	0	0	0	0	0	1	0	0	NA	NA	NA	0	0	NA	NA	NA	NA	NA	NA	NA	NA	NA	NA	NA	Non-cooperative	-1	NA	NA	NA	Unknown	Pair	[559]	NA	NA	NA	NA	NA	NA	NA	NA	NA	NA	NA	NA	NA	NA	NA	NA
Corvus_jamaicensis	0	0	0	0	0	0	1	0	0	NA	NA	NA	0	0	NA	NA	NA	NA	NA	NA	NA	NA	NA	NA	NA	Non-cooperative	-1	NA	NA	NA	Unknown	Pair	NA	NA	NA	NA	NA	NA	NA	NA	NA	NA	NA	NA	NA	NA	NA	NA	NA
Corvus_kubaryi	0	0	0	0	0	0	2	0	0	NA	NA	NA	NA	0	NA	0	NA	NA	NA	NA	0	NA	NA	NA	NA	Non-cooperative	-1	NA	NA	NA	Pair	Pair	NA	NA	NA	NA	NA	NA	NA	NA	NA	NA	NA	NA	NA	NA	NA	NA	Noncooperative
Corvus_leucognaphalus	0	0	0	0	0	0	1	0	0	NA	NA	NA	0	0	NA	NA	NA	NA	NA	NA	NA	NA	NA	NA	NA	Non-cooperative	-1	NA	NA	NA	Unknown	Pair	NA	NA	NA	NA	NA	NA	NA	NA	NA	NA	NA	NA	NA	NA	NA	NA	NA
Corvus_levaillantii	0	0	0	0	0	0	2	0	0	NA	NA	NA	NA	NA	NA	0	NA	NA	NA	NA	0	NA	NA	NA	NA	NA	NA	NA	NA	NA	Pair	Pair	NA	NA	NA	NA	NA	NA	NA	NA	NA	NA	NA	NA	NA	NA	NA	NA	Noncooperative
Corvus_macrorhynchos	0	0	0	0	0	0	4	0	0	NA	NA	NA	NA	0	NA	0	NA	0	NA	0	0	NA	NA	NA	1	Non-cooperative	-1	NA	NA	NA	Pair	Pair	[559]	NA	NA	NA	NA	NA	NA	NA	crowlargebilled	fam	family	soc	166	NA	NA	-0.445276	Noncooperative
Corvus_meeki	0	0	0	0	0	0	1	0	0	NA	NA	NA	0	0	NA	NA	NA	NA	NA	NA	NA	NA	NA	NA	NA	Non-cooperative	-1	NA	NA	NA	Unknown	Pair	NA	NA	NA	NA	NA	NA	NA	NA	NA	NA	NA	NA	NA	NA	NA	NA	NA
Corvus_mellori	0	0	0	0	0	0	3	0	0	NA	NA	NA	NA	0	NA	0	NA	NA	NA	0	0	NA	NA	NA	NA	Non-cooperative	-1	NA	NA	NA	Pair	Pair	NA	Mon	NA	NA	NA	NA	NA	NA	NA	NA	NA	NA	NA	NA	NA	-0.445276	Noncooperative
Corvus_minutus	0	0	0	0	0	0	1	0	0	NA	NA	NA	0	0	NA	NA	NA	NA	NA	NA	NA	NA	NA	NA	NA	Non-cooperative	-1	NA	NA	NA	NA	NA	NA	NA	NA	NA	NA	NA	NA	NA	NA	NA	NA	NA	NA	NA	NA	NA	NA
Corvus_monedula	0	0	0	0	0	0	6	0	0	NA	0	0	NA	0	NA	0	NA	0	NA	0	0	NA	NA	NA	0	Non-cooperative	-1	noncooperative	biparental care	NA	Pair	Pair	[559]	Mon	SM	NA	NA	NA	NA	NA	jackdaweurasian	no_fam	no_fam	soc	594	NA	NA	-0.445276	Noncooperative
Corvus_moneduloides	0	0	0	0	0	0	2	0	0	NA	NA	NA	0	0	NA	NA	NA	0	NA	NA	NA	NA	NA	NA	1	Non-cooperative	-1	NA	NA	NA	Unknown	Pair	[559,578]	NA	NA	NA	NA	NA	NA	NA	crownewcaledonian	fam	family	soc	36	NA	NA	NA	NA
Corvus_nasicus	0	0	0	0	0	0	1	0	0	NA	NA	NA	0	0	NA	NA	NA	NA	NA	NA	NA	NA	NA	NA	NA	Non-cooperative	-1	NA	NA	NA	Unknown	Pair	NA	NA	NA	NA	NA	NA	NA	NA	NA	NA	NA	NA	NA	NA	NA	NA	NA
Corvus_orru	0	0	0	0	0	0	3	0	0	NA	NA	NA	NA	0	NA	0	NA	NA	NA	0	0	NA	NA	NA	NA	Non-cooperative	-1	NA	NA	NA	Pair	Pair	NA	NA	NA	NA	NA	NA	NA	NA	NA	NA	NA	NA	NA	NA	NA	-0.445276	Noncooperative
Corvus_ossifragus	1	1	1	1	1	1	0	3	0	NA	NA	NA	NA	1	NA	1	NA	1	NA	1	NA	NA	NA	NK	0	Cooperative	-1	NA	NA	NA	Cooperation	Cooperation	[581]	NA	NA	NA	NA	NA	NA	NA	crowfish	no_fam	nk-coop	breed	63	NA	NA	2.24489	NA
Corvus_palmarum	0	0	0	0	0	0	2	0	0	NA	NA	NA	NA	0	NA	0	NA	NA	NA	NA	0	NA	NA	NA	NA	Non-cooperative	-1	NA	NA	NA	Pair	Pair	NA	NA	NA	NA	NA	NA	NA	NA	NA	NA	NA	NA	NA	NA	NA	NA	Noncooperative
Corvus_rhipidurus	0	0	0	0	0	0	4	0	0	NA	NA	NA	NA	0	NA	0	NA	0	NA	0	0	NA	NA	NA	1	Non-cooperative	-1	NA	NA	NA	Pair	Pair	NA	NA	NA	NA	NA	NA	NA	NA	ravenfantailed	fam	family	soc	12	NA	NA	-0.445276	Noncooperative
Corvus_ruficollis	0	0	0	0	0	0	3	0	0	NA	NA	NA	NA	0	NA	0	NA	NA	NA	0	0	NA	NA	NA	NA	Non-cooperative	-1	NA	NA	NA	Pair	Pair	NA	NA	NA	NA	NA	NA	NA	NA	NA	NA	NA	NA	NA	NA	NA	-0.445276	Noncooperative
Corvus_sinaloae	0	0	0	0	0	0	1	0	0	NA	NA	NA	0	0	NA	NA	NA	NA	NA	NA	NA	NA	NA	NA	NA	Non-cooperative	-1	NA	NA	NA	Unknown	Pair	NA	NA	NA	NA	NA	NA	NA	NA	NA	NA	NA	NA	NA	NA	NA	NA	NA
Corvus_splendens	0	0	0	0	0	0	4	0	0	NA	NA	NA	NA	0	NA	0	NA	0	NA	0	0	NA	NA	NA	0	Non-cooperative	-1	NA	NA	NA	Pair	Pair	NA	Mon	NA	NA	NA	NA	NA	NA	crowhouse	no_fam	no_fam	ass	273	NA	NA	-0.445276	Noncooperative
Corvus_tasmanicus	0	0	0	0	0	0	4	0	0	NA	NA	NA	NA	0	NA	0	NA	0	NA	0	0	NA	NA	NA	1	Non-cooperative	-1	NA	NA	NA	Pair	Pair	NA	NA	NA	NA	NA	NA	NA	NA	ravenforest	fam	family	soc	23	NA	NA	-0.445276	Noncooperative
Corvus_torquatus	0	0	0	0	0	0	3	0	0	NA	NA	NA	NA	0	NA	0	NA	0	NA	NA	0	NA	NA	NA	1	Non-cooperative	-1	NA	NA	NA	Pair	Pair	NA	NA	NA	NA	NA	NA	NA	NA	crowcollared	fam	family	soc	2	NA	NA	NA	Noncooperative
Corvus_tristis	0	0	0	0	0	0	1	0	0	NA	NA	NA	0	0	NA	NA	NA	NA	NA	NA	NA	NA	NA	NA	NA	Non-cooperative	-1	NA	NA	NA	Unknown	Pair	NA	NA	NA	NA	NA	NA	NA	NA	NA	NA	NA	NA	NA	NA	NA	NA	NA
Corvus_typicus	0	0	0	0	0	0	1	0	0	NA	NA	NA	0	0	NA	NA	NA	NA	NA	NA	NA	NA	NA	NA	NA	Non-cooperative	-1	NA	NA	NA	Unknown	Pair	NA	NA	NA	NA	NA	NA	NA	NA	NA	NA	NA	NA	NA	NA	NA	NA	NA
Corvus_unicolor	0	0	0	0	0	0	1	0	0	NA	NA	NA	0	0	NA	NA	NA	NA	NA	NA	NA	NA	NA	NA	NA	Non-cooperative	-1	NA	NA	NA	Unknown	Pair	NA	NA	NA	NA	NA	NA	NA	NA	NA	NA	NA	NA	NA	NA	NA	NA	NA
Corvus_validus	0	0	0	0	0	0	1	0	0	NA	NA	NA	0	0	NA	NA	NA	NA	NA	NA	NA	NA	NA	NA	NA	Non-cooperative	-1	NA	NA	NA	Unknown	Pair	NA	NA	NA	NA	NA	NA	NA	NA	NA	NA	NA	NA	NA	NA	NA	NA	NA
Corvus_woodfordi	0	0	0	0	0	0	1	0	0	NA	NA	NA	0	0	NA	NA	NA	NA	NA	NA	NA	NA	NA	NA	NA	Non-cooperative	-1	NA	NA	NA	Unknown	Pair	NA	NA	NA	NA	NA	NA	NA	NA	NA	NA	NA	NA	NA	NA	NA	NA	NA
Coryphaspiza_melanotis	0	0	0	0	0	0	1	0	0	NA	NA	NA	0	0	NA	NA	NA	NA	NA	NA	NA	NA	NA	NA	NA	Non-cooperative	-1	NA	NA	NA	Unknown	Pair	[445]	NA	NA	NA	NA	NA	NA	NA	NA	NA	NA	NA	NA	NA	NA	NA	NA
Coryphospingus_cucullatus	0	0	0	0	0	0	1	0	0	NA	NA	NA	0	0	NA	NA	NA	NA	NA	NA	NA	NA	NA	NA	NA	Non-cooperative	-1	NA	NA	NA	Unknown	Pair	[481]	NA	NA	NA	NA	NA	NA	NA	NA	NA	NA	NA	NA	NA	NA	NA	NA
Coryphospingus_pileatus	0	0	0	0	0	0	1	0	0	NA	NA	NA	0	0	NA	NA	NA	NA	NA	NA	NA	NA	NA	NA	NA	Non-cooperative	-1	NA	NA	NA	Unknown	Pair	[79]	NA	NA	NA	NA	NA	NA	NA	NA	NA	NA	NA	NA	NA	NA	NA	NA
Cosmopsarus_regius	1	1	1	1	1	1	0	6	0	NA	NA	NA	NA	1	1	1	1	1	NA	1	1	K	NA	K	1	Cooperative	-1	NA	NA	NA	Cooperation	Cooperation	NA	NA	NA	O	K	not_specified	pair nesting with (presumed) related helpers	Cooperative	starlinggoldenbreasted	coop_fam	coop_families	breed	0	NA	NA	2.24489	Cooperative
Cosmopsarus_unicolor	1	1	1	1	1	1	0	6	0	NA	NA	NA	NA	1	1	1	1	1	NA	1	1	K	NA	K	1	Cooperative	-1	NA	NA	NA	Cooperation	Cooperation	NA	NA	NA	F	K	not_specified	pair nesting with (presumed) related helpers	Cooperative	starlingashy	coop_fam	coop_families	breed	0	NA	NA	2.24489	Cooperative
Cossypha_albicapilla	0	0	0	0	0	0	2	0	0	NA	NA	NA	0	0	NA	NA	NA	NA	NA	0	NA	NA	NA	NA	NA	Non-cooperative	-1	NA	NA	NA	Unknown	Pair	NA	NA	NA	NA	NA	NA	NA	NA	NA	NA	NA	NA	NA	NA	NA	-0.445276	NA
Cossypha_anomala	0	0	0	0	0	0	3	0	0	NA	NA	NA	NA	0	NA	0	NA	NA	NA	0	0	NA	NA	NA	NA	Non-cooperative	-1	NA	NA	NA	Pair	Pair	NA	NA	NA	NA	NA	NA	NA	NA	NA	NA	NA	NA	NA	NA	NA	-0.445276	Noncooperative
Cossypha_archeri	0	0	0	0	0	0	2	0	0	NA	NA	NA	0	0	NA	NA	NA	NA	NA	0	NA	NA	NA	NA	NA	Non-cooperative	-1	NA	NA	NA	Unknown	Pair	NA	Mon	NA	NA	NA	NA	NA	NA	NA	NA	NA	NA	NA	NA	NA	-0.445276	NA
Cossypha_caffra	0	0	0	0	0	0	4	0	0	NA	NA	NA	NA	0	NA	0	NA	0	NA	0	0	NA	NA	NA	0	Non-cooperative	-1	NA	NA	NA	Pair	Pair	NA	Mon	NA	NA	NA	NA	NA	NA	robinchatcape	no_fam	no_fam	soc	29	NA	NA	-0.445276	Noncooperative
Cossypha_cyanocampter	0	0	0	0	0	0	3	0	0	NA	NA	NA	NA	0	NA	0	NA	NA	NA	0	0	NA	NA	NA	NA	Non-cooperative	-1	NA	NA	NA	Pair	Pair	NA	NA	NA	NA	NA	NA	NA	NA	NA	NA	NA	NA	NA	NA	NA	-0.445276	Noncooperative
Cossypha_dichroa	0	0	0	0	0	0	4	0	0	NA	NA	NA	NA	0	NA	0	NA	0	NA	0	0	NA	NA	NA	0	Non-cooperative	-1	NA	NA	NA	Pair	Pair	NA	NA	NA	NA	NA	NA	NA	NA	robinchatchorister	no_fam	no_fam	soc	12	NA	NA	-0.445276	Noncooperative
Cossypha_heinrichi	0	0	0	0	0	0	1	0	0	NA	NA	NA	0	0	NA	NA	NA	NA	NA	NA	NA	NA	NA	NA	NA	Non-cooperative	-1	NA	NA	NA	Unknown	Pair	NA	NA	NA	NA	NA	NA	NA	NA	NA	NA	NA	NA	NA	NA	NA	NA	NA
Cossypha_heuglini	0	0	0	0	0	0	4	0	0	NA	NA	NA	NA	0	NA	0	NA	0	NA	0	0	NA	NA	NA	0	Non-cooperative	-1	NA	NA	NA	Pair	Pair	NA	NA	NA	NA	NA	NA	NA	NA	robinchatwhitebrowed	no_fam	no_fam	soc	33	NA	NA	-0.445276	Noncooperative
Cossypha_humeralis	0	0	0	0	0	0	4	0	0	NA	NA	NA	NA	0	NA	0	NA	0	NA	0	0	NA	NA	NA	0	Non-cooperative	-1	NA	NA	NA	Pair	Pair	NA	NA	NA	NA	NA	NA	NA	NA	robinchatwhitethroated	no_fam	no_fam	soc	5	NA	NA	-0.445276	Noncooperative
Cossypha_isabellae	0	0	0	0	0	0	2	0	0	NA	NA	NA	0	0	NA	NA	NA	NA	NA	0	NA	NA	NA	NA	NA	Non-cooperative	-1	NA	NA	NA	Unknown	Pair	NA	NA	NA	NA	NA	NA	NA	NA	NA	NA	NA	NA	NA	NA	NA	-0.445276	NA
Cossypha_natalensis	0	0	0	0	0	0	4	0	0	NA	NA	NA	NA	0	NA	0	NA	0	NA	0	0	NA	NA	NA	0	Non-cooperative	-1	NA	NA	NA	Pair	Pair	NA	NA	NA	NA	NA	NA	NA	NA	robinchatredcapped	no_fam	no_fam	soc	46	NA	NA	-0.445276	Noncooperative
Cossypha_niveicapilla	0	0	0	0	0	0	3	0	0	NA	NA	NA	NA	0	NA	0	NA	NA	NA	0	0	NA	NA	NA	NA	Non-cooperative	-1	NA	NA	NA	Pair	Pair	NA	NA	NA	NA	NA	NA	NA	NA	NA	NA	NA	NA	NA	NA	NA	-0.445276	Noncooperative
Cossypha_polioptera	0	0	0	0	0	0	2	0	0	NA	NA	NA	0	0	NA	NA	NA	NA	NA	0	NA	NA	NA	NA	NA	Non-cooperative	-1	NA	NA	NA	Unknown	Pair	NA	NA	NA	NA	NA	NA	NA	NA	NA	NA	NA	NA	NA	NA	NA	-0.445276	NA
Cossypha_semirufa	0	0	0	0	0	0	3	0	0	NA	NA	NA	NA	0	NA	0	NA	NA	NA	0	0	NA	NA	NA	NA	Non-cooperative	-1	NA	NA	NA	Pair	Pair	NA	NA	NA	NA	NA	NA	NA	NA	NA	NA	NA	NA	NA	NA	NA	-0.445276	Noncooperative
Cossyphicula_roberti	0	0	0	0	0	0	1	0	0	NA	NA	NA	0	0	NA	NA	NA	NA	NA	NA	NA	NA	NA	NA	NA	Non-cooperative	-1	NA	NA	NA	Unknown	Pair	NA	Mon	NA	NA	NA	NA	NA	NA	NA	NA	NA	NA	NA	NA	NA	NA	NA
Cracticus_cassicus	1	1	1	1	1	1	0	3	0	1	NA	NA	NA	1	NA	1	NA	1	NA	NA	NA	NA	NA	K	1	Cooperative	-1	NA	NA	NA	Cooperation	Cooperation	[434]	Coop	NA	NA	NA	NA	NA	NA	butcherbirdhooded	coop_fam	coop_families	breed	3	NA	NA	NA	NA
Cracticus_louisiadensis	1	1	1	1	1	1	0	1	0	NA	NA	NA	1	1	NA	NA	NA	NA	NA	NA	NA	NA	NA	NA	NA	Cooperative	-1	NA	NA	NA	Unknown	Cooperation	NA	NA	NA	NA	NA	NA	NA	NA	NA	NA	NA	NA	NA	NA	NA	NA	NA
Cracticus_mentalis	0	0	0	0	0	0	2	0	0	NA	NA	NA	0	0	NA	NA	NA	NA	NA	0	NA	NA	NA	NA	NA	Non-cooperative	-1	NA	NA	NA	Unknown	Pair	[434]	Mon	NA	NA	NA	NA	NA	NA	NA	NA	NA	NA	NA	NA	NA	-0.445276	NA
Cracticus_nigrogularis	1	1	1	1	1	1	0	6	0	1	NA	NA	NA	1	NA	1	1	1	NA	1	1	M	NA	K	1	Cooperative	-1	NA	NA	NA	Cooperation	Cooperation	[516]	Coop	NA	O	M	frequent	pair nesting with related and unrelated male and female helpers; polyandrous mating; conspecific brood parasitism	NA	butcherbirdpied	coop_fam	coop_families	ass	34	NA	NA	2.24489	Cooperative
Cracticus_quoyi	0	0	0	0	0	0	3	0	0	NA	NA	NA	NA	0	NA	0	NA	NA	NA	0	0	NA	NA	NA	NA	Non-cooperative	-1	NA	NA	NA	Pair	Pair	[510]	Mon	NA	NA	NA	NA	NA	NA	NA	NA	NA	NA	NA	NA	NA	-0.445276	Noncooperative
Cracticus_torquatus	1	1	1	1	1	1	0	6	0	1	NA	NA	NA	1	NA	1	1	1	NA	1	1	K	NA	K	1	Cooperative	-1	NA	NA	NA	Cooperation	Cooperation	[516]	Coop	NA	F	K	not_specified	pair nesting with (presumed) related helper	NA	butcherbirdgrey	coop_fam	coop_families	ass	44	NA	NA	2.24489	Cooperative
Crateroscelis_murina	NA	NA	0	1	1	0	1	1	1	1	NA	NA	0	0	NA	NA	NA	NA	NA	NA	NA	NA	NA	NA	NA	Non-cooperative	-1	NA	NA	NA	Unknown	Pair	[434]	Coop	NA	NA	NA	NA	NA	NA	NA	NA	NA	NA	NA	NA	NA	NA	NA
Crateroscelis_nigrorufa	1	1	1	1	1	1	0	1	0	NA	NA	NA	1	1	NA	NA	NA	NA	NA	NA	NA	NA	NA	NA	NA	Cooperative	-1	NA	NA	NA	Unknown	Cooperation	NA	Mon	NA	NA	NA	NA	NA	NA	NA	NA	NA	NA	NA	NA	NA	NA	NA
Crateroscelis_robusta	NA	NA	0	1	1	0	1	1	1	1	NA	NA	0	0	NA	NA	NA	NA	NA	NA	NA	NA	NA	NA	NA	Non-cooperative	-1	NA	NA	NA	Unknown	Pair	NA	Coop	NA	NA	NA	NA	NA	NA	NA	NA	NA	NA	NA	NA	NA	NA	NA
Creatophora_cinerea	0	0	0	0	0	0	4	0	0	NA	NA	NA	NA	0	NA	0	NA	0	NA	0	0	NA	NA	NA	0	Non-cooperative	-1	NA	NA	NA	Pair	Pair	[512,758]	NA	NA	NA	NA	NA	NA	NA	starlingwattled	no_fam	no_fam	soc	46	NA	NA	-0.445276	Noncooperative
Creurgops_dentatus	0	0	0	0	0	0	2	0	0	NA	NA	NA	0	0	NA	NA	NA	0	NA	NA	NA	NA	NA	NA	0	Non-cooperative	-1	NA	NA	NA	Unknown	Pair	NA	NA	NA	NA	NA	NA	NA	NA	tanagerslaty	no_fam	no_fam	soc	2	NA	NA	NA	NA
Creurgops_verticalis	0	0	0	0	0	0	2	0	0	NA	NA	NA	0	0	NA	NA	NA	0	NA	NA	NA	NA	NA	NA	0	Non-cooperative	-1	NA	NA	NA	Unknown	Pair	NA	NA	NA	NA	NA	NA	NA	NA	tanagerrufouscrested	no_fam	no_fam	soc	2	NA	NA	NA	NA
Criniger_barbatus	1	1	1	1	1	1	0	1	0	NA	NA	NA	1	1	NA	NA	NA	NA	NA	NA	NA	NA	NA	NA	NA	Cooperative	-1	NA	NA	NA	Unknown	Cooperation	[503,636]	NA	NA	NA	NA	NA	NA	NA	NA	NA	NA	NA	NA	NA	NA	NA	NA
Criniger_calurus	NA	NA	0	1	1	0	1	1	1	NA	NA	NA	NA	1	NA	0	NA	NA	NA	1	NA	NA	NA	NA	NA	Cooperative	-1	NA	NA	NA	Suspected	Cooperation	NA	NA	NA	NA	NA	NA	NA	NA	NA	NA	NA	NA	NA	NA	NA	2.24489	NA
Criniger_chloronotus	NA	NA	0	1	1	0	1	1	1	NA	NA	NA	NA	1	NA	0	NA	NA	NA	1	NA	NA	NA	NA	NA	Cooperative	-1	NA	NA	NA	Suspected	Cooperation	NA	NA	NA	NA	NA	NA	NA	NA	NA	NA	NA	NA	NA	NA	NA	2.24489	NA
Criniger_ndussumensis	NA	NA	0	1	1	0	1	1	1	NA	NA	NA	1	1	NA	NA	NA	0	NA	NA	NA	NA	NA	NA	1	Cooperative	-1	NA	NA	NA	Unknown	Cooperation	NA	NA	NA	NA	NA	NA	NA	NA	bulbulwhitebearded	fam	family	soc	2	NA	NA	NA	NA
Criniger_olivaceus	NA	NA	0	1	1	0	1	1	1	NA	NA	NA	1	1	NA	NA	NA	0	NA	NA	NA	NA	NA	NA	1	Cooperative	-1	NA	NA	NA	Unknown	Cooperation	NA	NA	NA	NA	NA	NA	NA	NA	greenbulyellowbearded	fam	family	soc	2	NA	NA	NA	NA
Crocias_albonotatus	0	0	0	0	0	0	1	0	0	NA	NA	NA	0	0	NA	NA	NA	NA	NA	NA	NA	NA	NA	NA	NA	Non-cooperative	-1	NA	NA	NA	Unknown	Pair	[445]	NA	NA	NA	NA	NA	NA	NA	NA	NA	NA	NA	NA	NA	NA	NA	NA
Crocias_langbianis	0	0	0	0	0	0	1	0	0	NA	NA	NA	0	0	NA	NA	NA	NA	NA	NA	NA	NA	NA	NA	NA	Non-cooperative	-1	NA	NA	NA	Unknown	Pair	[455]	NA	NA	NA	NA	NA	NA	NA	NA	NA	NA	NA	NA	NA	NA	NA	NA
Crossleyia_xanthophrys	0	0	0	0	0	0	1	0	0	NA	NA	NA	0	0	NA	NA	NA	NA	NA	NA	NA	NA	NA	NA	NA	Non-cooperative	-1	NA	NA	NA	Unknown	Pair	NA	NA	NA	NA	NA	NA	NA	NA	NA	NA	NA	NA	NA	NA	NA	NA	NA
Crypsirina_cucullata	0	0	0	0	0	0	1	0	0	NA	NA	NA	0	0	NA	NA	NA	NA	NA	NA	NA	NA	NA	NA	NA	Non-cooperative	-1	NA	NA	NA	Unknown	Pair	NA	NA	NA	NA	NA	NA	NA	NA	NA	NA	NA	NA	NA	NA	NA	NA	NA
Crypsirina_temia	0	0	0	0	0	0	2	0	0	NA	NA	NA	NA	0	NA	0	NA	NA	NA	NA	0	NA	NA	NA	NA	Non-cooperative	-1	NA	NA	NA	Pair	Pair	NA	NA	NA	NA	NA	NA	NA	NA	NA	NA	NA	NA	NA	NA	NA	NA	Noncooperative
Cryptospiza_jacksoni	0	0	0	0	0	0	2	0	0	NA	NA	NA	0	0	NA	NA	NA	NA	NA	0	NA	NA	NA	NA	NA	Non-cooperative	-1	NA	NA	NA	Unknown	Pair	NA	Mon	NA	NA	NA	NA	NA	NA	NA	NA	NA	NA	NA	NA	NA	-0.445276	NA
Cryptospiza_reichenovii	0	0	0	0	0	0	3	0	0	NA	NA	NA	NA	0	NA	0	NA	NA	NA	0	0	NA	NA	NA	NA	Non-cooperative	-1	NA	NA	NA	Pair	Pair	NA	Mon	NA	NA	NA	NA	NA	NA	NA	NA	NA	NA	NA	NA	NA	-0.445276	Noncooperative
Cryptospiza_salvadorii	0	0	0	0	0	0	2	0	0	NA	NA	NA	0	0	NA	NA	NA	NA	NA	0	NA	NA	NA	NA	NA	Non-cooperative	-1	NA	NA	NA	Unknown	Pair	NA	NA	NA	NA	NA	NA	NA	NA	NA	NA	NA	NA	NA	NA	NA	-0.445276	NA
Cryptospiza_shelleyi	0	0	0	0	0	0	1	0	0	NA	NA	NA	0	0	NA	NA	NA	NA	NA	NA	NA	NA	NA	NA	NA	Non-cooperative	-1	NA	NA	NA	Unknown	Pair	NA	Mon	NA	NA	NA	NA	NA	NA	NA	NA	NA	NA	NA	NA	NA	NA	NA
Cryptosylvicola_randrianasoloi	0	0	0	0	0	0	1	0	0	NA	NA	NA	0	0	NA	NA	NA	NA	NA	NA	NA	NA	NA	NA	NA	Non-cooperative	-1	NA	NA	NA	NA	NA	NA	NA	NA	NA	NA	NA	NA	NA	NA	NA	NA	NA	NA	NA	NA	NA	NA
Culicicapa_ceylonensis	0	0	0	0	0	0	4	0	0	NA	NA	NA	NA	0	NA	0	NA	0	NA	0	0	NA	NA	NA	1	Non-cooperative	-1	NA	NA	NA	Pair	Pair	[467,513]	NA	NA	NA	NA	NA	NA	NA	canaryflycatchergreyheaded	fam	family	soc	10	NA	NA	-0.445276	Noncooperative
Culicicapa_helianthea	0	0	0	0	0	0	1	0	0	NA	NA	NA	0	0	NA	NA	NA	NA	NA	NA	NA	NA	NA	NA	NA	Non-cooperative	-1	NA	NA	NA	Unknown	Pair	[468]	NA	NA	NA	NA	NA	NA	NA	NA	NA	NA	NA	NA	NA	NA	NA	NA
Curaeus_curaeus	1	1	1	1	1	1	0	3	0	NA	NA	NA	NA	1	NA	1	NA	1	NA	1	NA	NA	NA	K	1	Cooperative	-1	NA	NA	NA	Cooperation	Cooperation	[1010]	NA	NA	NA	NA	NA	NA	NA	blackbirdaustral	coop_fam	coop_families	breed	7	NA	NA	2.24489	NA
Curaeus_forbesi	1	1	1	1	1	1	0	2	0	NA	NA	NA	NA	1	NA	1	NA	NA	NA	1	NA	NA	NA	NA	NA	Cooperative	-1	NA	NA	NA	Cooperation	Cooperation	[1015]	NA	NA	NA	NA	NA	NA	NA	NA	NA	NA	NA	NA	NA	NA	2.24489	NA
Cutia_legalleni	NA	NA	NA	NA	NA	NA	0	0	0	NA	NA	NA	NA	NA	NA	NA	NA	NA	NA	NA	NA	NA	NA	NA	NA	NA	NA	NA	NA	NA	NA	NA	NA	NA	NA	NA	NA	NA	NA	NA	NA	NA	NA	NA	NA	NA	NA	NA	NA
Cutia_nipalensis	0	0	0	0	0	0	1	0	0	NA	NA	NA	0	0	NA	NA	NA	NA	NA	NA	NA	NA	NA	NA	NA	Non-cooperative	-1	NA	NA	NA	Unknown	Pair	[513]	NA	NA	NA	NA	NA	NA	NA	NA	NA	NA	NA	NA	NA	NA	NA	NA
Cyanerpes_caeruleus	0	0	0	0	0	0	4	0	0	NA	NA	NA	NA	0	NA	0	NA	0	NA	0	0	NA	NA	NA	1	Non-cooperative	-1	NA	NA	NA	Pair	Pair	NA	NA	NA	NA	NA	NA	NA	NA	honeycreeperpurple	fam	family	soc	11	NA	NA	-0.445276	Noncooperative
Cyanerpes_cyaneus	0	0	0	0	0	0	3	0	0	NA	NA	NA	NA	0	NA	0	NA	NA	NA	0	0	NA	NA	NA	NA	Non-cooperative	-1	NA	NA	NA	Pair	Pair	NA	Mon	NA	NA	NA	NA	NA	NA	NA	NA	NA	NA	NA	NA	NA	-0.445276	Noncooperative
Cyanerpes_lucidus	0	0	0	0	0	0	3	0	0	NA	NA	NA	NA	0	NA	0	NA	0	NA	NA	0	NA	NA	NA	1	Non-cooperative	-1	NA	NA	NA	Pair	Pair	NA	NA	NA	NA	NA	NA	NA	NA	honeycreepershining	fam	family	soc	3	NA	NA	NA	Noncooperative
Cyanerpes_nitidus	0	0	0	0	0	0	2	0	0	NA	NA	NA	0	0	NA	NA	NA	0	NA	NA	NA	NA	NA	NA	0	Non-cooperative	-1	NA	NA	NA	Unknown	Pair	NA	NA	NA	NA	NA	NA	NA	NA	honeycreepershortbilled	no_fam	no_fam	soc	5	NA	NA	NA	NA
Cyanicterus_cyanicterus	0	0	0	0	0	0	1	0	0	NA	NA	NA	0	0	NA	NA	NA	NA	NA	NA	NA	NA	NA	NA	NA	Non-cooperative	-1	NA	NA	NA	Unknown	Pair	NA	NA	NA	NA	NA	NA	NA	NA	NA	NA	NA	NA	NA	NA	NA	NA	NA
Cyanocitta_cristata	0	0	0	0	1	0	3	1	1	NA	NA	NA	0	0	NA	NA	NA	0	NA	1	0	NA	NA	NA	1	Non-cooperative	-1	NA	NA	NA	Occasional	Pair	[562]	Mon	NA	NA	NA	NA	NA	NA	jayblue	fam	family	ass	334	NA	NA	2.24489	Noncooperative
Cyanocitta_stelleri	0	0	0	0	0	0	5	0	0	NA	0	NA	NA	0	NA	0	NA	0	NA	0	0	NA	NA	NA	1	Non-cooperative	-1	NA	NA	NA	Pair	Pair	[559]	Mon	SM	NA	NA	NA	NA	NA	jaystellers	fam	family	ass	70	NA	NA	-0.445276	Noncooperative
Cyanocompsa_brissonii	0	0	0	0	0	0	1	0	0	NA	NA	NA	0	0	NA	NA	NA	NA	NA	NA	NA	NA	NA	NA	NA	Non-cooperative	-1	NA	NA	NA	Unknown	Pair	[79]	NA	NA	NA	NA	NA	NA	NA	NA	NA	NA	NA	NA	NA	NA	NA	NA
Cyanocompsa_cyanoides	0	0	0	0	0	0	3	0	0	NA	NA	NA	NA	0	NA	0	NA	0	NA	NA	0	NA	NA	NA	0	Non-cooperative	-1	NA	NA	NA	Pair	Pair	[480]	Mon	NA	NA	NA	NA	NA	NA	grosbeakblueblack	no_fam	no_fam	ass	5	NA	NA	NA	Noncooperative
Cyanocompsa_parellina	0	0	0	0	0	0	1	0	0	NA	NA	NA	0	0	NA	NA	NA	NA	NA	NA	NA	NA	NA	NA	NA	Non-cooperative	-1	NA	NA	NA	Unknown	Pair	[478]	NA	NA	NA	NA	NA	NA	NA	NA	NA	NA	NA	NA	NA	NA	NA	NA
Cyanocorax_affinis	1	1	1	1	1	1	0	2	0	NA	NA	NA	NA	1	NA	1	NA	1	NA	NA	NA	NA	NA	K	1	Cooperative	-1	NA	NA	NA	Cooperation	Cooperation	[79,559]	NA	NA	NA	NA	NA	NA	NA	jayblackchested	coop_fam	coop_families	breed	2	NA	NA	NA	NA
Cyanocorax_beecheii	1	1	1	1	1	1	0	4	0	NA	NA	NA	NA	1	NA	1	1	1	NA	NA	1	K	NA	K	1	Cooperative	-1	NA	NA	NA	Cooperation	Cooperation	NA	NA	NA	F	K	not_specified	pair nesting with related male and female helpers	NA	jaypurplishbacked	coop_fam	coop_families	ass	2	NA	NA	NA	Cooperative
Cyanocorax_caeruleus	1	1	1	1	1	1	0	2	0	NA	NA	NA	NA	1	NA	1	NA	1	NA	NA	NA	NA	NA	K	1	Cooperative	-1	NA	NA	NA	Cooperation	Cooperation	[568]	NA	NA	NA	NA	NA	NA	NA	jayazure	coop_fam	coop_families	breed	7	NA	NA	NA	NA
Cyanocorax_cayanus	1	1	1	1	1	1	0	2	0	NA	NA	NA	NA	1	NA	1	NA	1	NA	NA	NA	NA	NA	K	1	Cooperative	-1	NA	NA	NA	Cooperation	Cooperation	[569]	NA	NA	NA	NA	NA	NA	NA	jaycayenne	coop_fam	coop_families	breed	2	NA	NA	NA	NA
Cyanocorax_chrysops	1	1	1	1	1	1	0	2	0	NA	NA	NA	NA	1	NA	1	NA	1	NA	NA	NA	NA	NA	K	1	Cooperative	-1	NA	NA	NA	Cooperation	Cooperation	[568]	NA	NA	NA	NA	NA	NA	NA	jayplushcrested	coop_fam	coop_families	breed	13	NA	NA	NA	NA
Cyanocorax_cristatellus	1	1	1	1	1	1	0	2	0	NA	NA	NA	NA	1	NA	1	NA	1	NA	NA	NA	NA	NA	K	1	Cooperative	-1	NA	NA	NA	Cooperation	Cooperation	[568]	NA	NA	NA	NA	NA	NA	NA	jaycurlcrested	coop_fam	coop_families	breed	6	NA	NA	NA	NA
Cyanocorax_cyanomelas	1	1	1	1	1	1	0	1	0	NA	NA	NA	1	1	NA	NA	NA	NA	NA	NA	NA	NA	NA	NA	NA	Cooperative	-1	NA	NA	NA	Unknown	Cooperation	NA	NA	NA	NA	NA	NA	NA	NA	NA	NA	NA	NA	NA	NA	NA	NA	NA
Cyanocorax_cyanopogon	1	1	1	1	1	1	0	1	0	NA	NA	NA	1	1	NA	NA	NA	NA	NA	NA	NA	NA	NA	NA	NA	Cooperative	-1	NA	NA	NA	Unknown	Cooperation	[559]	NA	NA	NA	NA	NA	NA	NA	NA	NA	NA	NA	NA	NA	NA	NA	NA
Cyanocorax_dickeyi	1	1	1	1	1	1	0	2	0	NA	NA	NA	NA	1	NA	1	NA	1	NA	NA	NA	NA	NA	K	1	Cooperative	-1	NA	NA	NA	Cooperation	Cooperation	[559]	NA	NA	NA	NA	NA	NA	NA	jaytufted	coop_fam	coop_families	breed	3	NA	NA	NA	NA
Cyanocorax_heilprini	1	1	1	1	1	1	0	1	0	NA	NA	NA	1	1	NA	NA	NA	NA	NA	NA	NA	NA	NA	NA	NA	Cooperative	-1	NA	NA	NA	Unknown	Cooperation	[559]	NA	NA	NA	NA	NA	NA	NA	NA	NA	NA	NA	NA	NA	NA	NA	NA
Cyanocorax_luxuosus	1	1	1	1	1	1	0	1	0	NA	NA	NA	1	1	NA	NA	NA	NA	NA	NA	NA	NA	NA	NA	NA	Cooperative	-1	NA	NA	NA	NA	NA	NA	NA	NA	NA	NA	NA	NA	NA	NA	NA	NA	NA	NA	NA	NA	NA	NA
Cyanocorax_melanocyaneus	1	1	1	1	1	1	0	2	0	NA	NA	NA	NA	1	NA	1	NA	1	NA	NA	NA	NA	NA	K	1	Cooperative	-1	NA	NA	NA	Cooperation	Cooperation	[559]	NA	NA	NA	NA	NA	NA	NA	jaybushycrested	coop_fam	coop_families	breed	2	NA	NA	NA	NA
Cyanocorax_morio	1	1	1	1	1	1	0	6	0	1	1	1	NA	1	NA	1	1	NA	NA	NA	1	M	K	NA	NA	Cooperative	-1	kinCooperator	the group consists of the dominant pair, philopatric young and immigrants. 63 % of nesting females first did so on their natal territory.	WILLIAMS, D. A. (2004). Female control of reproductive skew in cooperatively breeding brown jays ( Cyanocorax morio ). Behavioral Ecology and Sociobiology, 55(4), 370_380. doi:10.1007/s00265-003-0728-7; WILLIAMS, D. A., & Rabenold, K. N. (2005). Male-biased dispersal, female philopatry, and routes to fitness in a social corvid. Journal of Animal Ecology, 74(1), 150_159. doi:10.1111/j.1365-2656.20…	Cooperation	Cooperation	[559]	Coop	CB	O	M	0.4	cooperative polyandry with related female and unrelated male helpers	NA	NA	NA	NA	NA	NA	NA	NA	NA	Cooperative
Cyanocorax_mystacalis	1	1	1	1	1	1	0	1	0	NA	NA	NA	1	1	NA	NA	NA	NA	NA	NA	NA	NA	NA	NA	NA	Cooperative	-1	NA	NA	NA	Unknown	Cooperation	NA	NA	NA	NA	NA	NA	NA	NA	NA	NA	NA	NA	NA	NA	NA	NA	NA
Cyanocorax_sanblasianus	1	1	1	1	1	1	0	3	0	1	NA	NA	NA	1	NA	1	NA	1	NA	NA	NA	NA	NA	K	1	Cooperative	-1	NA	NA	NA	Cooperation	Cooperation	NA	Coop	NA	NA	NA	NA	NA	NA	jaysanblas	coop_fam	coop_families	ass	3	NA	NA	NA	NA
Cyanocorax_violaceus	1	1	1	1	1	1	0	2	0	NA	NA	NA	NA	1	NA	1	NA	1	NA	NA	NA	NA	NA	K	1	Cooperative	-1	NA	NA	NA	Cooperation	Cooperation	[559]	NA	NA	NA	NA	NA	NA	NA	jayviolaceous	coop_fam	coop_families	breed	3	NA	NA	NA	NA
Cyanocorax_yncas	1	1	1	1	1	1	0	6	0	1	NA	NA	NA	1	NA	1	1	1	NA	1	1	K	NA	K	1	Cooperative	-1	NA	NA	NA	Cooperation	Cooperation	[570]	Coop	NA	F	K	not_specified	pair nesting with (presumed) related helpers	NA	jaygreen	coop_fam	coop_families	ass	22	NA	NA	2.24489	Cooperative
Cyanocorax_yucatanicus	1	1	1	1	1	1	0	2	0	NA	NA	NA	NA	1	NA	1	NA	1	NA	NA	NA	NA	NA	K	1	Cooperative	-1	NA	NA	NA	Cooperation	Cooperation	NA	NA	NA	NA	NA	NA	NA	NA	jayyucatan	coop_fam	coop_families	breed	2	NA	NA	NA	NA
Cyanolanius_madagascarinus	0	0	0	0	0	0	1	0	0	NA	NA	NA	0	0	NA	NA	NA	NA	NA	NA	NA	NA	NA	NA	NA	Non-cooperative	-1	NA	NA	NA	Unknown	Pair	[525]	NA	NA	NA	NA	NA	NA	NA	NA	NA	NA	NA	NA	NA	NA	NA	NA
Cyanoloxia_glaucocaerulea	0	0	0	0	0	0	1	0	0	NA	NA	NA	0	0	NA	NA	NA	NA	NA	NA	NA	NA	NA	NA	NA	Non-cooperative	-1	NA	NA	NA	Unknown	Pair	[481]	NA	NA	NA	NA	NA	NA	NA	NA	NA	NA	NA	NA	NA	NA	NA	NA
Cyanolyca_argentigula	1	1	1	1	1	1	0	1	0	NA	NA	NA	NA	1	NA	1	NA	NA	NA	NA	NA	NA	NA	NA	NA	Cooperative	-1	NA	NA	NA	Cooperation	Cooperation	[559,567]	NA	NA	NA	NA	NA	NA	NA	NA	NA	NA	NA	NA	NA	NA	NA	NA
Cyanolyca_armillata	1	1	1	1	1	1	0	1	0	NA	NA	NA	1	1	NA	NA	NA	NA	NA	NA	NA	NA	NA	NA	NA	Cooperative	-1	NA	NA	NA	Unknown	Cooperation	[79,559]	NA	NA	NA	NA	NA	NA	NA	NA	NA	NA	NA	NA	NA	NA	NA	NA
Cyanolyca_cucullata	1	1	1	1	1	1	0	1	0	NA	NA	NA	1	1	NA	NA	NA	NA	NA	NA	NA	NA	NA	NA	NA	Cooperative	-1	NA	NA	NA	Unknown	Cooperation	NA	NA	NA	NA	NA	NA	NA	NA	NA	NA	NA	NA	NA	NA	NA	NA	NA
Cyanolyca_mirabilis	1	1	1	1	1	1	0	1	0	NA	NA	NA	1	1	NA	NA	NA	NA	NA	NA	NA	NA	NA	NA	NA	Cooperative	-1	NA	NA	NA	Unknown	Cooperation	NA	NA	NA	NA	NA	NA	NA	NA	NA	NA	NA	NA	NA	NA	NA	NA	NA
Cyanolyca_nana	0	0	0	0	0	0	2	0	0	NA	NA	NA	NA	0	NA	0	NA	NA	NA	NA	0	NA	NA	NA	NA	Non-cooperative	-1	NA	NA	NA	Pair	Pair	NA	NA	NA	NA	NA	NA	NA	NA	NA	NA	NA	NA	NA	NA	NA	NA	Noncooperative
Cyanolyca_pulchra	1	1	1	1	1	1	0	1	0	NA	NA	NA	1	1	NA	NA	NA	NA	NA	NA	NA	NA	NA	NA	NA	Cooperative	-1	NA	NA	NA	Unknown	Cooperation	NA	NA	NA	NA	NA	NA	NA	NA	NA	NA	NA	NA	NA	NA	NA	NA	NA
Cyanolyca_pumilo	1	1	1	1	1	1	0	1	0	NA	NA	NA	1	1	NA	NA	NA	NA	NA	NA	NA	NA	NA	NA	NA	Cooperative	-1	NA	NA	NA	Unknown	Cooperation	NA	NA	NA	NA	NA	NA	NA	NA	NA	NA	NA	NA	NA	NA	NA	NA	NA
Cyanolyca_turcosa	1	1	1	1	1	1	0	1	0	NA	NA	NA	1	1	NA	NA	NA	NA	NA	NA	NA	NA	NA	NA	NA	Cooperative	-1	NA	NA	NA	Unknown	Cooperation	[559]	NA	NA	NA	NA	NA	NA	NA	NA	NA	NA	NA	NA	NA	NA	NA	NA
Cyanolyca_viridicyanus	1	1	1	1	1	1	0	1	0	NA	NA	NA	1	1	NA	NA	NA	NA	NA	NA	NA	NA	NA	NA	NA	Cooperative	-1	NA	NA	NA	Unknown	Cooperation	NA	NA	NA	NA	NA	NA	NA	NA	NA	NA	NA	NA	NA	NA	NA	NA	NA
Cyanopica_cyanus	1	1	1	1	1	1	0	5	0	NA	NA	NA	NA	1	NA	1	1	1	NA	1	1	M	NA	K	1	Cooperative	-1	NA	NA	NA	Cooperation	Cooperation	[559]	NA	NA	F	M	25-75%	pair nesting with related and unrelated male and female helpers	NA	magpieazurewinged	coop_fam	coop_families	ass	82	NA	NA	2.24489	Cooperative
Cyanoptila_cyanomelana	0	0	0	0	0	0	3	0	0	NA	NA	NA	NA	0	NA	0	NA	NA	NA	0	0	NA	NA	NA	NA	Non-cooperative	-1	NA	NA	NA	Pair	Pair	[513]	NA	NA	NA	NA	NA	NA	NA	NA	NA	NA	NA	NA	NA	NA	-0.445276	Noncooperative
Cyclarhis_gujanensis	0	0	0	0	0	0	3	0	0	NA	NA	NA	NA	0	NA	0	NA	NA	NA	0	0	NA	NA	NA	NA	Non-cooperative	-1	NA	NA	NA	Pair	Pair	[480]	NA	NA	NA	NA	NA	NA	NA	NA	NA	NA	NA	NA	NA	NA	-0.445276	Noncooperative
Cyclarhis_nigrirostris	0	0	0	0	0	0	1	0	0	NA	NA	NA	0	0	NA	NA	NA	NA	NA	NA	NA	NA	NA	NA	NA	Non-cooperative	-1	NA	NA	NA	Unknown	Pair	[370]	NA	NA	NA	NA	NA	NA	NA	NA	NA	NA	NA	NA	NA	NA	NA	NA
Cyornis_banyumas	0	0	0	0	0	0	1	0	0	NA	NA	NA	0	0	NA	NA	NA	NA	NA	NA	NA	NA	NA	NA	NA	Non-cooperative	-1	NA	NA	NA	Unknown	Pair	NA	NA	NA	NA	NA	NA	NA	NA	NA	NA	NA	NA	NA	NA	NA	NA	NA
Cyornis_caerulatus	0	0	0	0	0	0	1	0	0	NA	NA	NA	0	0	NA	NA	NA	NA	NA	NA	NA	NA	NA	NA	NA	Non-cooperative	-1	NA	NA	NA	Unknown	Pair	NA	NA	NA	NA	NA	NA	NA	NA	NA	NA	NA	NA	NA	NA	NA	NA	NA
Cyornis_concretus	0	0	0	0	0	0	1	0	0	NA	NA	NA	0	0	NA	NA	NA	NA	NA	NA	NA	NA	NA	NA	NA	Non-cooperative	-1	NA	NA	NA	Unknown	Pair	[513]	NA	NA	NA	NA	NA	NA	NA	NA	NA	NA	NA	NA	NA	NA	NA	NA
Cyornis_hainanus	0	0	0	0	0	0	1	0	0	NA	NA	NA	0	0	NA	NA	NA	NA	NA	NA	NA	NA	NA	NA	NA	Non-cooperative	-1	NA	NA	NA	Unknown	Pair	[648]	NA	NA	NA	NA	NA	NA	NA	NA	NA	NA	NA	NA	NA	NA	NA	NA
Cyornis_herioti	0	0	0	0	0	0	1	0	0	NA	NA	NA	0	0	NA	NA	NA	NA	NA	NA	NA	NA	NA	NA	NA	Non-cooperative	-1	NA	NA	NA	Unknown	Pair	[468]	NA	NA	NA	NA	NA	NA	NA	NA	NA	NA	NA	NA	NA	NA	NA	NA
Cyornis_hoevelli	0	0	0	0	0	0	1	0	0	NA	NA	NA	0	0	NA	NA	NA	NA	NA	NA	NA	NA	NA	NA	NA	Non-cooperative	-1	NA	NA	NA	Unknown	Pair	[446]	NA	NA	NA	NA	NA	NA	NA	NA	NA	NA	NA	NA	NA	NA	NA	NA
Cyornis_hyacinthinus	0	0	0	0	0	0	1	0	0	NA	NA	NA	0	0	NA	NA	NA	NA	NA	NA	NA	NA	NA	NA	NA	Non-cooperative	-1	NA	NA	NA	Unknown	Pair	NA	NA	NA	NA	NA	NA	NA	NA	NA	NA	NA	NA	NA	NA	NA	NA	NA
Cyornis_lemprieri	0	0	0	0	0	0	1	0	0	NA	NA	NA	0	0	NA	NA	NA	NA	NA	NA	NA	NA	NA	NA	NA	Non-cooperative	-1	NA	NA	NA	Unknown	Pair	[468]	NA	NA	NA	NA	NA	NA	NA	NA	NA	NA	NA	NA	NA	NA	NA	NA
Cyornis_magnirostris	NA	NA	NA	NA	NA	NA	0	0	0	NA	NA	NA	NA	NA	NA	NA	NA	NA	NA	NA	NA	NA	NA	NA	NA	NA	NA	NA	NA	NA	NA	NA	NA	NA	NA	NA	NA	NA	NA	NA	NA	NA	NA	NA	NA	NA	NA	NA	NA
Cyornis_omissus	0	0	0	0	0	0	1	0	0	NA	NA	NA	0	0	NA	NA	NA	NA	NA	NA	NA	NA	NA	NA	NA	Non-cooperative	-1	NA	NA	NA	Unknown	Pair	no	NA	NA	NA	NA	NA	NA	NA	NA	NA	NA	NA	NA	NA	NA	NA	NA
Cyornis_pallipes	0	0	0	0	0	0	2	0	0	NA	NA	NA	0	0	NA	NA	NA	NA	NA	0	NA	NA	NA	NA	NA	Non-cooperative	-1	NA	NA	NA	Unknown	Pair	[513]	NA	NA	NA	NA	NA	NA	NA	NA	NA	NA	NA	NA	NA	NA	-0.445276	NA
Cyornis_poliogenys	0	0	0	0	0	0	3	0	0	NA	NA	NA	NA	0	NA	0	NA	NA	NA	0	0	NA	NA	NA	NA	Non-cooperative	-1	NA	NA	NA	Pair	Pair	NA	NA	NA	NA	NA	NA	NA	NA	NA	NA	NA	NA	NA	NA	NA	-0.445276	Noncooperative
Cyornis_rubeculoides	0	0	0	0	0	0	4	0	0	NA	NA	NA	NA	0	NA	0	NA	0	NA	0	0	NA	NA	NA	0	Non-cooperative	-1	NA	NA	NA	Pair	Pair	NA	NA	NA	NA	NA	NA	NA	NA	flycatcherbluethroated	no_fam	no_fam	soc	6	NA	NA	-0.445276	Noncooperative
Cyornis_ruckii	0	0	0	0	0	0	1	0	0	NA	NA	NA	0	0	NA	NA	NA	NA	NA	NA	NA	NA	NA	NA	NA	Non-cooperative	-1	NA	NA	NA	Unknown	Pair	[455]	NA	NA	NA	NA	NA	NA	NA	NA	NA	NA	NA	NA	NA	NA	NA	NA
Cyornis_rufigastra	0	0	0	0	0	0	1	0	0	NA	NA	NA	0	0	NA	NA	NA	NA	NA	NA	NA	NA	NA	NA	NA	Non-cooperative	-1	NA	NA	NA	NA	NA	NA	NA	NA	NA	NA	NA	NA	NA	NA	NA	NA	NA	NA	NA	NA	NA	NA
Cyornis_sanfordi	0	0	0	0	0	0	1	0	0	NA	NA	NA	0	0	NA	NA	NA	NA	NA	NA	NA	NA	NA	NA	NA	Non-cooperative	-1	NA	NA	NA	Unknown	Pair	[455]	NA	NA	NA	NA	NA	NA	NA	NA	NA	NA	NA	NA	NA	NA	NA	NA
Cyornis_superbus	0	0	0	0	0	0	1	0	0	NA	NA	NA	0	0	NA	NA	NA	NA	NA	NA	NA	NA	NA	NA	NA	Non-cooperative	-1	NA	NA	NA	Unknown	Pair	[99]	NA	NA	NA	NA	NA	NA	NA	NA	NA	NA	NA	NA	NA	NA	NA	NA
Cyornis_tickelliae	0	0	0	0	0	0	2	0	0	NA	NA	NA	0	0	NA	NA	NA	NA	NA	0	NA	NA	NA	NA	NA	Non-cooperative	-1	NA	NA	NA	Unknown	Pair	[468]	NA	NA	NA	NA	NA	NA	NA	NA	NA	NA	NA	NA	NA	NA	-0.445276	NA
Cyornis_turcosus	0	0	0	0	0	0	1	0	0	NA	NA	NA	0	0	NA	NA	NA	NA	NA	NA	NA	NA	NA	NA	NA	Non-cooperative	-1	NA	NA	NA	Unknown	Pair	NA	NA	NA	NA	NA	NA	NA	NA	NA	NA	NA	NA	NA	NA	NA	NA	NA
Cyornis_unicolor	0	0	0	0	0	0	3	0	0	NA	NA	NA	NA	0	NA	0	NA	NA	NA	0	0	NA	NA	NA	NA	Non-cooperative	-1	NA	NA	NA	Pair	Pair	NA	NA	NA	NA	NA	NA	NA	NA	NA	NA	NA	NA	NA	NA	NA	-0.445276	Noncooperative
Cyphorhinus_arada	0	0	0	0	0	0	2	0	0	NA	NA	NA	0	0	NA	NA	NA	0	NA	NA	NA	NA	NA	NA	1	Non-cooperative	-1	NA	NA	NA	Unknown	Pair	NA	NA	NA	NA	NA	NA	NA	NA	wrenmusician	fam	family	soc	2	NA	NA	NA	NA
Cyphorhinus_phaeocephalus	0	0	0	0	0	0	3	0	0	NA	NA	NA	0	0	NA	NA	NA	0	NA	NA	0	NA	NA	NA	1	Non-cooperative	-1	NA	NA	NA	Group	Pair	[726,727,	NA	NA	NA	NA	NA	NA	NA	wrensong	fam	family	ass	4	NA	NA	NA	Noncooperative
Cyphorhinus_thoracicus	0	0	0	0	0	0	1	0	0	NA	NA	NA	0	0	NA	NA	NA	NA	NA	NA	NA	NA	NA	NA	NA	Non-cooperative	-1	NA	NA	NA	Unknown	Pair	[726,727]	NA	NA	NA	NA	NA	NA	NA	NA	NA	NA	NA	NA	NA	NA	NA	NA
Cypsnagra_hirundinacea	1	1	1	1	1	1	0	4	0	NA	NA	NA	NA	1	NA	1	1	1	NA	NA	1	K	NA	K	1	Cooperative	-1	NA	NA	NA	Cooperation	Cooperation	[943]	NA	NA	F	K	not_specified	pair nesting with (presumed) related helpers	NA	tanagerwhiterumped	coop_fam	coop_families	breed	6	NA	NA	NA	Cooperative
Dacnis_albiventris	0	0	0	0	0	0	1	0	0	NA	NA	NA	0	0	NA	NA	NA	NA	NA	NA	NA	NA	NA	NA	NA	Non-cooperative	-1	NA	NA	NA	Unknown	Pair	[943]	NA	NA	NA	NA	NA	NA	NA	NA	NA	NA	NA	NA	NA	NA	NA	NA
Dacnis_berlepschi	0	0	0	0	0	0	1	0	0	NA	NA	NA	0	0	NA	NA	NA	NA	NA	NA	NA	NA	NA	NA	NA	Non-cooperative	-1	NA	NA	NA	Unknown	Pair	[380]	NA	NA	NA	NA	NA	NA	NA	NA	NA	NA	NA	NA	NA	NA	NA	NA
Dacnis_cayana	1	1	1	1	1	1	0	3	0	NA	NA	NA	NA	1	NA	1	NA	1	NA	1	NA	NA	NA	K	1	Cooperative	-1	NA	NA	NA	Cooperation	Cooperation	NA	NA	NA	NA	NA	NA	NA	NA	dacnisblue	coop_fam	coop_families	breed	12	NA	NA	2.24489	NA
Dacnis_egregia	0	0	0	0	0	0	1	0	0	NA	NA	NA	0	0	NA	NA	NA	NA	NA	NA	NA	NA	NA	NA	NA	Non-cooperative	-1	NA	NA	NA	NA	NA	NA	NA	NA	NA	NA	NA	NA	NA	NA	NA	NA	NA	NA	NA	NA	NA	NA
Dacnis_flaviventer	0	0	0	0	0	0	1	0	0	NA	NA	NA	0	0	NA	NA	NA	NA	NA	NA	NA	NA	NA	NA	NA	Non-cooperative	-1	NA	NA	NA	Unknown	Pair	NA	NA	NA	NA	NA	NA	NA	NA	NA	NA	NA	NA	NA	NA	NA	NA	NA
Dacnis_hartlaubi	NA	NA	NA	NA	NA	NA	0	0	0	NA	NA	NA	NA	NA	NA	NA	NA	NA	NA	NA	NA	NA	NA	NA	NA	NA	NA	NA	NA	NA	NA	NA	NA	NA	NA	NA	NA	NA	NA	NA	NA	NA	NA	NA	NA	NA	NA	NA	NA
Dacnis_lineata	0	0	0	0	0	0	1	0	0	NA	NA	NA	0	0	NA	NA	NA	NA	NA	NA	NA	NA	NA	NA	NA	Non-cooperative	-1	NA	NA	NA	Unknown	Pair	NA	NA	NA	NA	NA	NA	NA	NA	NA	NA	NA	NA	NA	NA	NA	NA	NA
Dacnis_nigripes	0	0	0	0	0	0	1	0	0	NA	NA	NA	0	0	NA	NA	NA	NA	NA	NA	NA	NA	NA	NA	NA	Non-cooperative	-1	NA	NA	NA	Unknown	Pair	[380]	NA	NA	NA	NA	NA	NA	NA	NA	NA	NA	NA	NA	NA	NA	NA	NA
Dacnis_venusta	1	1	1	1	1	1	0	1	0	NA	NA	NA	1	1	NA	NA	NA	NA	NA	NA	NA	NA	NA	NA	NA	Cooperative	-1	NA	NA	NA	Unknown	Cooperation	[943]	NA	NA	NA	NA	NA	NA	NA	NA	NA	NA	NA	NA	NA	NA	NA	NA
Dacnis_viguieri	0	0	0	0	0	0	1	0	0	NA	NA	NA	0	0	NA	NA	NA	NA	NA	NA	NA	NA	NA	NA	NA	Non-cooperative	-1	NA	NA	NA	Unknown	Pair	NA	NA	NA	NA	NA	NA	NA	NA	NA	NA	NA	NA	NA	NA	NA	NA	NA
Daphoenositta_chrysoptera	1	1	1	1	1	1	0	6	0	1	NA	NA	NA	1	NA	1	1	1	NA	1	1	M	NA	K	1	Cooperative	-1	NA	NA	NA	Cooperation	Cooperation	[459]	Coop	NA	F	M	frequent	pair nesting with related male and unrelated female helpers	NA	sittellavaried	coop_fam	coop_families	ass	2	NA	NA	2.24489	Cooperative
Daphoenositta_miranda	1	1	1	1	1	1	0	1	0	NA	NA	NA	NA	1	NA	1	NA	NA	NA	NA	NA	NA	NA	NA	NA	Cooperative	-1	NA	NA	NA	Cooperation	Cooperation	[434]	NA	NA	NA	NA	NA	NA	NA	NA	NA	NA	NA	NA	NA	NA	NA	NA
Dasycrotapha_speciosa	0	0	0	0	0	0	1	0	0	NA	NA	NA	NA	0	NA	0	NA	NA	NA	NA	NA	NA	NA	NA	NA	Non-cooperative	-1	NA	NA	NA	Pair	Pair	[455]	NA	NA	NA	NA	NA	NA	NA	NA	NA	NA	NA	NA	NA	NA	NA	NA
Dasyornis_brachypterus	0	0	0	0	0	0	4	0	0	NA	NA	NA	NA	0	NA	0	NA	0	NA	0	0	NA	NA	NA	0	Non-cooperative	-1	NA	NA	NA	Pair	Pair	NA	NA	NA	NA	NA	NA	NA	NA	bristlebirdeastern	no_fam	no_fam	soc	27	NA	NA	-0.445276	Noncooperative
Dasyornis_broadbenti	0	0	0	0	0	0	4	0	0	NA	NA	NA	NA	0	NA	0	NA	0	NA	0	0	NA	NA	NA	0	Non-cooperative	-1	NA	NA	NA	Pair	Pair	NA	Mon	NA	NA	NA	NA	NA	NA	bristlebirdrufous	no_fam	no_fam	soc	20	NA	NA	-0.445276	Noncooperative
Dasyornis_longirostris	0	0	0	0	0	0	3	0	0	NA	NA	NA	NA	0	NA	0	NA	NA	NA	0	0	NA	NA	NA	NA	Non-cooperative	-1	NA	NA	NA	Pair	Pair	[459]	NA	NA	NA	NA	NA	NA	NA	NA	NA	NA	NA	NA	NA	NA	-0.445276	Noncooperative
Delichon_dasypus	0	0	0	0	0	0	3	0	0	NA	NA	NA	NA	0	NA	0	NA	NA	NA	0	0	NA	NA	NA	NA	Non-cooperative	-1	NA	NA	NA	Pair	Pair	[618]	NA	NA	NA	NA	NA	NA	NA	NA	NA	NA	NA	NA	NA	NA	-0.445276	Noncooperative
Delichon_nipalense	0	0	0	0	0	0	2	0	0	NA	NA	NA	NA	0	NA	0	NA	NA	NA	NA	0	NA	NA	NA	NA	Non-cooperative	-1	NA	NA	NA	Pair	Pair	NA	NA	NA	NA	NA	NA	NA	NA	NA	NA	NA	NA	NA	NA	NA	NA	Noncooperative
Delichon_urbicum	0	0	0	0	0	0	5	0	0	NA	0	0	NA	0	NA	0	NA	NA	NA	0	0	NA	NA	NA	NA	Non-cooperative	-1	noncooperative	biparental care	NA	Pair	Pair	[615,618]	Mon	SM	NA	NA	NA	NA	NA	NA	NA	NA	NA	NA	NA	NA	-0.445276	Noncooperative
Delothraupis_castaneoventris	0	0	0	0	0	0	1	0	0	NA	NA	NA	0	0	NA	NA	NA	NA	NA	NA	NA	NA	NA	NA	NA	Non-cooperative	-1	NA	NA	NA	Unknown	Pair	NA	NA	NA	NA	NA	NA	NA	NA	NA	NA	NA	NA	NA	NA	NA	NA	NA
Dendrocitta_bayleyi	0	0	0	0	0	0	3	0	0	NA	NA	NA	NA	0	NA	0	NA	NA	NA	0	0	NA	NA	NA	NA	Non-cooperative	-1	NA	NA	NA	Pair	Pair	NA	NA	NA	NA	NA	NA	NA	NA	NA	NA	NA	NA	NA	NA	NA	-0.445276	Noncooperative
Dendrocitta_formosae	0	0	0	0	0	0	3	0	0	NA	NA	NA	NA	0	NA	0	NA	NA	NA	0	0	NA	NA	NA	NA	Non-cooperative	-1	NA	NA	NA	Pair	Pair	NA	NA	NA	NA	NA	NA	NA	NA	NA	NA	NA	NA	NA	NA	NA	-0.445276	Noncooperative
Dendrocitta_frontalis	0	0	0	0	0	0	2	0	0	NA	NA	NA	NA	0	NA	0	NA	NA	NA	NA	0	NA	NA	NA	NA	Non-cooperative	-1	NA	NA	NA	Pair	Pair	NA	NA	NA	NA	NA	NA	NA	NA	NA	NA	NA	NA	NA	NA	NA	NA	Noncooperative
Dendrocitta_leucogastra	0	0	0	0	0	0	2	0	0	NA	NA	NA	NA	0	NA	0	NA	NA	NA	NA	0	NA	NA	NA	NA	Non-cooperative	-1	NA	NA	NA	Pair	Pair	NA	NA	NA	NA	NA	NA	NA	NA	NA	NA	NA	NA	NA	NA	NA	NA	Noncooperative
Dendrocitta_occipitalis	0	0	0	0	0	0	1	0	0	NA	NA	NA	0	0	NA	NA	NA	NA	NA	NA	NA	NA	NA	NA	NA	Non-cooperative	-1	NA	NA	NA	Unknown	Pair	NA	NA	NA	NA	NA	NA	NA	NA	NA	NA	NA	NA	NA	NA	NA	NA	NA
Dendrocitta_vagabunda	0	0	0	0	0	0	4	0	0	NA	NA	NA	NA	0	NA	0	NA	0	NA	0	0	NA	NA	NA	1	Non-cooperative	-1	NA	NA	NA	Pair	Pair	NA	NA	NA	NA	NA	NA	NA	NA	treepierufous	fam	family	soc	34	NA	NA	-0.445276	Noncooperative
Dendroica_adelaidae	0	0	0	0	0	0	2	0	0	NA	NA	NA	NA	0	NA	0	NA	NA	NA	NA	0	NA	NA	NA	NA	Non-cooperative	-1	NA	NA	NA	Pair	Pair	NA	Mon	NA	NA	NA	NA	NA	NA	NA	NA	NA	NA	NA	NA	NA	NA	Noncooperative
Dendroica_aestiva	0	0	0	0	0	0	1	0	0	NA	NA	NA	0	0	NA	NA	NA	NA	NA	NA	NA	NA	NA	NA	NA	Non-cooperative	-1	NA	NA	NA	NA	NA	NA	NA	NA	NA	NA	NA	NA	NA	NA	NA	NA	NA	NA	NA	NA	NA	NA
Dendroica_angelae	0	0	0	0	0	0	1	0	0	NA	NA	NA	0	0	NA	NA	NA	NA	NA	NA	NA	NA	NA	NA	NA	Non-cooperative	-1	NA	NA	NA	Unknown	Pair	NA	NA	NA	NA	NA	NA	NA	NA	NA	NA	NA	NA	NA	NA	NA	NA	NA
Dendroica_caerulescens	0	0	0	0	0	0	6	0	0	NA	0	0	NA	0	NA	0	NA	0	NA	0	0	NA	NA	NA	0	Non-cooperative	-1	noncooperative	biparental care	NA	Pair	Pair	NA	Mon	SM, PG	NA	NA	NA	NA	NA	warblerblackthroatedblue	no_fam	no_fam	ass	138	NA	Not known	-0.445276	Noncooperative
Dendroica_castanea	0	0	0	0	0	0	4	0	0	NA	NA	NA	NA	0	NA	0	NA	0	NA	0	0	NA	NA	NA	0	Non-cooperative	-1	NA	NA	NA	Pair	Pair	NA	Mon	NA	NA	NA	NA	NA	NA	warblerbaybreasted	no_fam	no_fam	soc	57	NA	NA	-0.445276	Noncooperative
Dendroica_cerulea	0	0	0	0	0	0	4	0	0	NA	NA	NA	NA	0	NA	0	NA	0	NA	0	0	NA	NA	NA	0	Non-cooperative	-1	NA	NA	NA	Pair	Pair	[990]	Mon	NA	NA	NA	NA	NA	NA	warblercerulean	no_fam	no_fam	soc	90	NA	Not known in this species	-0.445276	Noncooperative
Dendroica_chrysoparia	0	0	0	0	0	0	3	0	0	NA	NA	NA	NA	0	NA	0	NA	NA	NA	0	0	NA	NA	NA	NA	Non-cooperative	-1	NA	NA	NA	Pair	Pair	NA	NA	NA	NA	NA	NA	NA	NA	NA	NA	NA	NA	NA	NA	NA	-0.445276	Noncooperative
Dendroica_coronata	0	0	0	0	0	0	3	0	0	NA	NA	NA	NA	0	NA	0	NA	NA	NA	0	0	NA	NA	NA	NA	Non-cooperative	-1	NA	NA	NA	Pair	Pair	NA	Mon	NA	NA	NA	NA	NA	NA	NA	NA	NA	NA	NA	NA	NA	-0.445276	Noncooperative
Dendroica_delicata	0	0	0	0	0	0	1	0	0	NA	NA	NA	0	0	NA	NA	NA	NA	NA	NA	NA	NA	NA	NA	NA	Non-cooperative	-1	NA	NA	NA	NA	NA	NA	NA	NA	NA	NA	NA	NA	NA	NA	NA	NA	NA	NA	NA	NA	NA	NA
Dendroica_discolor	0	0	0	0	1	0	4	1	1	NA	NA	NA	0	0	NA	NA	NA	0	0	1	0	NA	NA	NA	0	Non-cooperative	-1	NA	NA	NA	Occasional	Pair	[992]	Mon	NA	NA	NA	NA	NA	NA	warblerprairie	no_fam	no_fam	ass	102	0	Absent. Males, usually when trespassing, may rarely feed neighbor's fledglings (Nolan 1978: 326). Independent young occasionally may feed nonsibling fledglings (Nolan 1978: 326).	2.24489	Noncooperative
Dendroica_dominica	0	0	0	0	0	0	3	0	0	NA	NA	NA	NA	0	NA	0	NA	NA	NA	0	0	NA	NA	NA	NA	Non-cooperative	-1	NA	NA	NA	Pair	Pair	NA	NA	NA	NA	NA	NA	NA	NA	NA	NA	NA	NA	NA	NA	NA	-0.445276	Noncooperative
Dendroica_fusca	0	0	0	0	0	0	4	0	0	NA	NA	NA	NA	0	NA	0	NA	0	NA	0	0	NA	NA	NA	0	Non-cooperative	-1	NA	NA	NA	Pair	Pair	NA	Mon	NA	NA	NA	NA	NA	NA	warblerblackburnian	no_fam	no_fam	ass	66	NA	NA	-0.445276	Noncooperative
Dendroica_graciae	0	0	0	0	0	0	3	0	0	NA	NA	NA	NA	0	NA	0	NA	NA	NA	0	0	NA	NA	NA	NA	Non-cooperative	-1	NA	NA	NA	Pair	Pair	NA	Mon	NA	NA	NA	NA	NA	NA	NA	NA	NA	NA	NA	NA	NA	-0.445276	Noncooperative
Dendroica_kirtlandii	0	0	0	0	0	0	3	0	0	NA	NA	NA	NA	0	NA	0	NA	NA	NA	0	0	NA	NA	NA	NA	Non-cooperative	-1	NA	NA	NA	Pair	Pair	NA	NA	NA	NA	NA	NA	NA	NA	NA	NA	NA	NA	NA	NA	NA	-0.445276	Noncooperative
Dendroica_magnolia	0	0	0	0	0	0	4	0	0	NA	NA	NA	NA	0	NA	0	NA	0	NA	0	0	NA	NA	NA	0	Non-cooperative	-1	NA	NA	NA	Pair	Pair	NA	Mon	NA	NA	NA	NA	NA	NA	warblermagnolia	no_fam	no_fam	ass	53	NA	NA	-0.445276	Noncooperative
Dendroica_nigrescens	0	0	0	0	0	0	4	0	0	NA	NA	NA	NA	0	NA	0	NA	0	NA	0	0	NA	NA	NA	0	Non-cooperative	-1	NA	NA	NA	Pair	Pair	NA	Mon	NA	NA	NA	NA	NA	NA	warblerblackthroatedgrey	no_fam	no_fam	soc	70	NA	NA	-0.445276	Noncooperative
Dendroica_occidentalis	0	0	0	0	0	0	3	0	0	NA	NA	NA	NA	0	NA	0	NA	NA	NA	0	0	NA	NA	NA	NA	Non-cooperative	-1	NA	NA	NA	Pair	Pair	NA	Mon	NA	NA	NA	NA	NA	NA	NA	NA	NA	NA	NA	NA	NA	-0.445276	Noncooperative
Dendroica_palmarum	0	0	0	0	0	0	4	0	0	NA	NA	NA	NA	0	NA	0	NA	0	NA	0	0	NA	NA	NA	0	Non-cooperative	-1	NA	NA	NA	Pair	Pair	NA	Mon	NA	NA	NA	NA	NA	NA	warblerpalm	no_fam	no_fam	ass	62	NA	NA	-0.445276	Noncooperative
Dendroica_pensylvanica	0	0	0	0	0	0	6	0	0	NA	0	0	NA	0	NA	0	NA	0	NA	0	0	NA	NA	NA	0	Non-cooperative	-1	noncooperative	biparental care	NA	Pair	Pair	NA	Mon	SM	NA	NA	NA	NA	NA	warblerchestnutsided	no_fam	no_fam	ass	80	NA	Unknown in this species	-0.445276	Noncooperative
Dendroica_petechia	0	0	0	0	0	0	6	0	0	NA	0	0	NA	0	NA	0	NA	0	NA	0	0	NA	NA	NA	0	Non-cooperative	-1	noncooperative	biparental care	NA	Pair	Pair	NA	Mon	SM	NA	NA	NA	NA	NA	warbleryellow	no_fam	no_fam	ass	230	NA	NA	-0.445276	Noncooperative
Dendroica_pharetra	0	0	0	0	0	0	1	0	0	NA	NA	NA	0	0	NA	NA	NA	NA	NA	NA	NA	NA	NA	NA	NA	Non-cooperative	-1	NA	NA	NA	Unknown	Pair	NA	NA	NA	NA	NA	NA	NA	NA	NA	NA	NA	NA	NA	NA	NA	NA	NA
Dendroica_pinus	0	0	0	0	0	0	4	0	0	NA	NA	NA	NA	0	NA	0	NA	0	NA	0	0	NA	NA	NA	0	Non-cooperative	-1	NA	NA	NA	Pair	Pair	NA	Mon	NA	NA	NA	NA	NA	NA	warblerpine	no_fam	no_fam	ass	63	NA	NA	-0.445276	Noncooperative
Dendroica_pityophila	0	0	0	0	0	0	2	0	0	NA	NA	NA	NA	0	NA	0	NA	NA	NA	NA	0	NA	NA	NA	NA	Non-cooperative	-1	NA	NA	NA	Pair	Pair	NA	NA	NA	NA	NA	NA	NA	NA	NA	NA	NA	NA	NA	NA	NA	NA	Noncooperative
Dendroica_plumbea	0	0	0	0	0	0	1	0	0	NA	NA	NA	0	0	NA	NA	NA	NA	NA	NA	NA	NA	NA	NA	NA	Non-cooperative	-1	NA	NA	NA	Unknown	Pair	NA	NA	NA	NA	NA	NA	NA	NA	NA	NA	NA	NA	NA	NA	NA	NA	NA
Dendroica_striata	0	0	0	0	1	0	3	1	1	NA	NA	NA	0	0	NA	NA	NA	0	NA	1	0	NA	NA	NA	0	Non-cooperative	-1	NA	NA	NA	Occasional	Pair	[993]	Mon	NA	NA	NA	NA	NA	NA	warblerblackpoll	no_fam	no_fam	ass	103	NA	NA	2.24489	Noncooperative
Dendroica_subita	0	0	0	0	0	0	1	0	0	NA	NA	NA	0	0	NA	NA	NA	NA	NA	NA	NA	NA	NA	NA	NA	Non-cooperative	-1	NA	NA	NA	NA	NA	NA	NA	NA	NA	NA	NA	NA	NA	NA	NA	NA	NA	NA	NA	NA	NA	NA
Dendroica_tigrina	0	0	0	0	0	0	4	0	0	NA	NA	NA	NA	0	NA	0	NA	0	NA	0	0	NA	NA	NA	0	Non-cooperative	-1	NA	NA	NA	Pair	Pair	NA	Mon	NA	NA	NA	NA	NA	NA	warblercapemay	no_fam	no_fam	soc	56	NA	NA	-0.445276	Noncooperative
Dendroica_townsendi	0	0	0	0	0	0	3	0	0	NA	NA	NA	NA	0	NA	0	NA	NA	NA	0	0	NA	NA	NA	NA	Non-cooperative	-1	NA	NA	NA	Pair	Pair	NA	NA	NA	NA	NA	NA	NA	NA	NA	NA	NA	NA	NA	NA	NA	-0.445276	Noncooperative
Dendroica_virens	0	0	0	0	0	0	4	0	0	NA	NA	NA	NA	0	NA	0	NA	0	NA	0	0	NA	NA	NA	0	Non-cooperative	-1	NA	NA	NA	Pair	Pair	NA	Mon	NA	NA	NA	NA	NA	NA	warblerblackthroatedgreen	no_fam	no_fam	ass	73	NA	NA	-0.445276	Noncooperative
Dendroica_vitellina	0	0	0	0	0	0	1	0	0	NA	NA	NA	0	0	NA	NA	NA	NA	NA	NA	NA	NA	NA	NA	NA	Non-cooperative	-1	NA	NA	NA	Unknown	Pair	[990]	NA	NA	NA	NA	NA	NA	NA	NA	NA	NA	NA	NA	NA	NA	NA	NA
Dendronanthus_indicus	0	0	0	0	0	0	3	0	0	NA	NA	NA	NA	0	NA	0	NA	NA	NA	0	0	NA	NA	NA	NA	Non-cooperative	-1	NA	NA	NA	Pair	Pair	[872]	NA	NA	NA	NA	NA	NA	NA	NA	NA	NA	NA	NA	NA	NA	-0.445276	Noncooperative
Dicaeum_aeneum	0	0	0	0	0	0	2	0	0	NA	NA	NA	0	0	NA	NA	NA	0	NA	NA	NA	NA	NA	NA	1	Non-cooperative	-1	NA	NA	NA	Unknown	Pair	NA	NA	NA	NA	NA	NA	NA	NA	flowerpeckermidget	fam	family	soc	2	NA	NA	NA	NA
Dicaeum_aeruginosum	0	0	0	0	0	0	1	0	0	NA	NA	NA	0	0	NA	NA	NA	NA	NA	NA	NA	NA	NA	NA	NA	Non-cooperative	-14	NA	NA	NA	Subspp	Subspp	NA	NA	NA	NA	NA	NA	NA	NA	NA	NA	NA	NA	NA	NA	NA	NA	NA
Dicaeum_agile	0	0	0	0	0	0	3	0	0	NA	NA	NA	NA	0	NA	0	NA	NA	NA	0	0	NA	NA	NA	NA	Non-cooperative	-1	NA	NA	NA	Pair	Pair	NA	NA	NA	NA	NA	NA	NA	NA	NA	NA	NA	NA	NA	NA	NA	-0.445276	Noncooperative
Dicaeum_annae	0	0	0	0	0	0	2	0	0	NA	NA	NA	0	0	NA	NA	NA	NA	NA	0	NA	NA	NA	NA	NA	Non-cooperative	-1	NA	NA	NA	Unknown	Pair	NA	NA	NA	NA	NA	NA	NA	NA	NA	NA	NA	NA	NA	NA	NA	-0.445276	NA
Dicaeum_anthonyi	0	0	0	0	0	0	1	0	0	NA	NA	NA	0	0	NA	NA	NA	NA	NA	NA	NA	NA	NA	NA	NA	Non-cooperative	-1	NA	NA	NA	Unknown	Pair	NA	NA	NA	NA	NA	NA	NA	NA	NA	NA	NA	NA	NA	NA	NA	NA	NA
Dicaeum_aureolimbatum	0	0	0	0	0	0	1	0	0	NA	NA	NA	0	0	NA	NA	NA	NA	NA	NA	NA	NA	NA	NA	NA	Non-cooperative	-1	NA	NA	NA	Unknown	Pair	NA	NA	NA	NA	NA	NA	NA	NA	NA	NA	NA	NA	NA	NA	NA	NA	NA
Dicaeum_australe	0	0	0	0	0	0	1	0	0	NA	NA	NA	0	0	NA	NA	NA	NA	NA	NA	NA	NA	NA	NA	NA	Non-cooperative	-1	NA	NA	NA	Unknown	Pair	NA	NA	NA	NA	NA	NA	NA	NA	NA	NA	NA	NA	NA	NA	NA	NA	NA
Dicaeum_bicolor	0	0	0	0	0	0	1	0	0	NA	NA	NA	0	0	NA	NA	NA	NA	NA	NA	NA	NA	NA	NA	NA	Non-cooperative	-1	NA	NA	NA	Unknown	Pair	NA	NA	NA	NA	NA	NA	NA	NA	NA	NA	NA	NA	NA	NA	NA	NA	NA
Dicaeum_celebicum	0	0	0	0	0	0	2	0	0	NA	NA	NA	0	0	NA	NA	NA	NA	NA	0	NA	NA	NA	NA	NA	Non-cooperative	-1	NA	NA	NA	Unknown	Pair	NA	NA	NA	NA	NA	NA	NA	NA	NA	NA	NA	NA	NA	NA	NA	-0.445276	NA
Dicaeum_chrysorrheum	0	0	0	0	0	0	3	0	0	NA	NA	NA	NA	0	NA	0	NA	NA	NA	0	0	NA	NA	NA	NA	Non-cooperative	-1	NA	NA	NA	Pair	Pair	NA	NA	NA	NA	NA	NA	NA	NA	NA	NA	NA	NA	NA	NA	NA	-0.445276	Noncooperative
Dicaeum_concolor	0	0	0	0	0	0	3	0	0	NA	NA	NA	NA	0	NA	0	NA	NA	NA	0	0	NA	NA	NA	NA	Non-cooperative	-1	NA	NA	NA	Pair	Pair	NA	NA	NA	NA	NA	NA	NA	NA	NA	NA	NA	NA	NA	NA	NA	-0.445276	Noncooperative
Dicaeum_cruentatum	0	0	0	0	0	0	4	0	0	NA	NA	NA	NA	0	NA	0	NA	0	NA	0	0	NA	NA	NA	1	Non-cooperative	-1	NA	NA	NA	Pair	Pair	NA	NA	NA	NA	NA	NA	NA	NA	flowerpeckerscarletbacked	fam	family	soc	5	NA	NA	-0.445276	Noncooperative
Dicaeum_erythrorhynchos	0	0	0	0	0	0	3	0	0	NA	NA	NA	NA	0	NA	0	NA	NA	NA	0	0	NA	NA	NA	NA	Non-cooperative	-1	NA	NA	NA	Pair	Pair	NA	NA	NA	NA	NA	NA	NA	NA	NA	NA	NA	NA	NA	NA	NA	-0.445276	Noncooperative
Dicaeum_erythrothorax	0	0	0	0	0	0	2	0	0	NA	NA	NA	0	0	NA	NA	NA	NA	NA	0	NA	NA	NA	NA	NA	Non-cooperative	-1	NA	NA	NA	Unknown	Pair	NA	NA	NA	NA	NA	NA	NA	NA	NA	NA	NA	NA	NA	NA	NA	-0.445276	NA
[truncated: 3,431 more rows]
[truncated: 46 more columns]

## Sheet: SD2 - Sources
Name of paper	Author	Year	Data column name in source data	Column description from source	Description of cooperative breeding classification criteria from source	Summary of references for cooperative breeding classifcations cited by source	Source attainment statement	Nspecies in database	Reference column in source data, if present	Values considered "noncooperative" in present study	Values considered "cooperative" in present study	Unused values	Nspecies Noncoop	Nspecies Coop	Data sheet column reference code
[truncated: 14 more rows]

[truncated: 4 more sheets: SD2 - ColumnDescriptions, SD3 - Dataset, SD3 - References, SD4 - Dataset]
